# Supplementary material for: Activation of mitochondrial TUFM ameliorates metabolic dysregulation through coordinating autophagy induction
Source: Commun Biol. 2021 Jan 4;4:1. doi: 10.1038/s42003-020-01566-0 (PMC7782552; doi:10.1038/s42003-020-01566-0)
Supplement: Supplementary file 4 — Supplementary Data 1 [file 42003_2020_1566_MOESM4_ESM.xlsx]

## Sheet: Sheet2
compounds #	AO intensity (sample:DMSO)
DMSO	1
Indatraline	1.22492
Bafilomycin A1	0.719686
1	0.935137
2	0.439076
3	0.855567
4	0.89312
5	1.0084
6	0.735294
7	0.740021
8	0.61896
9	1.05042
10	1.16229
11	1.15284
12	1.10583
13	1.03834
14	1.12684
15	1.06276
16	0.779674
17	0.920693
18	0.808298
19	0.943277
20	0.954569
21	1.08403
22	0.975315
23	0.930147
24	0.742647
25	0.947479
26	0.775998
27	0.788866
28	0.800158
29	0.817752
30	0.991071
31	1.13367
32	1.01208
33	0.850053
34	0.866334
35	0.95667
36	0.963498
37	0.910452
38	0.670168
39	0.893908
40	1.05777
41	0.955095
42	0.90021
43	0.903361
44	0.529149
45	1.11134
46	0.803571
47	0.809611
48	0.743435
49	0.72479
50	0.624475
51	0.714548
52	0.795693
53	0.908613
54	0.926996
55	0.697479
56	0.85688
57	0.406513
58	0.566439
59	0.770746
60	0.813025
61	1.05331
62	1.08692
63	0.934349
64	0.56145
65	0.847952
66	0.764181
67	0.84979
68	0.987658
69	1.04989
70	0.913078
71	0.948267
72	1.07642
73	0.85084
74	0.997637
75	0.920956
76	0.935137
77	0.95063
78	1.11949
79	0.851366
80	1.11082
81	0.973477
82	0.932511
83	1.06014
84	0.981618
85	0.987658
86	0.93128
87	0.598702
88	0.712446
89	0.801772
90	0.661137
91	1.11268
92	1.25986
93	1.15638
94	1.05579
95	0.86739
96	1.01622
97	0.675278
98	0.983647
99	0.901196
100	0.704549
101	0.881407
102	0.912327
103	0.871513
104	1.24007
105	0.714443
106	0.72846
107	0.778755
108	1.02281
109	0.829875
110	0.817919
111	0.869039
112	0.895424
113	0.684348
114	0.787412
115	0.791947
116	0.716092
117	0.64642
118	0.837296
119	0.893363
120	0.669094
121	0.692593
122	0.666209
123	0.754844
124	0.747423
125	0.714443
126	0.790298
127	0.831936
128	0.923457
129	0.786176
130	0.867803
131	0.94036
132	0.904494
133	0.749072
134	0.991068
135	0.952728
136	0.870276
137	0.639
138	0.720627
139	0.729284
140	0.731345
141	0.584994
142	0.785763
143	1.02405
144	0.771747
145	0.784114
146	0.594476
147	0.669507
148	0.76144
149	0.897897
150	0.836059
151	0.965508
152	0.951079
153	0.708259
154	0.892126
155	0.8509
156	0.787412
157	0.657963
158	0.744538
159	0.771747
160	0.687234
161	0.779992
162	0.899134
163	0.795245
164	0.827814
165	0.768861
166	0.709083
167	0.920984
168	0.871925
169	0.782465
170	0.933352
171	0.77051
172	0.789061
173	0.680225
174	0.660849
175	1.01251
176	0.608284
177	0.651865
178	0.574284
179	0.684937
180	0.495776
181	0.938767
182	0.905405
183	0.975084
184	0.799831
185	0.888936
186	0.779983
187	0.780828
188	0.730574
189	0.747889
190	0.753801
191	0.757179
192	0.73522
193	0.842483
194	0.990709
195	0.74451
196	0.721706
197	0.679899
198	0.747889
199	0.600084
200	0.604307
201	0.686655
202	1.09333
203	0.730997
204	0.744088
205	0.76098
206	0.747889
207	0.704392
208	0.731841
209	0.661318
210	1.03505
211	0.861909
212	0.824324
213	0.618666
214	0.79223
215	0.581081
216	0.953125
217	0.930321
218	0.934966
219	0.800676
220	0.680321
221	0.774071
222	0.790963
223	0.679899
224	0.872466
225	0.925253
226	0.565878
227	0.888936
228	0.83826
229	0.793497
230	0.804899
231	0.815878
232	0.839949
233	1.08953
234	0.795186
235	0.811655
236	0.762669
237	0.751689
238	0.81799
239	0.665118
240	0.84375
241	1.18623
242	0.847128
243	0.616554
244	0.831926
245	0.857264
246	0.714105
247	0.812078
248	0.691301
249	0.875845
250	0.918919
251	0.850929
252	0.971706
253	0.850084
254	0.823902
255	0.816723
256	1.03125
257	0.997889
258	1.06926
259	0.966639
260	0.878801
261	0.850929
262	0.912584
263	0.84924
264	1.01436
265	0.933277
266	0.81599
267	0.796518
268	0.71121
269	0.923243
270	0.466722
271	0.443372
272	0.473826
273	0.609076
274	0.78135
275	0.629678
276	0.578324
277	0.676254
278	0.55414
279	0.546079
280	0.565784
281	0.544287
282	0.53951
283	0.780752
284	0.744924
285	0.726115
286	0.443073
287	0.55205
288	0.676851
289	0.716859
290	0.610271
291	0.563993
292	0.604896
293	0.623408
294	0.473826
295	0.505772
296	0.547572
297	0.555036
298	0.568471
299	0.782245
300	0.419188
301	0.811206
302	0.617138
303	0.518909
304	0.435311
305	0.879279
306	0.6667
307	0.734176
308	0.529359
309	0.780454
310	0.662221
311	0.699542
312	0.560111
313	0.560709
314	0.499502
315	0.661027
316	0.883459
317	0.490247
318	0.8751
319	0.900179
320	0.534733
321	0.703424
322	0.383061
323	0.404857
324	0.652369
325	0.875398
326	0.56877
327	0.612361
328	0.55623
329	0.637142
330	0.575637
331	0.701035
332	0.578921
333	0.737162
334	0.545183
335	0.435908
336	0.590565
337	0.587281
338	0.518014
339	0.815386
340	0.578025
341	0.507265
342	0.580115
343	0.671477
344	0.598029
345	0.632663
346	0.691182
347	0.816879
348	0.578324
349	0.618929
350	0.498308
351	0.452627
352	0.553842
353	0.569367
354	0.521895
355	0.663416
356	0.834226
357	0.602411
358	0.7891
359	0.803627
360	0.59932
361	1.07217
362	1.21218
363	1.03366
364	1.18313
Kaempferide	1.48182
366	0.73823
367	0.820489
368	0.73893
369	0.823289
370	0.729129
371	0.615367
372	0.700426
373	0.823989
374	0.892597
375	1.01686
376	0.942652
377	0.804037
378	0.657371
379	0.895397
380	0.630768
381	0.978006
382	0.971005
383	0.846742
384	0.720728
385	0.73928
386	0.805787
387	0.724228
388	0.757482
389	0.871594
390	0.844291
391	0.917449
392	0.64932
393	1.13762
394	0.524707
395	0.641269
396	0.722128
397	1.01056
398	0.994108
399	0.686424
400	0.638819
401	1.01441
402	0.820489
403	0.64512
404	0.883496
405	0.575112
406	1.09527
407	1.25909
408	0.548159
409	1.19118
410	0.559011
411	0.869144
412	0.748031
413	1.37821
414	1.07007
415	1.09177
416	0.864944
417	0.931101
418	0.792136
419	0.857243
420	0.521206
421	0.92725
422	0.944052
423	0.998658
424	1.24438
425	0.949653
426	0.569512
427	1.06727
428	0.946853
429	1.28814
430	0.819439
431	0.842541
432	0.898197
433	0.845342
434	0.74033
435	0.875795
436	0.780585
437	1.10297
438	1.03646
439	0.805437
440	0.574062
441	0.83064
442	0.907298
443	1.11102
444	1.08337
445	1.25909
446	0.813826
447	0.83299
448	0.862044
449	0.876571
450	0.578302
451	0.958906
452	0.729953
453	1.15938
454	0.92668
455	0.837122
456	0.891082
457	0.614914
458	0.625406
459	0.755808
460	0.605921
461	1.08556
462	0.993005
463	1.0732
464	0.832626
465	0.769298
466	0.59318
467	0.724706
468	0.77979
469	0.777167
470	0.744567
471	0.876093
472	0.816887
473	0.647514
474	0.594304
475	0.619785
476	0.730327
477	0.61379
478	0.825131
479	0.696977
480	0.68049
481	0.744192
482	0.771921
483	0.650137
484	0.685361
485	0.799276
486	0.780914
487	0.975768
488	0.858481
489	0.91319
490	0.815763
491	0.679365
492	0.737822
493	0.749813
494	0.515613
495	1.01287
496	0.634024
497	0.880215
498	0.77979
499	0.554959
500	0.842368
501	0.981389
502	0.861854
503	1.13465
504	0.943917
505	0.804522
506	0.703347
507	0.586435
508	0.768549
509	0.889583
510	0.67974
511	0.952161
512	0.996003
513	0.936048
514	0.652386
515	0.734449
516	0.674494
517	0.750937
518	0.860355
519	0.649763
520	0.832626
521	0.88059
522	0.869723
523	0.810142
524	0.891456
525	0.824007
526	0.723957
527	0.949163
528	0.951037
529	0.940545
530	0.699975
531	0.969398
532	1.00799
533	1.09418
534	1.21746
535	1.38946
536	0.768082
537	0.735009
538	0.770863
539	0.710591
540	0.523285
541	1.11665
542	1.0317
543	0.580106
544	0.616409
545	1.30506
546	0.801549
547	0.535455
548	0.691917
549	0.732938
550	0.765973
551	0.744918
552	0.847289
553	1.03788
554	0.851646
555	0.818611
556	0.612052
557	0.674855
558	0.674492
559	0.787754
560	0.706438
561	0.838577
562	0.998306
563	0.917352
564	0.739109
565	0.724226
566	0.707527
567	0.777227
568	0.774322
569	0.523838
570	0.959826
571	1.03061
572	0.840755
573	0.799008
574	0.773959
575	0.961278
576	0.828049
577	0.915174
578	0.991045
579	0.883228
580	0.690828
581	0.897749
582	0.759076
583	0.858543
584	0.539811
585	0.613141
586	0.658156
587	0.865077
588	0.727493
589	0.820063
590	0.613141
591	1.03715
592	0.757986
593	0.965997
594	0.934414
595	0.786665
596	0.742377
597	0.741651
598	0.71878
599	0.751815
600	0.663601
601	0.737657
602	1.08979
603	1.06619
604	1.01246
605	0.684293
606	1.00557
607	1.10286
608	1.13081
609	0.611689
610	0.883228
611	0.93514
612	0.917715
613	0.795015
614	0.856002
615	0.938045
616	0.846926
617	0.659971
618	0.69591
619	1.0524
620	0.862899
621	0.728219
622	0.809898
623	0.687924
624	1.04877
625	1.42977
626	0.935607
627	0.784463
628	0.70101
629	0.777972
630	0.582629
631	0.749227
632	0.568102
633	0.778281
634	0.713064
635	0.757573
636	1.11364
637	1.07408
638	0.871317
639	0.790336
640	0.7551
641	0.833299
642	0.616629
643	0.815063
644	0.64321
645	0.791572
646	0.712755
647	0.607047
648	0.615393
649	0.599011
650	0.508139
651	0.489594
652	0.799299
653	0.845044
654	0.525757
655	0.834535
656	0.729137
657	0.630847
658	0.598393
