# Supplementary material for: Activation of mitochondrial TUFM ameliorates metabolic dysregulation through coordinating autophagy induction
Source: Commun Biol. 2021 Jan 4;4:1. doi: 10.1038/s42003-020-01566-0 (PMC7782552; doi:10.1038/s42003-020-01566-0)
Supplement: Supplementary file 5 — Supplementary Data 2 [file 42003_2020_1566_MOESM5_ESM.xlsx]

## Sheet: Body weight
			body weight (g)
	ND	NT	28.3	30.9	26.4	25.6
2018-09-28	HFD	Vehicle	34.9	38.5	47.1	43
		Kaem	33.9	35.7	44.5	46.5
	ND	NT	25.7	30.6	29.2	26.5
2018-10-03	HFD	Vehicle	33.7	36.8	44.9	46.5
		Kaem	33.1	34.1	41.9	43.6
	ND	NT	26.8	25.7	31	25.7
2018-10-07	HFD	Vehicle	36.8	44.8	46.8	45
		Kaem	33.4	34.4	42.2	44.3
	ND	NT	27	30.9	25.9	25.7
2018-10-11	HFD	Vehicle	38.8	46.1	47.5	46.9
		Kaem	33.7	35.3	44	45.3
2018-10-15	ND	NT	27.5	26	31	25.8
	HFD	Vehicle	40.7	47.5	47.7	48.2
		Kaem	34.3	35.7	45.5	46.3
2018-10-19	ND	NT	31.5	27.6	26.8	25.7
	HFD	Vehicle	41.2	47.2	48.3	49.3
		Kaem	35.2	35.5	46.3	47.7
2018-10-23	ND	NT	27.5	32.5	26.2	25.7
	HFD	Vehicle	43.3	49.5	49.5	49.7
		Kaem	36	37	47.2	48.5
2018-10-27	ND	NT	26.5	27.7	32.2	25.9
	HFD	Vehicle	44.5	49.8	50.2	50.3
		Kaem	36	36.5	48.8	49.4
2018-10-31	ND	NT	32.3	27.8	26.2	25.8
	HFD	Vehicle	46.5	50.8	51.3	51.3
		Kaem	35.3	37	48.5	49.3
2018-11-04	ND	NT	32.6	28	27	26
	HFD	Vehicle	47.8	51.5	51.5	52.1
		Kaem	35.5	36.9	47.4	50.2
2018-11-08	ND	NT	32.5	26.7	28.2	26
	HFD	Vehicle	49.7	52.2	52.4	53
		Kaem	36.4	37	48.3	51.4
2018-11-12	ND	NT	32.8	26.7	27.7	26.1
	HFD	Vehicle	50.1	52.1	52.7	54.5
		Kaem	36.2	37.7	49.3	51.3
2018-11-16	ND	NT	27.8	33.4	27.7	26.1
	HFD	Vehicle	51.5	53.3	53.4	55.8
		Kaem	37.4	38.6	50.3	52.7
2018-11-20	ND	NT	27.9	32.9	27.5	26.2
	HFD	Vehicle	51.5	53	53.6	56.5
		Kaem	37.8	39.8	50.5	53
2018-11-24	ND	NT	28.1	26.9	32.7	26.4
	HFD	Vehicle	52.2	53.7	53.8	57.4
		Kaem	37.7	49.2	53.5	46.8
2018-11-28	ND	NT	32.9	28.7	27.3	26.4
	HFD	Vehicle	58	53.6	53	58.5
		Kaem	38.3	39.5	53	50
2018-11-30	ND	NT	32.8	28.9	27.6	26.5
	HFD	Vehicle	57.7	54.2	54	52.6
		Kaem	38.8	39.9	49.8	53

## Sheet: Blood glucose level
			non-fasting blood glucose level (mg/dL)				average
2018-11-30	ND	Ctrl	153	165	145	141	151
	HFD	NT	276	236	272	203	246.75
		K	146	145	157	235	170.75
