# Supplementary material for: Activation of mitochondrial TUFM ameliorates metabolic dysregulation through coordinating autophagy induction
Source: Commun Biol. 2021 Jan 4;4:1. doi: 10.1038/s42003-020-01566-0 (PMC7782552; doi:10.1038/s42003-020-01566-0)
Supplement: Supplementary file 6 — Supplementary Data 3 [file 42003_2020_1566_MOESM6_ESM.xlsx]

## Sheet: K123 Pronase 5
Protein	K1 (20170830_SWATH_K1_4ug_6601.wiff (sample 1))	K1 (20170830_SWATH_K1_4ug_6602.wiff (sample 1))	K1 (20170830_SWATH_K1_4ug_6603.wiff (sample 1))	K1 (20170830_SWATH_K1_4ug_6604.wiff (sample 1))	K2 (20170830_SWATH_K2_4ug_6601.wiff (sample 1))	K2 (20170830_SWATH_K2_4ug_6602.wiff (sample 1))	K2 (20170830_SWATH_K2_4ug_6603.wiff (sample 1))	K2 (20170830_SWATH_K2_4ug_6604.wiff (sample 1))	K3 (20170830_SWATH_K3_4ug_6601.wiff (sample 1))	K3 (20170830_SWATH_K3_4ug_6602.wiff (sample 1))	K3 (20170830_SWATH_K3_4ug_6603.wiff (sample 1))	K3 (20170830_SWATH_K3_4ug_6604.wiff (sample 1))		CV K1	CV K2	CV K3
sp|Q9QXS1|PLEC_MOUSE	1.17327e+06	1.21678e+06	1.12733e+06	1.11526e+06	7.0763e+06	2.36965e+06	5.97195e+06	5.49232e+06	3.69791e+06	3.68776e+06	3.42558e+06	3.84933e+06		4.00539	38.5916	4.80126
sp|P16546|SPTN1_MOUSE	2.45024e+06	2.53683e+06	2.41229e+06	2.42015e+06	6.16551e+06	1.80128e+06	5.23314e+06	5.26053e+06	3.75593e+06	3.62301e+06	3.69796e+06	3.77983e+06		2.32317	41.7165	1.87999
sp|Q91ZX7|LRP1_MOUSE	2.16218e+06	2.35694e+06	2.22546e+06	2.23135e+06	1.24469e+07	4.26143e+06	1.01666e+07	1.10758e+07	5.15894e+06	5.0788e+06	5.18999e+06	5.34094e+06		3.63445	38.0287	2.11259
sp|Q68FD5|CLH1_MOUSE	724006	877001	647926	700380	8.34743e+06	3.21657e+06	6.79025e+06	6.88809e+06	738469	775304	845097	834448		13.3446	34.5791	6.30684
sp|Q62261|SPTB2_MOUSE	1.14826e+06	1.11493e+06	946817	1.04956e+06	5.25731e+06	1.24358e+06	4.1781e+06	3.46589e+06	1.62819e+06	1.2482e+06	1.47659e+06	1.39249e+06		8.33452	47.9776	11.0627
sp|Q8VHX6|FLNC_MOUSE	546383	518705	632812	614205	2.98799e+06	651800	2.29794e+06	2.56188e+06	973627	1.02243e+06	947649	1.17083e+06		9.3862	48.1147	9.69587
sp|P08113|ENPL_MOUSE	2.85282e+07	2.8199e+07	2.63283e+07	2.91724e+07	3.42114e+07	1.80641e+07	3.14693e+07	3.04708e+07	2.83975e+07	2.75212e+07	2.53861e+07	2.68813e+07		4.35302	25.1096	4.69374
sp|P26039|TLN1_MOUSE	1.1437e+06	1.39129e+06	1.486e+06	1.41356e+06	3.4631e+06	1.35333e+06	2.48588e+06	2.3597e+06	1.59822e+06	1.78806e+06	1.96813e+06	1.7499e+06		10.9584	35.723	8.56032
sp|P20029|GRP78_MOUSE	2.68937e+07	2.87931e+07	2.94657e+07	2.86553e+07	2.55629e+07	7.74316e+06	2.08016e+07	2.1795e+07	2.09871e+07	2.24749e+07	2.27603e+07	2.16598e+07		3.85734	40.9161	3.66182
sp|Q7TPR4|ACTN1_MOUSE	1.93325e+06	2.00484e+06	1.86832e+06	2.07581e+06	4.25562e+06	1.15364e+06	3.20393e+06	3.57263e+06	1.04529e+06	1.0364e+06	987867	909857		4.54828	43.8206	6.23495
sp|Q8BHN3|GANAB_MOUSE	490653	612621	563051	497638	1.16041e+07	2.5757e+06	1.04343e+07	1.0787e+07	2.91835e+06	2.84685e+06	2.61546e+06	2.83258e+06		10.6886	47.5877	4.66358
sp|Q8VDD5|MYH9_MOUSE	376816	309031	297138	276569	2.64361e+06	1.14651e+06	2.20046e+06	2.13262e+06	369428	309808	377010	426485		13.7851	31.0997	12.9015
sp|P20152|VIME_MOUSE	7.97208e+07	7.77499e+07	8.05745e+07	8.26123e+07	5.67023e+07	2.36816e+07	5.53458e+07	5.52686e+07	3.43889e+07	3.4674e+07	3.4069e+07	3.40131e+07		2.51423	33.6314	0.895358
sp|Q80X90|FLNB_MOUSE	507092	448280	547426	451599	2.93863e+06	777782	2.25214e+06	2.45536e+06	974885	995468	869331	968281		9.74205	44.2123	5.91498
sp|Q6P5E4|UGGG1_MOUSE	374327	329327	307834	322523	3.55849e+06	1.22546e+06	2.94489e+06	3.06559e+06	777515	885327	870745	800022		8.59241	37.6984	6.3221
sp|Q6PB66|LPPRC_MOUSE	772996	747070	788096	811936	4.11868e+06	2.07102e+06	3.38685e+06	3.4886e+06	2.37141e+06	2.26486e+06	2.37284e+06	2.4332e+06		3.48656	26.332	2.96589
sp|P27773|PDIA3_MOUSE	4.59159e+07	4.48873e+07	4.24138e+07	5.0088e+07	5.52685e+07	1.5729e+07	4.98543e+07	3.77071e+07	4.85631e+07	4.95014e+07	3.73181e+07	4.93492e+07		6.98024	44.2748	12.8276
sp|Q9Z110|P5CS_MOUSE	3.55858e+06	3.55676e+06	3.55421e+06	3.69939e+06	5.2055e+06	3.18795e+06	4.16355e+06	4.19581e+06	4.17669e+06	3.91737e+06	4.13586e+06	4.32217e+06		1.98926	19.6701	4.04611
sp|P14824|ANXA6_MOUSE	1.64804e+07	1.69441e+07	1.73504e+07	1.6743e+07	2.76649e+07	1.84971e+07	2.46379e+07	2.51929e+07	2.33605e+07	2.3866e+07	2.25611e+07	2.33091e+07		2.17356	16.2357	2.31034
sp|P56480|ATPB_MOUSE	6.50216e+07	6.85859e+07	6.69413e+07	6.75867e+07	8.8189e+07	4.80685e+07	7.03521e+07	7.24121e+07	8.0518e+07	7.74662e+07	7.75853e+07	8.2047e+07		2.2414	23.6654	2.84303
sp|P58252|EF2_MOUSE	2.00455e+06	2.11583e+06	1.91989e+06	1.9617e+06	4.32368e+06	1.77244e+06	3.03694e+06	3.51799e+06	2.45466e+06	2.2251e+06	2.22715e+06	2.51489e+06		4.21415	33.7723	6.42533
sp|Q8K009|AL1L2_MOUSE	687424	928541	853951	910596	7.96393e+06	3.16639e+06	6.14815e+06	6.49247e+06	1.88578e+06	1.91769e+06	2.062e+06	2.31958e+06		12.9964	33.8472	9.66073
sp|P09103|PDIA1_MOUSE	1.30757e+07	1.2926e+07	1.3588e+07	1.328e+07	1.92144e+07	1.23596e+07	1.44687e+07	1.56139e+07	1.63677e+07	1.47354e+07	1.71916e+07	1.74149e+07		2.16752	18.6176	7.39352
sp|Q64727|VINC_MOUSE	2.48413e+06	2.6594e+06	2.4867e+06	2.59427e+06	3.50228e+06	870354	2.82017e+06	2.6081e+06	2.30885e+06	2.19357e+06	2.13615e+06	2.28864e+06		3.35955	45.7185	3.63812
sp|P26231|CTNA1_MOUSE	3.02313e+06	3.12696e+06	3.07908e+06	3.12931e+06	3.01379e+06	777907	2.54046e+06	2.58304e+06	2.25318e+06	2.31674e+06	2.49253e+06	2.96416e+06		1.61856	44.4459	12.8204
sp|P10107|ANXA1_MOUSE	1.09974e+07	1.10183e+07	1.03181e+07	1.0012e+07	1.4807e+07	7.95286e+06	1.13198e+07	1.253e+07	1.25584e+07	1.18081e+07	1.27191e+07	1.25013e+07		4.74619	24.5342	3.25152
sp|P07356|ANXA2_MOUSE	5.43828e+07	5.71526e+07	5.1438e+07	5.6943e+07	7.1347e+07	2.44752e+07	5.76774e+07	6.08019e+07	7.55895e+07	7.40397e+07	6.42369e+07	6.72126e+07		4.86654	37.8204	7.71859
sp|P47738|ALDH2_MOUSE	7.17584e+06	6.24614e+06	7.51567e+06	7.62854e+06	1.60739e+07	7.76822e+06	1.41324e+07	1.0736e+07	4.76914e+06	3.44116e+06	4.20763e+06	4.83436e+06		8.78214	30.1806	14.9726
sp|P13020|GELS_MOUSE	5.68408e+06	4.22615e+06	4.86129e+06	4.54144e+06	5.13464e+06	1.69748e+06	3.47367e+06	3.46826e+06	5.00508e+06	4.67834e+06	4.25852e+06	4.74152e+06		12.9803	40.7599	6.61935
sp|Q01853|TERA_MOUSE	3.83761e+06	3.99098e+06	4.04823e+06	3.71384e+06	4.99599e+06	1.43594e+06	3.94678e+06	4.04351e+06	2.25294e+06	2.25617e+06	2.01199e+06	2.45548e+06		3.88467	42.2106	8.08592
sp|Q9JKF1|IQGA1_MOUSE	727313	646684	619105	743554	1.95624e+06	705014	1.65052e+06	1.72605e+06	1.27754e+06	1.19873e+06	1.26079e+06	1.24687e+06		8.86127	36.5583	2.72143
sp|P14211|CALR_MOUSE	4.01816e+07	4.06691e+07	4.12882e+07	4.06052e+07	5.38109e+07	1.17781e+07	4.29287e+07	4.53301e+07	5.39008e+07	4.15956e+07	3.9724e+07	5.2854e+07		1.12084	47.8174	15.7268
sp|Q9WTI7|MYO1C_MOUSE	202327	197143	163226	297837	2.28122e+06	1.77304e+06	1.94203e+06	1.87833e+06	743144	708780	799050	918842		26.8663	11.1609	11.6228
sp|P70168|IMB1_MOUSE	1.63854e+06	1.69424e+06	1.69406e+06	1.67349e+06	2.00347e+06	1.57031e+06	1.81298e+06	1.53207e+06	1.41449e+06	1.31244e+06	1.27139e+06	1.59819e+06		1.56618	12.769	10.4143
sp|P13595|NCAM1_MOUSE	5.51975e+06	5.47806e+06	5.46512e+06	5.54696e+06	6.71809e+06	1.70686e+06	5.51789e+06	5.67738e+06	5.72176e+06	5.33914e+06	5.46548e+06	5.58773e+06		0.685558	44.8016	2.96643
sp|Q8CGK3|LONM_MOUSE	4.13863e+06	4.23657e+06	4.30555e+06	4.2717e+06	6.26615e+06	4.96417e+06	5.52987e+06	5.84059e+06	4.72585e+06	5.19806e+06	5.01398e+06	5.01946e+06		1.70011	9.69797	3.9157
sp|Q3U7R1|ESYT1_MOUSE	781772	804746	756555	777417	2.07678e+06	1.38015e+06	1.61551e+06	1.71737e+06	1.30937e+06	1.27884e+06	1.19115e+06	1.28705e+06		2.53335	17.0634	4.09991
sp|P54071|IDHP_MOUSE	7.52585e+06	7.74346e+06	6.9384e+06	8.06415e+06	1.90924e+07	4.20635e+06	1.5103e+07	1.38895e+07	4.09204e+06	3.98165e+06	3.86983e+06	4.78654e+06		6.26832	48.3065	9.86909
sp|P09055|ITB1_MOUSE	5.83331e+06	5.77442e+06	5.09392e+06	5.49513e+06	5.57542e+06	1.19477e+06	4.5226e+06	4.55639e+06	3.44998e+06	3.45802e+06	3.74002e+06	3.93642e+06		6.08132	48.169	6.4699
sp|P48036|ANXA5_MOUSE	1.30994e+07	1.309e+07	1.35786e+07	1.32333e+07	1.73384e+07	6.50469e+06	1.55706e+07	1.54788e+07	1.87053e+07	1.79138e+07	1.72228e+07	1.85476e+07		1.72383	35.6172	3.73533
sp|Q64449|MRC2_MOUSE	925212	940208	905721	914663	4.80039e+06	1.85614e+06	3.78016e+06	4.00527e+06	1.53578e+06	1.45002e+06	1.55669e+06	1.57727e+06		1.60904	34.5872	3.65405
sp|P43406|ITAV_MOUSE	1.91894e+06	1.90024e+06	2.08903e+06	1.76328e+06	2.59832e+06	1.39901e+06	1.88967e+06	2.46502e+06	1.15306e+06	1.24801e+06	1.12002e+06	1.34436e+06		6.96328	26.4729	8.31327
sp|P11983|TCPA_MOUSE	1.4387e+06	1.34044e+06	1.46772e+06	1.36113e+06	1.77316e+06	885353	1.22496e+06	1.41427e+06	1.24958e+06	1.27485e+06	1.23e+06	1.19711e+06		4.34375	27.9845	2.64967
sp|Q8K411|PREP_MOUSE	377797	508376	558576	405944	2.18687e+06	713726	1.66775e+06	1.64442e+06	513114	513590	401474	500221		18.3855	39.4739	11.223
sp|Q60715|P4HA1_MOUSE	3.53586e+06	3.55317e+06	3.56648e+06	3.52767e+06	3.46674e+06	1.23215e+06	2.76948e+06	2.86025e+06	2.095e+06	1.96441e+06	2.17994e+06	2.14513e+06		0.491021	36.8585	4.5071
sp|Q9DBG3|AP2B1_MOUSE	293894	351185	262119	342696	636395	365147	425102	320263	283386	278882	333754	277863		13.4422	32.0267	9.18734
sp|B2RXS4|PLXB2_MOUSE	1.04447e+06	995559	1.0091e+06	987250	1.52436e+06	483380	1.45585e+06	1.11507e+06	1.00425e+06	1.0879e+06	897599	955588		2.5016	41.5675	8.16474
sp|P17182|ENOA_MOUSE	5.02695e+06	5.26141e+06	5.05963e+06	5.10531e+06	5.03806e+06	2.44254e+06	3.63673e+06	4.09301e+06	4.36397e+06	4.06154e+06	4.19245e+06	4.43619e+06		2.03042	28.3562	3.96538
sp|P52480|KPYM_MOUSE	3.18007e+06	3.16529e+06	3.08222e+06	3.21378e+06	5.54825e+06	3.6085e+06	3.90637e+06	4.42903e+06	2.74905e+06	2.82627e+06	2.88742e+06	2.99388e+06		1.76857	19.5225	3.60895
sp|P57780|ACTN4_MOUSE	1.17821e+06	1.17263e+06	1.18748e+06	1.12016e+06	1.98189e+06	489292	1.60293e+06	1.74092e+06	514847	517550	422589	617627		2.59891	45.5216	15.3745
sp|Q8BH04|PCKGM_MOUSE	1.06814e+06	1.05312e+06	1.02228e+06	1.19554e+06	1.17821e+07	2.63703e+06	8.00328e+06	8.96549e+06	1.13453e+06	1.07991e+06	1.25794e+06	1.33742e+06		7.03113	48.7517	9.71357
sp|Q8K2B3|SDHA_MOUSE	5.23798e+06	5.1812e+06	3.44536e+06	4.79739e+06	1.00741e+07	2.13915e+06	8.52884e+06	7.27266e+06	2.09311e+06	1.81854e+06	1.9207e+06	2.1308e+06		17.9322	49.1091	7.3743
sp|P08003|PDIA4_MOUSE	3.07749e+06	3.19424e+06	2.87158e+06	3.12134e+06	6.22855e+06	1.49981e+06	4.51065e+06	5.31907e+06	2.12359e+06	2.17403e+06	1.70614e+06	2.3552e+06		4.51282	46.709	13.1302
sp|Q9EQH3|VPS35_MOUSE	1.24207e+06	1.22247e+06	1.23745e+06	1.23066e+06	1.86896e+06	991769	1.5397e+06	1.60136e+06	1.24959e+06	1.19034e+06	1.30867e+06	1.25366e+06		0.691744	24.5263	3.86631
sp|P19324|SERPH_MOUSE	1.05343e+07	1.07614e+07	1.05993e+07	1.03579e+07	1.08732e+07	3.07395e+06	8.94282e+06	9.18339e+06	6.79807e+06	6.92154e+06	6.98326e+06	6.98834e+06		1.58026	42.4818	1.2788
sp|Q05920|PYC_MOUSE	661216	671018	688491	687570	1.68489e+06	516207	1.30002e+06	1.56028e+06	563868	466180	625201	545531		1.96065	41.4539	11.9152
sp|Q9D0K2|SCOT1_MOUSE	5.40009e+06	5.27062e+06	5.51154e+06	5.13659e+06	6.12187e+06	2.70581e+06	4.07662e+06	4.83155e+06	4.69686e+06	3.87996e+06	4.25889e+06	4.90226e+06		3.04092	32.2159	10.301
sp|Q60597|ODO1_MOUSE	265078	342674	250178	285732	2.51337e+06	708221	2.23012e+06	2.21416e+06	600247	533253	496115	528810		14.1825	42.6378	8.09611
sp|Q8BGQ7|SYAC_MOUSE	848157	867331	704509	854358	1.21057e+06	415922	921088	1.03369e+06	777429	705313	752152	823880		9.34187	38.0963	6.47224
sp|P08249|MDHM_MOUSE	1.76183e+07	1.86806e+07	1.7477e+07	1.75467e+07	2.92973e+07	1.62469e+07	2.26292e+07	2.48121e+07	2.06404e+07	2.05089e+07	2.12623e+07	2.24941e+07		3.19436	23.3564	4.27169
sp|P29758|OAT_MOUSE	6.87314e+06	7.01637e+06	7.127e+06	6.95107e+06	1.47445e+07	5.87354e+06	1.31874e+07	1.35113e+07	4.95371e+06	4.97219e+06	4.57299e+06	3.96805e+06		1.53646	34.0404	10.1796
sp|Q91VD9|NDUS1_MOUSE	2.22267e+06	2.19857e+06	2.30494e+06	2.24883e+06	3.02682e+06	1.2097e+06	2.29458e+06	2.40629e+06	1.94803e+06	1.90223e+06	1.97955e+06	2.02585e+06		2.03516	33.8008	2.65211
sp|Q8BMK4|CKAP4_MOUSE	1.36029e+06	1.32687e+06	1.37448e+06	1.36898e+06	1.57754e+06	361595	1.31401e+06	1.38128e+06	816373	829386	769268	802687		1.57172	46.8645	3.21357
sp|Q64521|GPDM_MOUSE	639326	575322	715577	673128	2.18088e+06	1.16878e+06	1.56121e+06	1.79483e+06	364941	383200	490075	443518		9.09996	25.2953	13.6279
sp|P07901|HS90A_MOUSE	810591	894824	801682	877485	983723	426874	890379	1.01276e+06	654831	870662	955793	882270		5.54027	32.9236	15.417
sp|Q9DCN2|NB5R3_MOUSE	3.94294e+06	3.89704e+06	3.893e+06	4.25301e+06	1.72327e+07	1.03534e+07	1.5604e+07	1.35332e+07	2.452e+06	2.2225e+06	2.18835e+06	2.40232e+06		4.31624	20.9221	5.62823
sp|P11688|ITA5_MOUSE	2.41752e+06	2.53681e+06	2.55587e+06	2.51672e+06	2.95978e+06	788277	2.51755e+06	2.58751e+06	2.17815e+06	2.1853e+06	2.17558e+06	2.22856e+06		2.45673	43.8095	1.13071
sp|Q9DBG6|RPN2_MOUSE	336925	360123	351988	316692	1.44049e+06	975354	1.01264e+06	1.11955e+06	862705	845236	897324	857727		5.59083	18.5883	2.57538
sp|O55143|AT2A2_MOUSE	996587	986079	1.00625e+06	952587	1.7417e+06	352581	1.28483e+06	1.4986e+06	883082	839769	887616	919286		2.37067	49.8013	3.70434
sp|P97429|ANXA4_MOUSE	3.30505e+06	3.24e+06	3.26277e+06	3.12473e+06	4.26718e+06	1.06074e+06	3.62583e+06	3.74773e+06	3.96151e+06	4.09765e+06	4.05168e+06	4.20634e+06		2.38567	45.2521	2.49647
sp|P10852|4F2_MOUSE	2.54535e+06	2.6854e+06	2.60479e+06	2.57479e+06	4.2055e+06	1.75467e+06	3.74884e+06	2.79716e+06	2.00299e+06	2.02471e+06	1.4671e+06	1.74507e+06		2.31727	34.7532	14.4476
sp|Q922R8|PDIA6_MOUSE	8.02883e+06	7.59309e+06	7.55238e+06	8.17879e+06	9.79602e+06	5.1196e+06	7.21089e+06	8.06129e+06	7.49189e+06	5.92635e+06	7.31134e+06	7.41679e+06		3.9946	25.7479	10.5713
sp|P08752|GNAI2_MOUSE	3.15653e+06	1.96373e+06	3.271e+06	2.05999e+06	2.62621e+06	1.66522e+06	2.28473e+06	2.57277e+06	2.50485e+06	2.46573e+06	2.5837e+06	2.58567e+06		26.6609	19.2792	2.35005
sp|Q91W90|TXND5_MOUSE	3.35295e+06	2.81877e+06	3.45931e+06	3.47119e+06	3.85697e+06	1.18747e+06	3.05639e+06	3.19455e+06	2.86661e+06	2.82977e+06	2.94871e+06	3.02245e+06		9.43749	40.5655	2.954
sp|P67778|PHB_MOUSE	7.26961e+06	7.54548e+06	7.489e+06	7.73436e+06	9.19775e+06	4.94094e+06	7.8447e+06	7.9975e+06	7.97904e+06	7.83713e+06	7.94205e+06	8.23158e+06		2.54786	24.1107	2.09141
sp|Q3V3R1|C1TM_MOUSE	437663	459914	417999	419848	908467	579298	692116	734649	596145	552754	656920	628649		4.49534	18.7529	7.35457
sp|Q99MN9|PCCB_MOUSE	842614	837169	793129	824795	1.03461e+06	526402	844199	889150	735883	750961	844091	834433		2.6876	26.0012	7.05304
sp|P21279|GNAQ_MOUSE	648767	685054	647635	627656	754228	1.16201e+06	552003	586073	649557	669725	710514	653877		3.66486	36.6623	4.14131
sp|P09405|NUCL_MOUSE	1.32871e+06	1.68992e+06	1.58117e+06	1.55544e+06	2.21907e+06	1.50122e+06	2.26426e+06	1.83316e+06	2.41847e+06	2.37957e+06	2.37631e+06	2.52674e+06		9.85898	18.3565	2.89884
sp|P80317|TCPZ_MOUSE	1.83297e+06	1.9217e+06	1.95963e+06	2.04358e+06	2.25421e+06	1.0636e+06	1.69607e+06	1.92808e+06	1.41631e+06	1.40215e+06	1.33019e+06	1.39349e+06		4.50516	28.9857	2.74822
sp|Q9CZ13|QCR1_MOUSE	2.94571e+06	3.05505e+06	2.76341e+06	2.96213e+06	3.06229e+06	875832	2.37675e+06	2.63053e+06	3.19898e+06	3.08357e+06	3.1305e+06	3.31773e+06		4.16192	42.486	3.19655
sp|O35639|ANXA3_MOUSE	2.3449e+06	2.30285e+06	2.30713e+06	2.30914e+06	3.24941e+06	1.29083e+06	2.87219e+06	2.80282e+06	2.47176e+06	2.98589e+06	3.05375e+06	3.03927e+06		0.839506	33.8534	9.65491
sp|Q9JKR6|HYOU1_MOUSE	1.0295e+06	1.00407e+06	1.0832e+06	1.07841e+06	749081	392589	598819	673620	530439	559275	682449	617057		3.66544	25.421	11.2545
sp|O35129|PHB2_MOUSE	3.26138e+06	3.09858e+06	3.21176e+06	3.04427e+06	6.24514e+06	4.36744e+06	4.78253e+06	5.37357e+06	2.38829e+06	2.27337e+06	2.37009e+06	2.46893e+06		3.16939	15.6847	3.38154
sp|P52825|CPT2_MOUSE	182478	186819	217090	210697	1.48015e+06	599371	1.11638e+06	847463	120931	89863.5	78803.9	103351		8.61978	37.3395	18.482
sp|P05622|PGFRB_MOUSE	1.07977e+06	1.10018e+06	1.06592e+06	1.10672e+06	2.23528e+06	1.16033e+06	1.68737e+06	1.81139e+06	1.3399e+06	1.34376e+06	1.43101e+06	1.4316e+06		1.72265	25.6884	3.72745
sp|Q61543|GSLG1_MOUSE	939717	1.26867e+06	988922	821043	1.72374e+06	660254	1.28962e+06	1.49519e+06	1.20511e+06	1.04058e+06	1.09495e+06	1.22073e+06		18.8765	35.373	7.62293
sp|P80315|TCPD_MOUSE	1.23438e+06	1.30702e+06	1.30668e+06	1.24735e+06	1.57461e+06	584579	1.23796e+06	1.36539e+06	1.03801e+06	908957	1.05107e+06	1.04011e+06		3.01946	35.8808	6.66606
sp|Q62465|VAT1_MOUSE	2.19921e+06	2.16476e+06	2.15956e+06	2.18852e+06	2.7754e+06	1.58656e+06	2.01155e+06	2.04243e+06	2.0554e+06	1.98494e+06	2.15222e+06	2.2867e+06		0.869471	23.4593	6.16528
sp|P37040|NCPR_MOUSE	1.2273e+06	1.30652e+06	1.39137e+06	1.36568e+06	2.24083e+06	522635	1.85087e+06	1.89407e+06	907826	803365	1.03562e+06	1.04328e+06		5.50828	46.507	12.0774
sp|Q04857|CO6A1_MOUSE	1.22369e+06	1.27099e+06	1.26949e+06	1.26968e+06	1.68402e+06	740145	1.41796e+06	1.37426e+06	1.29321e+06	1.29042e+06	1.37459e+06	1.30727e+06		1.8427	30.6812	3.00096
sp|Q9CZD3|SYG_MOUSE	1.41715e+06	1.44064e+06	1.46399e+06	1.48379e+06	940356	442877	717234	552499	634439	760705	875824	898637		1.98765	32.6329	15.3185
sp|P27046|MA2A1_MOUSE	124313	151956	125976	88659.6	1.23009e+06	900700	1.12121e+06	1.11695e+06	76853.4	116055	105052	104102		21.1853	12.6355	16.596
sp|P29533|VCAM1_MOUSE	1.53248e+06	1.47083e+06	1.4682e+06	1.47802e+06	2.05974e+06	597111	1.5794e+06	1.20763e+06	1.54902e+06	1.43978e+06	1.41371e+06	1.59248e+06		2.04045	45.3535	5.71646
sp|P80318|TCPG_MOUSE	1.69765e+06	1.64831e+06	1.42107e+06	1.61754e+06	2.59072e+06	1.02874e+06	2.17677e+06	2.05819e+06	1.30922e+06	1.26387e+06	1.23533e+06	1.34745e+06		7.59902	33.8019	3.83674
sp|Q60932|VDAC1_MOUSE	3.51575e+06	3.19312e+06	3.28976e+06	3.24649e+06	3.34255e+06	1.5296e+06	2.83572e+06	2.99613e+06	3.21829e+06	3.34728e+06	3.23971e+06	3.24541e+06		4.28623	29.6335	1.76532
sp|P80313|TCPH_MOUSE	627106	631545	625640	600694	893375	378889	737244	764654	449523	396203	451794	400080		2.24219	31.7984	7.15739
sp|O08749|DLDH_MOUSE	2.26539e+06	2.30104e+06	2.18005e+06	2.29014e+06	3.15649e+06	1.22757e+06	2.26281e+06	2.15129e+06	2.10151e+06	2.15989e+06	1.7123e+06	2.22924e+06		2.42586	35.8639	11.2928
sp|Q6R0H7|GNAS1_MOUSE	769669	820412	800349	619415	677204	556552	709914	546262	604953	618547	587090	799193		12.1095	13.375	15.124
sp|P24270|CATA_MOUSE	538747	512440	421976	524673	1.33105e+06	397313	1.06616e+06	1.0903e+06	243644	244107	202558	225352		10.5638	41.2733	8.57203
sp|O35074|PTGIS_MOUSE	990717	967218	947758	1.0442e+06	1.8364e+06	908151	1.63843e+06	1.71942e+06	562738	620623	544026	558107		4.22274	27.5025	5.9127
sp|P06151|LDHA_MOUSE	2.12536e+06	2.15857e+06	2.22016e+06	2.09986e+06	4.49321e+06	1.33798e+06	3.99313e+06	4.15539e+06	1.78369e+06	1.96723e+06	1.72405e+06	1.76272e+06		2.41765	41.5738	5.97243
sp|P97807|FUMH_MOUSE	1.346e+06	1.36788e+06	1.40296e+06	1.37107e+06	1.93958e+06	578267	1.54528e+06	1.60503e+06	1.07892e+06	1.07079e+06	1.0944e+06	1.12591e+06		1.71047	41.3174	2.22675
sp|P48962|ADT1_MOUSE	1.4555e+06	1.51285e+06	1.4824e+06	1.43852e+06	1.21291e+07	4.60556e+06	9.56389e+06	1.04287e+07	2.01549e+06	1.95422e+06	1.71099e+06	1.92376e+06		2.20788	35.1955	6.96264
sp|Q9QYR9|ACOT2_MOUSE	1.91114e+06	1.65878e+06	1.87098e+06	1.8037e+06	3.99235e+06	1.79282e+06	3.64114e+06	3.88052e+06	1.01745e+06	1.0242e+06	1.02326e+06	1.10733e+06		6.11941	31.0528	4.11791
sp|Q921H8|THIKA_MOUSE	3.93448e+06	3.95915e+06	3.85215e+06	3.88938e+06	2.75847e+06	1.69171e+06	2.01281e+06	2.20266e+06	2.28383e+06	2.28402e+06	2.46464e+06	2.48531e+06		1.21627	20.6565	4.64927
sp|P80314|TCPB_MOUSE	1.72863e+06	1.82623e+06	1.77708e+06	1.77518e+06	1.74854e+06	678697	1.42433e+06	1.43871e+06	1.38971e+06	1.38177e+06	1.36835e+06	1.3443e+06		2.24345	34.3693	1.45034
sp|P62880|GBB2_MOUSE	1.9242e+06	1.70735e+06	1.88106e+06	1.98034e+06	2.14492e+06	993277	1.91476e+06	1.73661e+06	1.71122e+06	1.97819e+06	1.78105e+06	1.86355e+06		6.28981	29.3555	6.26161
sp|P30999|CTND1_MOUSE	304134	449023	388418	513146	536797	456510	518826	533635	483522	415128	539662	455035		21.5225	7.32236	11.0628
sp|G5E829|AT2B1_MOUSE	396577	382429	416774	430112	497671	221021	375311	360167	266573	235164	312621	233938		5.20128	31.1422	14.0906
sp|P99029|PRDX5_MOUSE	1.74887e+06	1.58849e+06	1.69256e+06	1.76864e+06	2.87096e+06	1.73348e+06	2.05751e+06	2.30281e+06	2.31776e+06	2.10238e+06	2.57812e+06	2.2989e+06		4.75435	21.4283	8.4002
sp|O08807|PRDX4_MOUSE	1.28969e+06	1.33468e+06	1.24554e+06	1.24028e+06	2.40562e+06	716481	1.98335e+06	2.01972e+06	1.80015e+06	1.81492e+06	1.82766e+06	1.79054e+06		3.44897	41.2699	0.903155
sp|P68254|1433T_MOUSE	820589	821340	762098	829344	1.12617e+06	429723	731943	561346	847754	938540	913553	984431		3.84533	42.4524	6.1899
sp|Q9CQF9|PCYOX_MOUSE	1.16518e+06	1.28961e+06	1.2026e+06	1.26031e+06	4.20413e+06	2.655e+06	3.40077e+06	3.35628e+06	1.15137e+06	1.25817e+06	967388	1.09425e+06		4.55854	18.6065	10.8354
sp|Q8R180|ERO1A_MOUSE	2.55676e+06	2.47072e+06	2.60699e+06	2.56134e+06	3.22668e+06	2.07114e+06	2.69557e+06	2.86398e+06	2.70445e+06	2.23157e+06	2.51361e+06	2.56181e+06		2.2312	17.7826	7.91831
sp|Q9DCW4|ETFB_MOUSE	4.35392e+06	4.22158e+06	4.16007e+06	4.86082e+06	2.10139e+06	649103	1.6995e+06	1.66097e+06	2.52734e+06	2.58154e+06	2.75302e+06	2.38876e+06		7.23472	40.4971	5.87855
sp|Q9WTP7|KAD3_MOUSE	1.48573e+06	1.55453e+06	1.45583e+06	1.20917e+06	1.84706e+06	1.09414e+06	1.45879e+06	1.56551e+06	1.81425e+06	1.81407e+06	2.04532e+06	1.87553e+06		10.5548	20.8783	5.78887
sp|P16858|G3P_MOUSE	8.17884e+06	8.60892e+06	8.51185e+06	8.74492e+06	6.27944e+06	3.15949e+06	5.63982e+06	6.14148e+06	6.23928e+06	6.21334e+06	5.58164e+06	6.15989e+06		2.83481	27.4557	5.17505
sp|Q9D379|HYEP_MOUSE	229272	180812	160220	149624	2.12971e+06	1.4595e+06	1.86211e+06	1.90671e+06	229771	122220	208255	172934		19.6237	15.1713	25.6293
sp|P42932|TCPQ_MOUSE	1.67228e+06	1.73977e+06	1.71384e+06	1.71686e+06	1.70499e+06	394620	1.47615e+06	1.4602e+06	1.39829e+06	1.35749e+06	1.39325e+06	1.43869e+06		1.64259	46.6244	2.37931
sp|Q922Q8|LRC59_MOUSE	3.47775e+06	3.50335e+06	3.60251e+06	3.59463e+06	5.35788e+06	2.97541e+06	4.73525e+06	4.85087e+06	3.73228e+06	3.67574e+06	3.90665e+06	3.83953e+06		1.78634	23.1877	2.74477
sp|P58771|TPM1_MOUSE	1.28931e+06	1.25773e+06	1.27872e+06	1.2462e+06	1.73671e+06	601416	1.43951e+06	1.47238e+06	862387	848009	849572	892057		1.54405	37.5139	2.365
sp|Q91YH5|ATLA3_MOUSE	659270	571547	608559	635666	780240	341388	369754	528487	565113	523958	550694	575950		6.09005	39.8318	4.06186
sp|D3Z7P3|GLSK_MOUSE	519083	499744	488177	491686	478725	169764	306463	329583	291578	341750	374937	367634		2.76512	39.4029	10.9665
sp|Q8JZN5|ACAD9_MOUSE	509686	494533	527304	354316	675850	266908	635901	674647	421538	429009	416092	432117		16.8064	35.2339	1.70705
sp|Q9CPY7|AMPL_MOUSE	1.48808e+06	1.60725e+06	1.50781e+06	1.56348e+06	1.58917e+06	569268	1.27778e+06	1.33468e+06	1.28149e+06	1.29391e+06	1.29016e+06	1.42623e+06		3.5122	36.6499	5.21931
sp|Q9D1Q6|ERP44_MOUSE	781099	904257	996280	1.11583e+06	1.44829e+06	750178	1.21569e+06	1.19479e+06	1.20534e+06	1.10619e+06	1.34479e+06	1.38201e+06		14.9286	25.3095	10.1173
sp|Q8BWT1|THIM_MOUSE	2.27116e+06	2.27091e+06	1.91784e+06	2.21259e+06	2.58675e+06	722798	2.62971e+06	2.72384e+06	2.22437e+06	2.57479e+06	2.58169e+06	2.09564e+06		7.8	44.4962	10.4317
sp|Q8C129|LCAP_MOUSE	392490	397841	380621	407204	692246	492397	533249	579195	254414	225573	233136	282129		2.81183	15.0229	10.1866
sp|P40124|CAP1_MOUSE	815772	740065	765570	741202	980513	1.3722e+06	732275	749342	801058	782994	846559	789288		4.62664	31.0962	3.56731
sp|Q9R0X4|ACOT9_MOUSE	528763	590886	577114	572066	1.40806e+06	565042	1.02179e+06	1.14483e+06	737424	686803	799115	879093		4.73115	34.0375	10.6855
sp|Q9DCT2|NDUS3_MOUSE	1.47502e+06	1.52095e+06	1.47246e+06	1.56964e+06	1.62571e+06	1.41401e+06	1.4408e+06	1.46067e+06	1.63208e+06	1.60188e+06	1.70982e+06	1.74907e+06		3.03799	6.4326	4.06445
sp|Q76MZ3|2AAA_MOUSE	516064	595843	596635	540145	522372	298403	344316	403148	293358	320627	278664	285614		7.21285	24.7097	6.24027
sp|Q8QZS1|HIBCH_MOUSE	634100	640974	630352	689427	895839	648824	788499	691914	612345	683666	642437	649887		4.23866	14.5259	4.52715
sp|Q61316|HSP74_MOUSE	640393	646159	664629	546169	888318	237003	716070	683730	390767	376747	447845	370433		8.50945	44.0006	8.90472
sp|P09411|PGK1_MOUSE	1.92986e+06	1.98743e+06	2.09021e+06	2.0306e+06	3.04557e+06	816402	2.49734e+06	2.5634e+06	2.52744e+06	2.35848e+06	2.69187e+06	2.61479e+06		3.37367	43.6639	5.61905
sp|P50516|VATA_MOUSE	441413	481326	490748	458002	822856	439355	679991	706138	199894	249304	251433	232623		4.78213	24.3099	10.2071
sp|Q02819|NUCB1_MOUSE	1.38921e+06	1.30639e+06	921875	1.40618e+06	802714	368002	805302	639762	529982	569481	511593	563585		18.0681	31.4637	5.0699
sp|Q8VCW8|ACSF2_MOUSE	506793	643803	606645	608308	693146	202100	663077	610300	553381	488635	591798	601142		9.96684	42.2896	9.14594
sp|Q9D051|ODPB_MOUSE	1.36258e+06	1.39466e+06	1.37522e+06	1.39962e+06	1.84873e+06	492112	1.44162e+06	1.22995e+06	1.06305e+06	1.03134e+06	1.01112e+06	1.19293e+06		1.24504	45.3761	7.60488
sp|Q9DCX2|ATP5H_MOUSE	2.04886e+06	2.07232e+06	1.82593e+06	2.18474e+06	2.21178e+06	806613	1.83149e+06	1.61319e+06	2.13953e+06	2.15759e+06	2.12095e+06	2.2611e+06		7.38932	36.7279	2.88875
sp|Q3TW96|UAP1L_MOUSE	716315	711013	765837	711554	375115	235903	283746	320043	294267	255165	264224	307404		3.65544	19.3512	8.78803
sp|Q9DB20|ATPO_MOUSE	1.8235e+06	1.86863e+06	1.86364e+06	1.91065e+06	3.40125e+06	3.36395e+06	2.49887e+06	2.58614e+06	2.21293e+06	2.54516e+06	2.90492e+06	3.52242e+06		1.90937	16.4241	20.0435
sp|Q9DCD0|6PGD_MOUSE	367166	375716	370914	365166	722742	304336	556699	585570	183422	226639	243946	180777		1.25548	32.1606	15.1089
sp|O70318|E41L2_MOUSE	304848	285145	278214	286403	425853	129950	337637	352422	218678	216686	210843	226307		3.94294	40.7782	2.92779
sp|P60843|IF4A1_MOUSE	1.04809e+06	1.00641e+06	1.03672e+06	983596	1.04444e+06	687433	968062	1.01748e+06	917031	864243	731324	760284		2.87396	17.6846	10.6521
sp|Q9ESD7|DYSF_MOUSE	100928	87538.9	97196.1	83446.9	132349	108573	119364	133490	64259.4	48886.9	64549	70714.7		8.83645	9.56214	14.9749
sp|O35114|SCRB2_MOUSE	2.02545e+06	2.30734e+06	2.45625e+06	2.23317e+06	3.53375e+06	1.26198e+06	2.73061e+06	2.81517e+06	2.18727e+06	2.15313e+06	2.19173e+06	2.26422e+06		7.94784	36.8614	2.12446
sp|P42125|ECI1_MOUSE	1.69315e+06	1.79141e+06	1.77267e+06	1.75e+06	2.01292e+06	1.31391e+06	1.61157e+06	1.61819e+06	1.89421e+06	1.96222e+06	2.05356e+06	2.13701e+06		2.43251	17.4942	5.26895
sp|O70475|UGDH_MOUSE	435078	389089	458384	424060	593411	277851	408886	472862	279859	390787	401478	411553		6.7601	30.0016	16.5255
sp|Q99P88|NU155_MOUSE	94422.4	90511.6	105986	128947	940664	487212	707268	750972	452953	481814	471323	512240		16.4664	25.8043	5.1764
sp|P17751|TPIS_MOUSE	1.18846e+06	1.20088e+06	1.13068e+06	1.29028e+06	2.21032e+06	852491	1.62002e+06	1.68517e+06	1.78206e+06	1.72797e+06	1.71129e+06	1.97467e+06		5.48754	35.1358	6.72317
sp|Q60930|VDAC2_MOUSE	3.83192e+06	5.56283e+06	4.00751e+06	4.03749e+06	5.51046e+06	2.17854e+06	6.89992e+06	7.40775e+06	4.16022e+06	4.24581e+06	4.45991e+06	4.39635e+06		18.5103	42.8162	3.17608
sp|P63101|1433Z_MOUSE	2.61949e+06	2.9049e+06	2.63884e+06	2.85382e+06	3.79044e+06	1.69482e+06	2.91092e+06	2.70551e+06	3.48286e+06	3.49351e+06	3.43107e+06	3.75547e+06		5.30673	31.003	4.11593
sp|P51174|ACADL_MOUSE	1.04256e+06	1.04871e+06	1.11176e+06	1.03043e+06	2.43365e+06	578758	2.14089e+06	2.25318e+06	975156	929461	981595	952057		3.43907	46.2892	2.47425
sp|Q9R0E1|PLOD3_MOUSE	158012	165659	172326	185183	682734	316681	471118	528654	313223	309103	332018	277360		6.76488	30.2674	7.3678
sp|Q8BG05|ROA3_MOUSE	430384	383692	328217	434022	882995	395487	706629	570707	851316	828886	773082	866280		12.5681	32.3365	4.92491
sp|P22437|PGH1_MOUSE	123275	132857	108883	216125	1.67044e+06	1.10589e+06	1.31236e+06	1.42438e+06	421759	334885	400549	399599		33.2063	17.0682	9.66761
sp|P17742|PPIA_MOUSE	2.12708e+06	2.25568e+06	2.17367e+06	2.19752e+06	2.86618e+06	2.53889e+06	2.56003e+06	2.67561e+06	3.20288e+06	3.31624e+06	3.17503e+06	3.18024e+06		2.44474	5.63528	2.05699
sp|Q9CQV8|1433B_MOUSE	1.04748e+06	951358	825291	905279	975291	364308	699405	724505	1.04277e+06	988001	1.04509e+06	1.15911e+06		9.94869	36.3056	6.79324
sp|P53994|RAB2A_MOUSE	2.40372e+06	2.3516e+06	2.68624e+06	2.38605e+06	2.15744e+06	1.32801e+06	2.01219e+06	1.66983e+06	1.65768e+06	1.59704e+06	1.84126e+06	1.82324e+06		6.285	20.6877	6.99969
sp|O54782|MA2B2_MOUSE	381711	407072	416837	393853	673311	585136	611979	634920	484048	464939	489664	492858		3.8356	5.96238	2.5888
sp|Q9DB05|SNAA_MOUSE	580055	620594	617402	581085	638988	228946	510284	496361	491055	476605	502235	535776		3.70611	36.7475	5.02449
sp|P29416|HEXA_MOUSE	414342	376004	434658	359608	1.12273e+06	640608	918485	782996	232292	251248	241699	244403		8.68954	23.6929	3.23926
sp|Q61598|GDIB_MOUSE	419237	450290	525713	471038	748904	544728	667650	672576	316832	272298	270248	240390		9.60371	12.8263	11.4587
sp|Q9DBL1|ACDSB_MOUSE	891002	898791	865957	862383	918193	334960	810876	806730	782838	760672	749526	774654		2.0558	36.2716	1.92639
sp|P46935|NEDD4_MOUSE	356814	379519	372790	387477	1.16848e+06	809735	1.19443e+06	1.13815e+06	729939	821679	748124	748556		3.4808	16.7132	5.3371
sp|P57716|NICA_MOUSE	731533	741865	757000	738847	908962	428347	859256	862818	647200	679717	694256	703805		1.44279	29.4794	3.63501
sp|O35857|TIM44_MOUSE	233154	277052	276470	281862	168188	74659.7	123030	166844	151043	128672	139528	138402		8.52833	33.2603	6.56975
sp|Q8VDL4|ADPGK_MOUSE	348796	436773	375139	331461	1.06863e+06	266773	917528	887491	241507	255034	249938	331236		12.365	45.1569	15.433
sp|Q8CI59|STEA3_MOUSE	512492	552781	723574	652398	1.42684e+06	493123	1.19125e+06	1.10697e+06	378911	384570	378896	464740		15.6813	37.7422	10.4681
sp|Q99K85|SERC_MOUSE	708748	721826	703832	720587	879589	293725	1.04774e+06	1.09262e+06	476616	482307	346836	462385		1.24097	44.4301	14.4824
sp|Q99JB2|STML2_MOUSE	590718	615214	557817	590265	659169	360704	455261	458127	538893	493932	552972	591433		4.00084	26.0019	7.39678
sp|P62259|1433E_MOUSE	1.28058e+06	1.47409e+06	1.54223e+06	1.37932e+06	1.9158e+06	486883	1.52055e+06	1.64229e+06	1.87404e+06	1.7649e+06	1.88927e+06	1.91042e+06		8.03022	44.9366	3.49046
sp|O08529|CAN2_MOUSE	420086	392649	352413	346723	382187	200952	285386	293271	327688	336792	347631	321450		9.18896	25.5019	3.41757
sp|Q8BMD8|SCMC1_MOUSE	385372	417093	385020	403682	541219	301715	432252	410787	232396	225336	276745	274811		3.90687	23.2908	10.7993
sp|Q60931|VDAC3_MOUSE	1.45043e+06	1.94637e+06	1.51838e+06	1.41275e+06	1.97754e+06	1.20794e+06	1.53382e+06	1.6447e+06	1.43229e+06	1.40856e+06	1.48653e+06	1.50233e+06		15.6023	19.9521	3.03851
sp|Q8VEK3|HNRPU_MOUSE	48325.4	55433.8	48328	77902.4	207397	134966	176273	193907	172387	168670	186013	194083		24.366	17.669	6.56649
sp|Q61553|FSCN1_MOUSE	1.21848e+06	1.25741e+06	1.26629e+06	1.1933e+06	1.51516e+06	300868	1.44566e+06	1.4756e+06	1.09529e+06	1.05576e+06	963906	1.00424e+06		2.76363	49.7885	5.59459
sp|P51863|VA0D1_MOUSE	655189	676717	667856	658386	871775	279003	692361	741345	704382	697283	721493	731663		1.46561	39.6506	2.20022
sp|P08121|CO3A1_MOUSE	165111	177380	173861	154630	624821	353871	466944	498641	542320	522046	552204	612177		6.05198	22.9254	6.95457
sp|P18760|COF1_MOUSE	2.55747e+06	2.67164e+06	2.77462e+06	2.69595e+06	1.36374e+06	429986	1.05652e+06	1.27956e+06	1.21937e+06	1.25965e+06	1.21341e+06	1.34905e+06		3.35673	40.8775	4.96565
sp|Q921T2|TOIP1_MOUSE	862918	950335	866670	974362	596764	287101	551483	589204	466880	484755	549617	489193		6.2602	29.1149	7.23197
sp|O08756|HCD2_MOUSE	1.12616e+06	1.13843e+06	1.15029e+06	1.16398e+06	954404	603713	778788	812180	843498	757723	908188	897308		1.41392	18.3074	8.06953
sp|P01897|HA1L_MOUSE	2.1864e+06	2.1609e+06	2.16914e+06	2.1935e+06	3.4288e+06	1.47079e+06	3.23288e+06	3.3933e+06	2.98895e+06	2.80682e+06	2.83076e+06	2.75328e+06		0.691827	32.7713	3.56113
sp|Q61171|PRDX2_MOUSE	1.10381e+06	1.1542e+06	1.2285e+06	1.12899e+06	1.27922e+06	1.16942e+06	972810	1.10027e+06	1.2143e+06	1.13823e+06	1.2764e+06	1.31475e+06		4.66547	11.353	6.24342
sp|Q91V61|SFXN3_MOUSE	337902	325504	302045	303996	1.38121e+06	345653	1.00639e+06	1.07525e+06	285891	345876	349010	285546		5.46209	45.7818	11.264
sp|Q99020|ROAA_MOUSE	578184	584874	466213	778605	1.10989e+06	712111	939601	1.04343e+06	1.06589e+06	983875	1.04892e+06	1.0769e+06		21.5506	18.3076	3.98841
sp|P24369|PPIB_MOUSE	1.03631e+06	1.28607e+06	1.03789e+06	1.02891e+06	1.28221e+06	1.11831e+06	1.00017e+06	1.08901e+06	1.63938e+06	1.55184e+06	1.24688e+06	1.5885e+06		11.4749	10.4928	11.7389
sp|Q99LC3|NDUAA_MOUSE	843214	858689	844602	901366	913533	341885	770211	822301	605134	465946	644698	447621		3.15324	35.6389	18.2472
sp|P16675|PPGB_MOUSE	397320	411312	383438	391323	578976	222789	504781	434719	466301	465460	383636	442656		2.97406	35.248	8.83453
sp|O09174|AMACR_MOUSE	614555	642979	591115	561798	825707	189705	619318	626461	454978	416968	494768	450404		5.72455	47.4164	7.01538
sp|O70503|DHB12_MOUSE	70071.7	92534.5	86196.8	78194.2	638967	356810	473483	527602	145413	123756	142137	114854		11.925	23.4968	11.1363
sp|Q8BXZ1|TMX3_MOUSE	565633	551556	556532	542355	757487	643813	653593	639580	570223	609695	611240	610303		1.75407	8.34588	3.34875
sp|Q9CQA3|SDHB_MOUSE	781712	745393	776998	695798	933276	427093	784491	805743	854306	708651	823249	814001		5.27405	29.4467	7.91513
sp|Q9EQ20|MMSA_MOUSE	340032	360310	324563	386195	739923	364289	662845	852001	211997	219876	277153	288480		7.55671	31.8653	15.6478
sp|Q61490|CD166_MOUSE	416756	407201	406669	387667	499259	240719	482803	460172	447913	429895	425439	423682		3.01219	28.7775	2.57095
sp|P61979|HNRPK_MOUSE	264808	239502	281137	235103	371765	284760	309887	331704	349401	348390	345619	342895		8.51337	11.3618	0.845092
sp|P62962|PROF1_MOUSE	1.91234e+06	1.93917e+06	1.90016e+06	1.96745e+06	3.43065e+06	2.78602e+06	2.74376e+06	2.83525e+06	2.91006e+06	2.83131e+06	3.23642e+06	3.2164e+06		1.55125	10.9641	6.82415
sp|Q11011|PSA_MOUSE	488409	486608	584044	559293	733033	438382	632575	650163	278252	310737	266247	275282		9.37236	20.3274	6.87167
sp|Q6PDM2|SRSF1_MOUSE	1.30994e+06	1.35484e+06	1.26872e+06	1.32894e+06	1.16913e+06	572789	743044	925864	1.14644e+06	1.06414e+06	1.17845e+06	1.26588e+06		2.75725	29.9645	7.16695
sp|P46460|NSF_MOUSE	189917	144014	167255	190449	348404	237840	276065	303040	250685	239263	287831	270927		12.7751	15.9634	8.21556
sp|P84078|ARF1_MOUSE	119636	125378	120552	109886	175821	105462	118053	127839	124121	122484	135091	141115		5.46261	23.3299	6.8223
sp|Q8R4N0|CLYBL_MOUSE	352906	346815	342489	339704	399320	286778	292445	277544	377413	358184	355315	388522		1.66473	18.2141	4.28409
sp|Q9Z0X1|AIFM1_MOUSE	355250	337066	345553	313276	787114	544213	609024	664796	328176	392106	322982	275760		5.31402	15.8286	14.4923
sp|P49817|CAV1_MOUSE	398360	420586	409025	414213	915896	604238	752538	831608	432993	445093	448865	479163		2.28952	17.0808	4.34695
sp|O88844|IDHC_MOUSE	934945	765921	835117	901165	1.10957e+06	354876	1.0844e+06	747143	717161	697365	665612	645328		8.70341	42.9267	4.70571
sp|Q8C166|CPNE1_MOUSE	88173.2	93947.7	74950	82170.1	87806.5	74490.9	97539.7	94908.9	65309.9	55476.8	73698.2	71857.6		9.60315	11.6343	12.3667
sp|Q922U2|K2C5_MOUSE	1.85201e+06	1.79961e+06	1.87013e+06	1.69169e+06	1.87408e+06	2.12627e+06	1.98219e+06	1.97041e+06	1.80911e+06	1.73661e+06	1.59369e+06	1.52062e+06		4.44861	5.22998	7.89425
sp|Q9D880|TIM50_MOUSE	676324	636931	607526	644003	411444	234886	403418	369098	246443	279392	318393	266530		4.40542	23.1082	10.9238
sp|Q07797|LG3BP_MOUSE	806291	835806	812468	806936	1.29171e+06	288603	922740	1.0227e+06	1.02482e+06	1.00969e+06	1.0722e+06	1.05442e+06		1.7047	48.197	2.71539
sp|P70699|LYAG_MOUSE	137421	119755	139799	145231	696459	345294	484676	544459	173766	176381	228359	218654		8.13469	28.0982	14.1814
sp|P68040|GBLP_MOUSE	663401	699865	694006	686275	685445	201099	549172	541637	466349	472807	499594	499092		2.33131	41.745	3.58894
sp|Q99JI6|RAP1B_MOUSE	3.07163e+06	2.95717e+06	3.31404e+06	3.22352e+06	3.68528e+06	1.50679e+06	3.14882e+06	3.05101e+06	2.83434e+06	2.9129e+06	2.94421e+06	2.81955e+06		5.04488	32.8862	2.09691
sp|P20108|PRDX3_MOUSE	1.8637e+06	1.82263e+06	1.74844e+06	2.04506e+06	2.92051e+06	2.13752e+06	2.81115e+06	1.94178e+06	2.55299e+06	2.68771e+06	2.26993e+06	2.63678e+06		6.74371	19.8023	7.34834
sp|Q9WVA4|TAGL2_MOUSE	366342	379399	375457	420271	478482	199386	320412	393797	274473	222351	265913	295469		6.20274	33.9864	11.6243
sp|P28653|PGS1_MOUSE	632519	634184	637205	648699	796067	612658	664251	734062	367933	361824	385765	361605		1.14306	11.4246	3.07979
sp|Q9ER88|RT29_MOUSE	57506.3	67036.8	61442.8	58581.9	137898	109313	100467	122431	18977.2	35034.3	27098.2	28981.5		6.97823	13.8734	24.0789
sp|P49312|ROA1_MOUSE	248784	307007	339151	285334	484565	346171	414429	430216	417868	418473	486777	471922		12.8647	13.6106	7.98636
sp|Q62167|DDX3X_MOUSE	391661	311439	394928	384937	636150	450770	542156	581886	358225	373334	419426	327384		10.7226	14.1365	10.3716
sp|Q9WUR2|ECI2_MOUSE	578985	590334	611187	588685	637755	355200	505172	559704	506532	508337	517979	502463		2.28794	23.1898	1.29252
sp|Q91YT0|NDUV1_MOUSE	325104	356847	349357	351087	485348	274584	368500	405713	206392	191209	204535	190178		4.06058	22.8068	4.32717
sp|Q9D0I9|SYRC_MOUSE	248099	238139	250235	236941	507128	366490	427989	414335	263965	245048	281722	247396		2.78888	13.6108	6.55821
sp|Q9DBH5|LMAN2_MOUSE	687013	542563	692428	698782	978212	216611	786662	835616	833917	828062	723464	891704		11.484	47.5822	8.54908
sp|Q9ET22|DPP2_MOUSE	964071	885100	814306	974572	1.29095e+06	344446	1.15854e+06	1.20324e+06	687781	674424	657315	601077		8.24485	44.0328	5.82217
sp|Q9Z1N5|DX39B_MOUSE	534657	551160	425932	547603	562199	345611	476863	422710	250197	333155	288218	308270		11.5946	20.1783	11.8824
sp|P68510|1433F_MOUSE	385548	357252	350735	416569	467764	146169	265474	318128	474528	483516	432545	500889		7.97218	44.5336	6.13787
sp|Q8BMJ2|SYLC_MOUSE	39791.4	93662	55414.2	66187.4	375005	348399	325744	343909	173074	159036	134336	134306		35.5806	5.84062	12.782
sp|P07214|SPRC_MOUSE	605085	593552	594338	574498	611745	185752	447355	545662	568235	583969	516711	518132		2.14901	41.8189	6.30759
sp|Q9Z2U0|PSA7_MOUSE	399938	281973	261916	278122	550835	356719	530562	547762	606420	579268	531839	536414		20.8074	18.8517	6.33835
sp|P62137|PP1A_MOUSE	369247	360438	384333	347772	410155	303218	328997	303283	324370	319921	333866	353726		4.20551	15.0521	4.50785
sp|P60766|CDC42_MOUSE	1.26616e+06	1.25258e+06	1.02584e+06	1.25846e+06	1.50478e+06	921530	1.09519e+06	1.17297e+06	1.08513e+06	990924	1.15318e+06	1.24889e+06		9.72267	20.8348	9.7288
sp|Q9D2G2|ODO2_MOUSE	2.54041e+06	2.75041e+06	2.7801e+06	2.58635e+06	1.48906e+06	621847	1.03841e+06	1.28261e+06	1.11089e+06	1.028e+06	1.18975e+06	1.26888e+06		4.45417	33.6447	9.00309
sp|Q99JY9|ARP3_MOUSE	84240.1	47468.9	78163.6	79547.6	116034	93070.3	109228	97823.9	68736.7	57405.8	64578.6	65633.5		23.2096	10.0769	7.47723
sp|Q9EP69|SAC1_MOUSE	117204	123865	128682	131116	687936	470211	634463	618608	269565	262267	274672	276175		4.89794	15.4675	2.31859
sp|Q9DCL9|PUR6_MOUSE	265868	264808	263417	268250	245605	141076	213456	250068	177083	190604	204956	193084		0.768124	23.6949	5.97279
sp|Q64133|AOFA_MOUSE	189600	199116	234474	171841	2.14922e+06	705040	1.79138e+06	1.89875e+06	243224	220353	212540	251768		13.261	39.0292	7.99183
sp|Q925I1|ATAD3_MOUSE	105146	87088.8	97233.7	74721.4	301859	243795	241109	256250	74915.2	102541	109654	70221.6		14.4497	10.8096	22.0166
sp|P19096|FAS_MOUSE	11475.7	11042.6	13575.6	8430.23	118729	91158.2	81433.6	79121.9	14370.2	29473.9	35979.1	27279		18.9849	19.6269	33.8288
sp|Q9WVJ2|PSD13_MOUSE	223950	214302	213798	197878	283570	109757	302418	282782	268968	276231	267365	277158		5.08207	36.9426	1.82857
sp|P19157|GSTP1_MOUSE	498870	348628	475235	439962	647649	679419	523566	524533	548794	584841	615630	476156		14.9691	13.7371	10.7915
sp|Q8BKE6|CP20A_MOUSE	76165.2	66575.3	68479.8	67745.8	207101	47197.5	169443	174881	98643.9	111520	123287	112488		6.24254	46.9733	9.04711
sp|Q62159|RHOC_MOUSE	86360.8	104917	104810	94353	68222	18079.6	59726.8	66444.3	49546.6	53029.3	58752.8	63593.7		9.20859	44.5117	11.0347
sp|Q9CQ92|FIS1_MOUSE	312280	325567	352117	330408	463791	298367	387640	332919	368351	301821	356791	325182		5.01749	19.4614	8.95259
sp|O08553|DPYL2_MOUSE	464222	510916	490630	501589	639486	184557	541889	527421	425379	441054	438495	445818		4.10538	42.0101	1.99869
sp|Q9CR62|M2OM_MOUSE	152333	178811	208910	212756	783114	401146	586907	635813	194518	268697	263479	273197		15.0488	26.1909	14.8745
sp|Q99LD8|DDAH2_MOUSE	590226	565740	562120	679832	860931	299932	716187	674629	890621	746169	798595	871529		9.17524	37.4743	8.07514
sp|Q8VEM8|MPCP_MOUSE	366791	372683	329315	358668	1.39897e+06	503182	1.00753e+06	609896	391080	380394	335364	422748		5.39245	46.4225	9.45259
sp|P14901|HMOX1_MOUSE	606991	605271	552479	598739	1.02645e+06	313530	879827	746131	805972	766668	759831	829043		4.37315	41.4592	4.15368
sp|P01831|THY1_MOUSE	2.50043e+06	2.51017e+06	2.07941e+06	2.50786e+06	4.10717e+06	902438	2.76273e+06	2.81569e+06	3.06073e+06	3.57218e+06	3.125e+06	3.01806e+06		8.89411	49.8211	8.01287
sp|P26516|PSMD7_MOUSE	142399	157921	157180	165445	222081	194833	185164	186215	201450	191072	179347	175723		6.19237	8.74071	6.26342
sp|O35658|C1QBP_MOUSE	990408	1.05765e+06	1.09188e+06	1.03728e+06	694001	225217	603991	597492	502301	518595	535400	535777		4.06096	39.2364	3.05286
sp|P17047|LAMP2_MOUSE	1.45535e+07	1.50213e+07	1.57409e+07	1.5053e+07	2.42786e+07	1.30213e+07	2.36151e+07	2.19421e+07	2.17537e+07	2.06694e+07	1.87064e+07	1.90002e+07		3.24079	25.2098	7.17202
sp|P47757|CAPZB_MOUSE	104135	117050	103399	100740	138236	37468.7	95254.1	114023	104081	101343	108877	100955		6.85878	44.6287	3.51653
sp|Q9WTP6|KAD2_MOUSE	1.75454e+06	1.73616e+06	1.72948e+06	1.61073e+06	2.33695e+06	740891	1.94487e+06	2.03409e+06	2.15773e+06	2.09188e+06	2.26938e+06	1.89638e+06		3.83711	39.822	7.43933
sp|P61211|ARL1_MOUSE	175588	165172	163475	203478	330802	271252	310309	309111	237721	282573	254958	283649		10.4519	8.1304	8.45051
sp|Q61425|HCDH_MOUSE	595137	546082	551309	574757	1.18424e+06	1.22367e+06	887187	1.05458e+06	649508	471189	639512	675301		3.99135	13.9576	15.2777
sp|Q99L47|F10A1_MOUSE	652354	636185	627921	601593	709601	314914	620738	613329	953514	915366	934054	887758		3.36765	30.4861	3.03543
sp|Q9CVB6|ARPC2_MOUSE	403056	461060	413045	431553	508030	280908	452371	456468	559093	526554	477579	503543		5.96628	23.3213	6.70236
sp|P05201|AATC_MOUSE	141408	175835	155156	160317	334835	147356	292990	290951	85395.5	99545.4	96594.6	100954		8.99048	30.7598	7.37886
sp|Q62188|DPYL3_MOUSE	658467	709151	674883	513589	599173	217483	557815	700446	451142	516846	449999	567102		13.4967	40.4022	11.4095
sp|Q8CFX1|G6PE_MOUSE	101804	91593.8	121418	94091.1	735931	262493	591138	598802	91076.3	87287.6	85664.8	121595		13.2177	36.75	17.5766
sp|P09671|SODM_MOUSE	863437	881837	906818	852104	1.24145e+06	811837	817541	914711	1.01263e+06	1.01736e+06	983449	1.1054e+06		2.72739	21.3757	5.11251
sp|Q14C51|PTCD3_MOUSE	111554	100789	106142	104903	271923	130787	254022	237685	50149.2	35829.5	39105.4	35194.5		4.19446	28.3708	17.3069
sp|P42208|SEPT2_MOUSE	69055.6	67982.6	90244.7	78701	125347	78335.7	78468	81522.7	72882.7	77094.1	87668.7	86376		13.5377	25.2971	8.85964
sp|Q9JIF7|COPB_MOUSE	103646	115870	126735	104938	279254	184048	146275	190473	103453	133569	138764	129303		9.56525	28.1537	12.4312
sp|Q91VM9|IPYR2_MOUSE	241881	245096	257171	255209	282597	171012	194046	254460	257431	213401	226895	249027		2.99913	22.9786	8.52246
sp|Q9D8E6|RL4_MOUSE	94980.4	83535.2	76004.4	79275.7	460672	396932	400635	400788	50121.4	56104.2	27566.7	59739.2		9.92572	7.39275	29.8305
sp|Q9WV54|ASAH1_MOUSE	193616	225601	178104	182883	257372	87056.5	183677	209770	228279	218745	233181	229673		10.9586	38.8962	2.71308
sp|P10649|GSTM1_MOUSE	74383.8	78302.3	70360.7	66180.6	105839	84261.5	69542.2	80892.6	77156.1	98306.2	93206.4	78113.1		7.21182	17.8211	12.3131
sp|Q8BG32|PSD11_MOUSE	171706	168128	230245	233045	240859	176213	217338	237894	205526	209803	226100	210041		17.774	13.667	4.25721
sp|Q920A5|RISC_MOUSE	484327	543153	541398	508605	575271	269583	431462	480422	443045	424369	451436	418310		5.4399	29.113	3.57806
sp|Q9JII6|AK1A1_MOUSE	305865	305198	352706	290443	349794	135582	518506	528970	327075	227955	313321	252079		8.62856	48.1141	17.0151
sp|Q64433|CH10_MOUSE	2.79683e+06	2.82528e+06	2.84394e+06	2.79989e+06	3.58665e+06	1.74624e+06	3.01825e+06	3.17418e+06	1.46762e+06	1.46358e+06	1.57835e+06	1.52153e+06		0.792085	27.5503	3.57877
sp|Q8VBZ3|CLPT1_MOUSE	23715.1	24471.4	26313	26018.6	137430	110871	113207	111633	30285.4	28814.5	24015.5	36976.4		4.94089	10.8215	17.8303
sp|O09061|PSB1_MOUSE	211855	194775	197622	192761	314472	111422	219785	279083	218839	201610	223206	226300		4.3334	38.4487	5.06658
sp|P85094|ISC2A_MOUSE	306446	322960	325740	318531	358056	287282	312646	316682	328192	328519	375365	356893		2.67449	9.19677	6.64541
sp|Q9ET30|TM9S3_MOUSE	292188	317927	294980	283963	940097	439728	646231	807261	318088	282046	303777	320791		4.89374	30.444	5.7922
sp|P29391|FRIL1_MOUSE	389204	295826	384999	293316	393483	233588	346932	378284	432467	434167	387363	444842		15.6849	21.3867	6.00248
sp|Q9CQW2|ARL8B_MOUSE	69790	53125.5	63148.2	55716.6	164680	96251.3	144647	144023	111096	118136	118970	133575		12.4747	21.1514	7.83704
sp|Q0GNC1|INF2_MOUSE	32827.4	31775.1	30712.1	32275.6	89381	63518.6	73650	65980.7	63654.9	68384	76203.3	64772.9		2.82017	15.9434	8.30855
sp|P51881|ADT2_MOUSE	1.14657e+06	1.15316e+06	1.23765e+06	1.17936e+06	6.64302e+06	4.02344e+06	8.60976e+06	9.52238e+06	1.46578e+06	1.43892e+06	1.44653e+06	1.45228e+06		3.51678	33.8154	0.781903
sp|Q9QZE5|COPG1_MOUSE	37984.8	41654.8	32700.3	35648.7	190992	134923	146263	147627	51729.9	51591.5	56597.9	46649.2		10.2271	15.9359	7.86568
sp|Q9CQQ7|AT5F1_MOUSE	1.04866e+06	968428	895030	950240	1.5273e+06	716952	1.02446e+06	1.08871e+06	761545	839806	865095	855937		6.58336	30.6614	5.68339
sp|Q8K4Q8|COL12_MOUSE	128660	138400	129876	137822	85614.9	95158.3	77435.5	90164.5	81617.1	57409.3	78671	89248.2		3.84102	8.64164	17.7672
sp|O35459|ECH1_MOUSE	160280	180781	202048	189682	241280	159222	173933	183273	181847	188120	219031	230187		9.60261	18.9828	11.4586
sp|P10605|CATB_MOUSE	481677	422306	411281	436123	510086	270226	358587	370520	396411	419076	464134	428948		7.06571	26.2755	6.59562
sp|P40142|TKT_MOUSE	148204	169824	203091	141139	303899	310859	248738	256171	26650.1	45866.5	66079.9	73210.5		16.8123	11.4255	39.6849
sp|P14094|AT1B1_MOUSE	174405	158051	158328	175719	301405	185036	226606	271313	143560	160847	126404	171286		5.85551	20.7242	13.1082
sp|Q60864|STIP1_MOUSE	522575	542188	529204	516232	628315	201587	527307	568336	506231	476027	481452	481966		2.10473	39.6955	2.771
sp|Q8BKC5|IPO5_MOUSE	111724	107328	108930	95832.3	163940	102714	128608	138351	52624.9	70385.3	50907.3	58852.3		6.59519	18.9725	15.15
sp|Q80WJ7|LYRIC_MOUSE	229389	266534	292741	325826	214720	133545	177204	184774	153970	161880	223889	125713		14.6489	18.8769	24.8695
sp|P61164|ACTZ_MOUSE	223699	195280	221683	159801	151808	111573	172742	184570	158797	141843	175476	144241		14.9077	20.6663	10.0065
sp|O88569|ROA2_MOUSE	546884	556862	506075	510719	1.52904e+06	494979	1.27299e+06	1.32523e+06	1.67845e+06	1.67468e+06	1.60417e+06	1.731e+06		4.81001	39.291	3.11338
sp|Q6P5F7|TTYH3_MOUSE	288360	264918	274207	271109	528028	395957	380443	520708	301475	237502	279802	279331		3.61304	17.2979	9.74691
sp|Q8BRF7|SCFD1_MOUSE	212463	274082	185214	240361	156413	207118	237236	236288	271748	186800	247283	256941		16.6961	18.1141	15.5015
sp|Q9D1A2|CNDP2_MOUSE	364789	382241	376387	360142	323282	82245.5	275214	289969	212232	200865	196954	207605		2.74868	44.8447	3.3364
sp|P51410|RL9_MOUSE	182350	222685	237629	211947	215398	49948.2	165661	185481	178007	170630	157218	148784		10.9407	46.9731	8.02296
sp|Q8R2Y8|PTH2_MOUSE	153926	174902	143742	185963	282074	200810	234845	221111	201001	205335	204378	247567		11.6916	14.7128	10.2884
sp|P35979|RL12_MOUSE	412546	421248	416878	408814	403506	111174	358608	349036	371093	360531	369077	377666		1.29646	43.1184	1.91192
sp|O08547|SC22B_MOUSE	194723	157476	151233	203620	266513	144007	162917	187716	174739	166995	188819	207493		14.8518	28.3129	9.63955
sp|Q3UPH1|PRRC1_MOUSE	24393.8	25537.1	26689.4	21377.8	32982.5	30018.9	31869.4	42893.9	38998.7	25430.9	39894.6	24228.7		9.31625	16.7422	26.3275
sp|Q9ER41|TOR1B_MOUSE	122795	122359	116393	166142	205093	78561	164468	154643	131732	104334	134564	115551		17.4339	35.0474	11.6876
sp|Q9EQH2|ERAP1_MOUSE	94635.5	88361.5	85373	80503.4	262337	155847	237351	224337	130920	100261	144638	149988		6.77712	20.7133	16.9573
sp|Q99M71|EPDR1_MOUSE	428585	381911	466819	414289	560901	266442	481069	521035	579195	516982	559332	555352		8.32161	28.727	4.70497
sp|Q9JIW9|RALB_MOUSE	155648	162060	216381	144869	60597.9	16203.1	58372.7	70786	43394.7	62958	66684.6	61016.4		18.7893	46.8777	17.6881
sp|Q9DCJ5|NDUA8_MOUSE	402353	473522	322595	468240	543149	317678	418957	354674	560122	568808	452315	588084		16.94	24.221	11.2733
sp|Q9Z204|HNRPC_MOUSE	343834	336988	411237	377728	271221	499195	266293	249347	204083	168805	201569	201838		9.30709	36.9576	8.6994
sp|Q9CYD3|CRTAP_MOUSE	134238	109701	92777.7	107460	127693	41901.7	70031.8	91841.6	78929.1	82158.3	98665.9	65919.8		15.4782	43.6926	16.5458
sp|Q9D8W5|PSD12_MOUSE	166329	194969	166766	186699	200514	155779	155057	186726	174263	123147	139166	143650		8.07177	13.0444	14.7304
sp|P03991|HA1W_MOUSE	425405	290065	422113	376180	446699	569206	526609	509380	475735	477210	508623	481405		16.6621	9.91025	3.17882
sp|O88531|PPT1_MOUSE	156290	149420	143849	159410	191380	132827	133697	138234	110895	149267	167206	163779		4.58487	19.0088	17.4539
sp|Q01279|EGFR_MOUSE	56835.2	85776.4	69184.4	64225.8	226032	189874	198529	202176	73402.7	83147.1	78614.3	74858.5		17.793	7.57849	5.61889
sp|P57759|ERP29_MOUSE	994155	1.06613e+06	1.05741e+06	1.07244e+06	1.35657e+06	1.06847e+06	1.18268e+06	1.29565e+06	1.47473e+06	1.36402e+06	1.50005e+06	1.53593e+06		3.44774	10.382	5.04911
sp|P38060|HMGCL_MOUSE	221143	207905	233443	223522	257471	203014	157069	213075	187726	190979	201229	166016		4.74682	19.8389	7.94211
sp|P27601|GNA13_MOUSE	209456	237259	221015	235290	244406	78859.8	189405	146685	156401	153530	163070	179406		5.7833	42.4026	7.10051
sp|P23780|BGAL_MOUSE	208064	271036	213423	256546	935434	698906	788038	838015	143939	125727	120923	124986		13.1791	12.1118	7.95231
sp|P10404|ENV1_MOUSE	407390	425986	437205	451115	595306	567217	540373	462051	521954	638504	583796	510840		4.29312	10.5974	10.5119
sp|P17710|HXK1_MOUSE	68340.3	62137.9	74048.6	53326.5	195822	147213	164484	168718	70019.5	59649.9	77886.3	49051.1		13.7689	11.9017	19.5393
sp|P50518|VATE1_MOUSE	403420	433968	463586	448946	501965	364905	440182	452233	542503	565255	506772	502261		5.88042	12.8807	5.67485
sp|P17225|PTBP1_MOUSE	152749	146734	119769	148658	310820	170569	167465	236841	251897	241787	267315	277367		10.5767	30.5496	6.09836
sp|Q9Z2X1|HNRPF_MOUSE	217786	219256	218663	275556	299054	257394	242666	277988	188900	172224	233692	314919		12.2415	9.12656	28.0687
sp|Q9R1P1|PSB3_MOUSE	100611	103460	107401	93742.9	137554	113638	116239	131283	123607	129709	139343	137894		5.68422	9.29049	5.55248
sp|Q9QUM9|PSA6_MOUSE	338837	418606	360648	399176	480534	96384.3	393367	407375	466746	426494	437621	469745		9.53608	49.2758	4.75752
sp|P14152|MDHC_MOUSE	462551	459488	413418	430879	527835	376278	462566	509451	511533	481158	526864	478533		5.33997	14.4271	4.72275
sp|P97371|PSME1_MOUSE	192387	192940	186837	195848	118737	139092	160633	142358	149884	156218	99886.7	151024		1.96025	12.2437	18.9501
sp|Q9CXT8|MPPB_MOUSE	312741	310446	265995	279378	140380	94972.8	160464	161638	149184	121214	153506	171354		7.91977	22.3591	13.945
sp|P32507|PVRL2_MOUSE	93902.3	92465.9	92804.2	91673.2	117185	123145	116587	128500	129604	141489	115726	112502		0.997353	4.62187	10.6996
sp|Q91VA6|PDIP2_MOUSE	335241	314151	356316	338780	294518	164271	247080	259542	282542	283308	318826	322346		5.1484	22.8593	7.22219
sp|Q8BKZ9|ODPX_MOUSE	15546.2	11851.2	12658.1	11077.5	3902.41	7063.13	6060.79	8201.49	7727.9	7729.8	10287.8	10054.3		15.268	28.9531	15.7901
sp|Q8C7K6|PCYXL_MOUSE	78776.9	79977.1	81669	88701.1	319533	289843	279102	307972	41044	47430.3	100445	43572		5.39787	6.04808	48.7531
sp|Q9Z0W3|NU160_MOUSE	7246.69	7218.66	13397.3	9897.99	117200	85162	97655.8	96623.7	35814.6	37509.8	41162	42373.8		30.9533	13.4051	7.82374
sp|Q3TCN2|PLBL2_MOUSE	391435	394510	415376	423662	609440	203888	475463	483863	458042	445328	505314	484082		3.87594	38.5592	5.66584
sp|Q3ULD5|MCCB_MOUSE	60408	38518.9	66388	54312.2	117602	126500	93271.6	114433	54744	76669.1	76366.1	63823.6		21.8298	12.465	15.6386
sp|Q9Z0L0|TPBG_MOUSE	232984	285198	244991	289374	441352	220272	331538	402127	343173	278411	395327	392006		10.7791	27.8079	15.5249
sp|Q9DC61|MPPA_MOUSE	232274	241780	252983	211632	355529	178869	271471	284618	252069	265283	264616	180759		7.47222	26.627	16.789
sp|O08734|BAK_MOUSE	191005	233041	213081	202381	204307	51671.5	181332	166690	142098	143533	134080	196787		8.51951	45.0363	18.6499
sp|Q9D1B9|RM28_MOUSE	131254	141032	139651	110584	187249	47868.7	159580	160585	61641.6	79736.1	71257.1	80426.8		10.7518	44.6429	12.0107
sp|P56391|CX6B1_MOUSE	417723	430924	431805	405596	644642	204899	535062	591876	452428	407713	411742	426962		2.9447	40.0587	4.76846
sp|Q8BU31|RAP2C_MOUSE	200876	218950	204802	200695	138429	41466.8	129932	136127	114686	101669	135223	115808		4.17943	41.9943	11.836
sp|Q8R0X7|SGPL1_MOUSE	45695.6	31741.1	35913.3	38253.6	171033	143539	126658	148975	52417.5	61420.9	77559.5	53745.9		15.4432	12.411	18.8494
sp|O35657|NEUR1_MOUSE	87893.1	80387.8	96968.9	82993.7	65428.2	20733	51590.5	61241	72341.8	68133.4	56635.9	52485.4		8.3866	40.5896	15.0118
sp|Q3TDN2|FAF2_MOUSE	326138	321429	321798	293045	312303	66749.3	266074	294927	174488	159197	167808	197672		4.81296	48.4163	9.43311
sp|Q8BK72|RT27_MOUSE	240554	263489	297340	270334	325112	209063	292471	315552	170482	232406	259365	247638		8.72619	18.4906	17.3932
sp|Q9Z1G4|VPP1_MOUSE	191752	222970	160488	167717	540047	143926	487919	498565	134115	169466	201419	182252		15.1799	44.0214	16.5039
sp|P17426|AP2A1_MOUSE	74869.3	98350	78909.3	76203.7	240184	170983	204412	201427	188518	172988	174818	194606		13.3695	13.8649	5.75734
sp|Q6GSS7|H2A2A_MOUSE	717181	650204	735641	680595	980365	194158	858004	809234	945003	883105	946071	933672		5.47476	49.4954	3.21174
sp|P35279|RAB6A_MOUSE	112822	121060	106614	88147.8	217652	161895	176113	157935	105207	114724	33027.9	116918		13.0536	15.3072	43.2059
sp|Q91YE6|IPO9_MOUSE	18250.1	19869.8	19962.1	18777.3	47678	33520.4	41291.8	41944.2	7915.85	5351.8	8634.59	7329.9		4.36421	14.1473	19.2812
sp|Q8BWM0|PGES2_MOUSE	106291	96642.7	99319.3	114423	161172	119595	119920	94540	71120.2	66861.4	89870.1	92770.3		7.63611	22.2941	16.2963
sp|Q9R1P0|PSA4_MOUSE	167381	185474	169722	209945	279591	241200	230324	226424	247818	168646	323400	298782		10.7019	9.93892	26.3247
sp|Q60668|HNRPD_MOUSE	158602	135565	149376	148721	405017	292246	278861	314505	289765	287639	323784	308955		6.40053	17.6164	5.65364
sp|P62996|TRA2B_MOUSE	79416.4	150308	78372.5	139968	283844	203089	198419	217161	237139	218236	235255	236947		34.3524	17.5596	3.94339
sp|P56399|UBP5_MOUSE	154118	159404	154542	165324	115240	23696.3	87413.5	97967.1	117133	115538	126078	128183		3.30499	49.2577	5.19593
sp|P30412|PPIC_MOUSE	1.23178e+06	1.21747e+06	1.26825e+06	1.17974e+06	1.64826e+06	1.51542e+06	1.57684e+06	1.55055e+06	1.88862e+06	1.66847e+06	1.78942e+06	1.94027e+06		2.9897	3.5776	6.57643
sp|Q9D6J6|NDUV2_MOUSE	437265	378514	414545	437579	602088	440262	386950	505954	384214	453544	458147	493535		6.67116	19.1522	10.2226
sp|O88544|CSN4_MOUSE	37555.8	78998.4	73634.1	80386.5	82977.4	51811.3	65685.8	67288.2	67065.9	69817.7	76385	75507.4		29.9641	19.0483	6.21974
sp|P50428|ARSA_MOUSE	36213.7	103328	98585.8	100368	513362	397851	395554	465524	63915.2	47142.5	64134.1	69591.8		38.2076	12.8651	15.8997
sp|Q64008|RAB34_MOUSE	33160	35490.3	45178.2	43601.3	59906.7	16967.2	47758.5	56221.4	42948.3	27154.4	36132.9	40242.4		15.0498	43.1409	18.854
sp|Q99JX3|GORS2_MOUSE	297624	299655	292069	271535	204860	111888	126991	152536	198108	202066	221024	217975		4.43224	27.3714	5.43001
sp|Q9EPK6|SIL1_MOUSE	71320.5	67423.8	59000.4	65070.9	85691.9	61760.8	67626.7	73501.3	71913.1	77935.6	76372	67493.4		7.85174	14.1717	6.41189
sp|Q921F2|TADBP_MOUSE	277507	266951	284996	272809	360360	166916	350425	337201	299966	269745	284948	275090		2.76785	30.1913	4.69991
sp|Q8C0L0|TMX4_MOUSE	330458	390621	357021	323823	443584	112409	246522	306314	209402	224927	294025	299983		8.66297	49.5624	18.1235
sp|Q9ERR7|SEP15_MOUSE	107000	107886	77940.3	100341	122300	91374.1	83517.5	72649.4	71796.1	87417.4	98883.5	78450.7		14.2222	23.0621	13.9428
sp|Q8BY89|CTL2_MOUSE	206871	214129	220582	202293	391777	135773	370457	370449	210359	194087	231535	210444		3.81637	38.2547	7.25477
sp|Q7TQI3|OTUB1_MOUSE	296077	309648	287685	316984	311368	70223.6	239639	258492	315477	294156	292869	332824		4.35737	47.4334	6.17194
sp|Q9QWR8|NAGAB_MOUSE	15713	17897.6	15023.3	16582	89895.3	73709.7	93153.6	82530.9	17000.6	17998.8	17119.4	17461.3		7.60012	10.1845	2.57195
sp|Q9D7N9|APMAP_MOUSE	169368	175221	146424	145502	131516	74329.3	88960.8	99995.4	72063.4	56807.3	74184	70617.8		9.67375	24.5911	11.5143
sp|P62082|RS7_MOUSE	175280	208280	188867	198533	308188	305338	341135	359393	204794	186390	199538	187108		7.30605	7.98266	4.71097
sp|Q9CZW5|TOM70_MOUSE	219563	220139	227967	205189	202051	79633.9	172903	188473	165371	151534	171816	168168		4.34989	34.4497	5.39565
sp|Q811D0|DLG1_MOUSE	221854	234169	215308	228790	220336	130302	176584	192316	114822	155300	165454	168509		3.64897	20.9488	16.4114
sp|Q3TLP5|ECHD2_MOUSE	533672	546599	524380	545568	564970	275872	468829	521196	526539	536737	426001	559622		1.96479	27.8429	11.5425
sp|P62334|PRS10_MOUSE	75192.6	78062.2	79410.7	83897.1	92643.7	80766.7	74161.8	76018	72616.8	79692.6	90849	91802		4.58187	10.2723	11.0235
sp|Q9DAW9|CNN3_MOUSE	168583	158939	120106	164437	69907.1	28984.1	59845.7	49368.3	60809.7	61319.8	64339.8	84493.6		14.569	33.6391	16.6469
sp|P35282|RAB21_MOUSE	137274	147113	141052	155265	140563	73193.1	110838	120150	117660	124416	131869	119245		5.40897	25.3693	5.19189
sp|Q61206|PA1B2_MOUSE	155847	164004	159674	177175	360966	323353	335213	299369	258871	274929	305365	315691		5.65575	7.76829	9.13255
sp|Q9CQ62|DECR_MOUSE	445411	463857	470646	433685	835575	235493	708092	762816	477872	461176	431156	434389		3.7327	42.7591	4.94855
sp|Q9CQU0|TXD12_MOUSE	341867	363493	348846	362906	353414	166744	316817	140421	331846	334447	290563	383417		3.01769	43.549	11.3371
sp|Q91VI7|RINI_MOUSE	134394	145088	137219	134145	58354.3	30903.6	35285.9	65594.2	52539.6	45828	60119	39059.9		3.71158	35.822	18.277
sp|P59999|ARPC4_MOUSE	158437	157060	168149	149216	224867	111332	191969	202257	200168	198426	207096	198473		4.90993	27.0871	2.04801
sp|P32067|LA_MOUSE	39792.2	37916.9	46589	40665	69962.2	79104.4	71903.9	75814.8	63127.1	69186.5	69419.4	70309		9.08152	5.49633	4.8395
sp|Q9CZE3|RAB32_MOUSE	193271	187662	216536	203742	211466	176052	183908	196074	166401	155039	146248	147335		6.34512	8.04763	6.04474
sp|P00405|COX2_MOUSE	54391.3	72822.4	79981.4	55668.8	376808	164847	269805	241264	127022	115163	123066	117079		19.3122	33.3455	4.52425
sp|P37889|FBLN2_MOUSE	174281	200393	199147	189484	256482	63837.9	202381	220616	201039	217094	194985	210082		6.31953	45.405	4.74026
sp|Q9QXT0|CNPY2_MOUSE	164121	164108	153834	179179	92343.1	42579.6	68520.7	97754.4	57884.2	68228.6	52575.1	69158		6.31466	33.5202	13.0382
sp|Q9EQ06|DHB11_MOUSE	43670.8	47818.4	44005.3	47665.8	221960	193134	211643	192276	75537.4	75094	83011.2	90423.7		4.93344	7.1011	8.94551
sp|Q2PZL6|FAT4_MOUSE	8201.01	10162.1	9231.55	6895.28	13863	9798.22	7125.5	7994.66	7255.29	8543.73	9154.77	9998.38		16.2673	30.8719	13.212
sp|Q8R1F1|NIBL1_MOUSE	46673.6	46106.6	32687.4	44187	114323	89513.3	83924.8	85453.9	67211.2	53708.4	59944	54171.5		15.4925	15.2299	10.7365
sp|Q3U186|SYRM_MOUSE	33745.7	39262	35072.7	42076.1	56556.7	51762	62366.5	52791.4	25645.3	27095.8	37022.8	36413.9		10.2049	8.58591	19.0484
sp|P14131|RS16_MOUSE	327122	358602	364884	314846	533488	363199	476789	504720	406838	407558	388321	400063		7.08813	15.884	2.22451
sp|Q60854|SPB6_MOUSE	163170	172400	163047	159379	255401	188161	206708	209356	197756	214377	212090	204206		3.37585	13.3063	3.67234
sp|P24638|PPAL_MOUSE	140844	144689	149148	159026	236399	224032	230673	221255	99817.8	100109	107704	103543		5.28124	2.98314	3.58474
sp|Q9JKF7|RM39_MOUSE	121149	164301	164524	146471	167667	141571	129515	137416	132336	144012	113835	143910		13.7284	11.4722	10.6528
sp|Q9CQ65|MTAP_MOUSE	174651	177891	182800	175071	229446	44950.9	204178	206655	199783	193531	200032	202221		2.11219	49.6195	1.87936
sp|Q9JJX6|P2RX4_MOUSE	109776	111674	130172	103495	235111	171315	171488	173169	101128	108872	88166.1	101158		10.0844	16.8137	8.60243
sp|P61027|RAB10_MOUSE	832958	846732	800234	807789	957831	492598	662005	569855	583879	610770	485524	541494		2.63527	30.3683	9.83568
sp|Q99JI4|PSMD6_MOUSE	36427.7	36507.8	39362.2	36960.7	84265.1	102550	73944.1	83744.7	22277.2	24155.7	24550.4	23988.6		3.71193	13.8565	4.23353
sp|Q3TXS7|PSMD1_MOUSE	68217.8	64350.4	55738.5	78513.8	222120	187975	175320	172257	46896.8	38977.4	43318.4	52556.8		14.1573	12.0571	12.6452
sp|Q9CY73|RM44_MOUSE	44970.6	48431.5	43544.4	45253.4	66823.6	46258.7	45334.2	49828.9	40890.5	55989.1	51377	45645.9		4.52584	19.2668	13.6011
sp|Q9QZ85|IIGP1_MOUSE	51045.7	63621.7	59189	65321.1	124078	26337.9	95505.2	104403	59496.1	59799.3	58936.8	58415.9		10.6692	48.5703	1.03508
sp|Q3UM45|PP1R7_MOUSE	66134.8	63220.5	62715.9	62348.4	79278.4	40676.7	63754.5	69231.8	76979.8	80532.4	76140.4	82365.3		2.71059	25.8643	3.72142
sp|Q9JLJ2|AL9A1_MOUSE	27784	41217.8	37870.9	33306.1	147504	37217.1	123075	117539	28623	32733.2	33309.9	30655.8		16.6252	45.0295	6.81369
sp|Q91V12|BACH_MOUSE	552894	603359	627133	574634	1.38751e+06	1.22092e+06	1.16244e+06	1.24824e+06	561466	466027	557386	579106		5.51355	7.607	9.40125
sp|Q99MZ7|PECR_MOUSE	312352	326923	341438	309987	409405	599921	332114	330323	331515	335212	331043	338560		4.51814	30.3386	1.05331
sp|Q8BH64|EHD2_MOUSE	59150.1	60726.4	61252.4	62811.6	65179.9	45865.7	50168.1	54319.9	37359.5	42896.8	43262.1	42998.5		2.47628	15.3744	6.84772
sp|Q9R0Q3|TMED2_MOUSE	135328	157234	155019	133675	379978	319504	332547	304915	340934	300653	319998	342627		8.62675	9.72849	6.07735
sp|O54890|ITB3_MOUSE	44585.3	41283	52485.3	68644.4	71961.2	52962.8	48979.4	64155.2	45585.4	38299.4	35954.5	41612.8		23.5839	17.6326	10.367
sp|Q9ER38|TOR3A_MOUSE	282692	248529	225311	267610	296151	223188	252771	243980	198337	198554	234293	204727		9.68563	12.0867	8.1993
sp|Q9ERS2|NDUAD_MOUSE	342955	356207	343959	366266	662058	368899	610867	609667	417842	439740	446671	463520		3.13992	23.3803	4.28053
sp|Q9WTX5|SKP1_MOUSE	29629.1	25686.1	26356.6	24187.9	22539.9	13732.5	21349.6	14900.3	20759.5	26401.6	25631.5	22609		8.67578	24.5802	11.0337
sp|Q99M87|DNJA3_MOUSE	41050.2	39632.6	39843.8	27817.1	75780.4	57615.5	65985.1	62736.4	23458.7	20644.8	26954.8	19263.3		16.7468	11.6793	15.0523
sp|Q9Z2U1|PSA5_MOUSE	118317	128545	79895.1	122599	153531	100670	170549	102649	176877	165965	146735	177287		19.6121	26.9666	8.58654
sp|P52332|JAK1_MOUSE	4326.91	4674.17	6129.42	6369.69	34796.4	29570	26921.8	30795.9	8838.59	4535.61	10281.4	13338.5		19.0585	10.7364	39.5676
sp|P50543|S10AB_MOUSE	102712	107997	112305	104912	135107	107694	103977	110892	67025.2	60228.3	66322.1	60562.7		3.88734	12.3052	5.72692
sp|P62821|RAB1A_MOUSE	431433	451619	419810	472285	183667	138624	133735	164209	376834	346583	364377	380835		5.20543	15.0186	4.19525
sp|Q8K1J6|TRNT1_MOUSE	43157.4	48842.5	61965.2	50696.2	51683.2	46217.8	43500	49166.6	50260.8	42613	55615.5	50915.2		15.405	7.45466	10.7974
sp|P31230|AIMP1_MOUSE	74455.4	80611.2	75823	66233.3	68950.8	38549.7	92052.3	58035.9	49704.6	54022.4	69380	73846.7		8.04919	34.6548	18.9205
sp|Q9DBG5|PLIN3_MOUSE	32680.8	27320.3	31098.5	27779.7	57798.2	42192.2	39900.6	37996.3	38956.7	34649.3	45257.3	38754.5		8.72879	20.3463	11.1094
sp|Q62425|NDUA4_MOUSE	548437	569515	555085	555721	803733	474817	680720	781249	652499	644195	628578	633769		1.58877	21.9028	1.67108
sp|Q9CXW4|RL11_MOUSE	253477	259682	251356	262734	230249	79938	189159	199911	194981	189090	264499	263370		2.06296	37.5256	18.2394
sp|P15116|CADH2_MOUSE	74543.5	69906.4	79872.4	89157.7	93333	65645.6	66536	74233.7	88654.7	87247	89264.7	80531.9		10.5455	17.1554	4.64946
sp|O35737|HNRH1_MOUSE	95665.4	96873.6	89379.9	92571.4	136471	74890.2	85416.9	96314.8	108505	97717.2	124152	122511		3.58776	27.3988	11.0363
sp|Q80UU9|PGRC2_MOUSE	512755	481139	351343	524589	547447	377315	396624	414049	450183	425968	458179	466913		17.0181	17.7932	3.91021
sp|Q8CG70|P3H3_MOUSE	34671.1	34082.9	30579.8	34090.7	37157.8	30881.2	27943.1	24496.3	29024.5	23939.1	29769.3	32145.4		5.61006	17.8252	12.0255
sp|P61022|CHP1_MOUSE	116078	112290	108050	113936	147862	100939	113766	124015	134198	114844	117773	126653		3.01996	16.3297	7.129
sp|Q9CX86|ROA0_MOUSE	34673.8	44149.1	37984.1	28518.7	72592.3	43866.6	48242.6	50972.3	45816	40762.4	54418.1	51107.8		17.9531	23.7185	12.4933
sp|Q9JIY5|HTRA2_MOUSE	124608	127297	139180	108563	95893.1	46970	92245	70350.1	110983	104535	113369	115664		10.091	29.6092	4.31792
sp|Q60737|CSK21_MOUSE	28789.3	24681.1	30124.1	28310	102857	112499	111016	120762	28683.9	23949.2	27631.9	21590.5		8.31745	6.56151	12.8992
sp|P63321|RALA_MOUSE	60472.3	61530	65954.6	66738.1	53195.5	35662.2	39066.9	34060.5	49531.9	49092.8	48617	54677		4.91956	21.5322	5.59242
sp|Q01149|CO1A2_MOUSE	90931.5	97969	83688.3	94671.5	226949	153348	143695	167230	161135	151606	181937	179665		6.68013	21.623	8.69633
sp|Q9ERK4|XPO2_MOUSE	4053.3	3782.3	4374.98	3935.99	14807.2	9401.17	10544	11696.9	9794.35	12021.6	10499.3	11673		6.22734	20.0391	9.39302
sp|Q9JM58|CRLF1_MOUSE	9087.27	9160.11	8305.85	6681.32	12753.4	7588.21	8768.39	9888.59	7329.88	8002.81	7641.09	8118.06		13.8618	22.6863	4.61255
sp|Q9CZ04|CSN7A_MOUSE	78322.6	84865.2	70847.7	70387	85871.1	58761.5	60047.7	60166.9	78050.4	78277.3	83488.5	77444.8		9.0398	19.8177	3.53563
sp|Q9DCH4|EIF3F_MOUSE	147907	150753	151559	145410	77863.3	59635.7	43797	40263.9	63892.8	63081.2	68864.1	64849.4		1.88634	31.0307	3.93633
sp|Q921M7|FA49B_MOUSE	55228	58430.9	51618.2	58658	53738.1	43630.8	21761	26383.8	49943.3	47298.5	58689.7	57663.3		5.90349	41.0041	10.5567
sp|P62315|SMD1_MOUSE	226550	233899	229988	221298	379709	72630.4	332088	339478	336302	314164	285191	275091		2.34572	49.9917	9.20577
sp|P61087|UBE2K_MOUSE	43984.5	107915	50695.2	63445.9	52739.9	44490.3	37593.1	38240.8	54619.5	56952.8	45336.4	52602.2		43.2403	16.2716	9.58335
sp|P08074|CBR2_MOUSE	14731.1	13296.5	11497.2	10967.8	9140.6	8066.73	4012.3	7363.06	12520.4	10921.8	12249.9	12924.5		13.6484	30.9712	7.13381
sp|Q9CXY6|ILF2_MOUSE	45788.3	50560.8	50512.7	47679	79371.9	45589.3	51519.4	60832.8	41865.7	35892.9	53829.4	47229.9		4.78572	24.8818	17.1015
sp|Q62086|PON2_MOUSE	58053.4	43079.6	55434	47796.3	34148	21294.5	24406.3	23065	29355.9	25973.9	29487.6	25258.9		13.4838	22.3716	8.05623
sp|P57746|VATD_MOUSE	58189.1	57501.2	56533.5	50282.2	53882.9	13695.6	57574.2	59860.5	66487.1	69872.5	70927.6	65853.4		6.5203	47.2278	3.65121
sp|P47955|RLA1_MOUSE	202197	203197	174284	211898	120627	90509.7	79920.9	89632.1	59028.5	63123.7	68690.5	60991.8		8.25286	18.5294	6.62525
sp|O35685|NUDC_MOUSE	59384.1	58792.9	61838.7	60825.2	64140.6	21799.6	52235.1	44174.8	59988.5	50621.8	49102	52624.9		2.29358	39.1636	9.08664
sp|P03921|NU5M_MOUSE	19666.4	22946.7	16875.3	19617.1	69548.2	66801.6	66338.9	65974.8	17504.1	9964.47	12265.4	14608.3		12.5584	2.41766	23.759
sp|P70670|NACAM_MOUSE	85434.9	90292.7	90633.3	94164.3	70124.6	41688.4	58392.3	65388.8	59509.8	54509	69648.6	66023.9		3.97972	21.1286	10.7978
sp|Q9CWK8|SNX2_MOUSE	232752	235686	234136	240738	79946.5	25709.4	82826.9	77465.7	75343.5	75189.2	71930.3	90460.6		1.47815	41.0204	10.6143
sp|P70372|ELAV1_MOUSE	204613	210326	189981	185546	257745	124608	145271	240198	216972	223257	232384	235941		5.94797	34.7789	3.79945
sp|Q9CY50|SSRA_MOUSE	757137	737843	757602	677569	655723	235994	465897	488125	516783	535986	605820	614039		5.15803	37.3908	8.62136
sp|P40237|CD82_MOUSE	28042	29382.1	30609.7	31184	50228.4	23018.2	15571.4	39578.7	36150.1	30899.4	38444.6	33094.9		4.67977	48.9365	9.59208
sp|Q62356|FSTL1_MOUSE	183711	183632	175645	170455	98857.6	63044.1	53839.7	44545.5	54438.6	75557.7	66223.6	68314.2		3.63759	36.5078	13.2499
sp|P45376|ALDR_MOUSE	160218	156734	138743	150977	253324	184678	136541	188856	110779	126463	119432	148382		6.21207	25.1188	12.7354
sp|Q9R1P3|PSB2_MOUSE	134862	177027	122343	128359	206283	204754	189895	228587	278955	236084	243646	267312		17.6226	7.69305	7.80753
sp|Q9CZB0|C560_MOUSE	62133	59781	59853.5	74057.7	104688	66897.5	96987.1	99687.8	26381	23192.1	32972.7	49498.3		10.6671	18.5511	35.5087
sp|Q9CQE8|CN166_MOUSE	25619.3	27709.5	26205.9	25017.7	23862.9	9577.03	16105.7	10310.6	17648.1	22946.2	23241.9	21060.9		4.4168	44.1878	12.12
sp|Q8R5J9|PRAF3_MOUSE	102594	102865	102481	93799.1	258378	193812	184750	206995	52552.9	63697.7	55326.3	63932.5		4.40749	15.5887	9.87433
sp|P67984|RL22_MOUSE	79397.9	137623	113286	108939	183787	172853	171010	174040	185710	190535	179027	194036		21.7496	3.25717	3.47068
sp|P55258|RAB8A_MOUSE	251843	197707	164572	225340	205425	141600	172977	192726	174261	194509	173120	189504		17.8307	15.6038	5.89576
sp|Q8BP47|SYNC_MOUSE	88302	111328	109897	110240	187395	48520.1	127697	137870	116202	123279	131418	131461		10.5867	45.8546	5.84948
sp|O09131|GSTO1_MOUSE	280850	231868	233536	306042	364375	198308	373156	179651	327293	373226	313222	427323		13.8948	37.3434	14.3024
sp|Q8BH79|ANO10_MOUSE	80118.3	76972.7	108033	74436.3	176748	142632	188668	151709	69004	78122.3	91853.7	82634.8		18.38	12.9804	11.8261
sp|Q9JIQ3|DBLOH_MOUSE	92872.3	107611	98285.9	88777.4	105420	91086.2	88905.7	103879	116393	131946	125380	111722		8.40279	8.76478	7.45818
sp|Q9R0Q7|TEBP_MOUSE	56714.2	47758	47760.2	57724.1	53889.8	42674.8	39069.1	44466.4	42100	43399.7	48370.5	51536.8		10.4351	14.0404	9.4658
sp|Q8VCM8|NCLN_MOUSE	24709.5	13325.4	13044.5	17594.4	65542	63077.2	68644.6	62210.5	26944	27144.5	24752.4	32914.4		31.6941	4.44895	12.4898
sp|Q80X95|RRAGA_MOUSE	53690.5	51997.4	49486.2	47864.9	73050.4	49898.5	53205.8	57799.8	44329.2	51253.1	59037.5	54172.3		5.10231	17.4978	11.7831
sp|Q9ER39|TOR1A_MOUSE	20566.8	27976.8	26884.5	25355.1	23686.4	18802.1	19952.5	20438.2	15907.2	14872.6	13180	14185.5		12.9704	10.103	7.89901
sp|Q8BH24|TM9S4_MOUSE	23879.1	30956.1	31256.8	24856.2	119316	99324	95158.1	109599	49232.2	37807.2	45079.2	55566.6		14.1074	10.2375	15.8793
sp|P15532|NDKA_MOUSE	163428	175391	166521	164860	247264	179929	215412	213440	228616	234261	240040	248903		3.20967	12.8524	3.63999
sp|Q9R1Q9|VAS1_MOUSE	97184.9	68966.7	71384.2	88497.7	57745.6	66829.8	52879.9	63255.2	61991.8	62642.2	46659	44303.6		16.6782	10.194	18.1286
sp|O08532|CA2D1_MOUSE	169161	193998	204474	205566	217814	76949.8	178876	191741	142063	109569	94098.4	101210		8.75149	37.1271	18.9592
sp|Q6P1F6|2ABA_MOUSE	28481.2	29597.6	29131.2	27657.8	32889.8	26503.1	26816.5	27212.2	26958.5	26028.2	28138.6	29264.8		2.93055	10.7098	5.10033
sp|Q9Z2Y8|PROSC_MOUSE	109016	122761	85332.3	106036	72906.6	58820.2	84336.9	46982.5	102850	84846.3	111242	106592		14.6139	24.7843	11.3887
sp|Q9D0G0|RT30_MOUSE	13240.4	12944.8	9013.39	12310.1	34983.8	31925	27402.2	34860.5	19298	18508.4	19800.7	23676.9		16.4033	11.0048	11.3164
sp|Q62000|MIME_MOUSE	52429.6	48433.7	47672.7	48362.4	27140.5	26004.7	36319.5	26036.9	29343.5	33675.7	22663.2	22119.7		4.3963	17.2837	20.6227
sp|P70698|PYRG1_MOUSE	83992.9	109337	93228.8	80376.9	158775	100289	80454.5	128609	105630	105710	112836	72088.6		14.0872	29.1638	18.4722
sp|Q9CPU0|LGUL_MOUSE	42054.9	28868.6	28577.5	30867.2	65221.2	29402.2	29112.9	68517.7	66305.7	56069	42547.2	56017.8		19.6064	45.2677	17.6414
sp|Q9D7N3|RT09_MOUSE	82754.8	78622.5	91098.9	77276.1	87271.8	63945.2	76500	64927.8	51316.3	57357.6	67745.4	60651.5		7.55315	15.0348	11.5533
sp|Q9JIG8|PRAF2_MOUSE	153091	136795	148375	150733	347402	85754.1	266904	279584	113668	105569	102904	105801		4.91031	45.6636	4.34137
sp|Q9EQG7|ENPP5_MOUSE	114771	115815	107727	114650	231737	187856	203787	188606	113596	123922	110923	107213		3.27858	10.1076	6.29191
sp|Q9D8Y1|T126A_MOUSE	52367.8	51320.9	55244.4	44497.7	77918.4	57459.6	55640.2	58664.9	55318.2	35205.9	55656.6	56736.6		8.9523	16.6712	20.4351
sp|P15626|GSTM2_MOUSE	64119.2	63465.9	67790	64272.5	108596	89208.3	84472.1	94612.5	73535.7	72420.1	78098.2	72017		3.00461	11.0797	3.77628
sp|Q91X78|ERLN1_MOUSE	16987.2	10304.2	13114.5	10784.4	27587.7	29379.6	20413	28912.4	27186.5	18293.2	23793.3	23860.7		23.8391	15.7164	15.8251
sp|P31428|DPEP1_MOUSE	26467.1	25609.5	28574.6	30766.4	43675.3	35158	39180.7	41704.6	9104.9	42821.4	33895.7	40274.1		8.28132	9.20293	48.8844
sp|Q9R0Q9|MPU1_MOUSE	70618.6	69214.1	60837.9	79777.2	252268	220883	206253	214230	57395.4	61238.1	57824.4	66096		11.063	9.01828	6.63623
sp|Q61699|HS105_MOUSE	43989.7	42542.1	47033.9	42587.6	46699.3	36238.3	41078.4	46643.3	22288.8	29157.6	26083.4	27981.2		4.78458	11.7911	11.3952
sp|Q9DC70|NDUS7_MOUSE	114053	98157.4	115479	92313.5	385783	210463	260464	287367	70676.6	64893.1	65365.9	71950.2		10.9907	25.7843	5.2961
sp|Q8VD75|HIP1_MOUSE	30669.4	17172.8	17245.5	31219.2	27000.8	41143.4	34233.1	37282.9	32117.3	34354.5	35142.3	33811.5		32.9498	17.1447	3.78568
sp|Q99MN1|SYK_MOUSE	132971	132099	133060	136632	243206	179524	155180	185574	79466.3	61014	86944.3	91832.2		1.50232	19.5321	16.9466
sp|Q9CQM2|ERD22_MOUSE	41818.1	35543.6	37282.3	53163.7	234685	215471	263901	250639	26030.8	39383	40955.6	44471.9		18.8996	8.66074	21.4046
sp|P20352|TF_MOUSE	125984	134349	76485	123375	164002	131440	122583	131697	133635	131837	141356	133604		22.7136	13.2531	3.14507
sp|Q8K3J1|NDUS8_MOUSE	44367.3	38476.9	51840.7	38807.8	197823	171242	162693	150509	150433	100188	128237	131261		14.4293	11.7631	16.2383
sp|Q9CQM9|GLRX3_MOUSE	54837.3	56006.7	44650	58601.1	50577.1	32274.4	30900.4	39974.1	30820.5	29707.6	34683.6	33276.2		11.4367	23.4915	7.05728
sp|P62301|RS13_MOUSE	13966.4	16946.6	23423	18503.9	79133.5	70251.6	57195.8	68934.4	28159.8	21430.3	26213.8	30152.5		21.7049	13.0809	14.1049
sp|P63330|PP2AA_MOUSE	89711	98908.6	89169.9	96262	83244	21704.4	67611.9	67555.4	50861.9	52846.7	53686.4	56951.1		5.16512	44.3034	4.73341
sp|O35387|HAX1_MOUSE	14433.5	15559.4	17229.8	15344.5	9496.35	8526.92	7151.01	6923.33	6204.88	12426.1	9540.22	11474.1		7.45267	15.0825	27.718
sp|Q9CPN8|IF2B3_MOUSE	44778.9	40276.1	44120.3	46384.7	63849.1	46225.6	57884.7	34533.7	37779.2	34073.3	30730.9	30679.2		5.90152	25.6511	10.124
sp|O88207|CO5A1_MOUSE	20700.7	21982.4	21908.9	19127.8	41778.2	26459.5	22562.1	26143.8	32306.1	33851	34227	33617.7		6.39024	29.2323	2.4921
sp|P12815|PDCD6_MOUSE	39557.1	38770	43735.6	35899.2	44415.2	27340.7	35484	37252.4	31536.8	26867.5	36243.2	36776.5		8.19777	19.4159	14.1065
sp|Q80WQ2|VAC14_MOUSE	26296.5	25277.4	26018.9	25595.1	71222.4	66114	66406.2	60981.6	49979.5	50828	54333.7	51936.7		1.74715	6.32129	3.64694
sp|Q9CZ30|OLA1_MOUSE	41721.3	48344.3	38716.2	45765.5	69594.4	56840.8	50781.2	54366	34769	36501.3	40646.9	38894.3		9.77412	14.1398	6.87192
sp|Q8BM72|HSP13_MOUSE	92536.8	83571.5	87264.1	98007.2	73495.2	37049.2	49482.9	52470.2	56624.9	49902.8	52215.7	67156.2		6.96784	28.4869	13.5412
sp|Q9CR67|TMM33_MOUSE	24480.7	23417.1	37146.2	14277.9	164748	141938	129316	140902	21140.2	29512.6	29086.8	25292.1		37.8619	10.2821	14.8672
sp|Q6NXH9|K2C73_MOUSE	836492	891941	895430	814321	696667	868282	611346	566013	707206	723027	729186	675462		4.70852	19.4441	3.39026
sp|O88983|STX8_MOUSE	66111.7	72073.5	64733.7	51097.4	76456	54598.3	52887.2	56980.8	71198.9	41000	67032.9	76856.3		13.957	18.1742	24.784
sp|Q6PE15|ABHDA_MOUSE	19261.6	15942.1	16508.6	18796.3	31470.6	31533.7	26792.7	31292.7	8844.1	12369.6	13087.1	13008.1		9.33857	7.67051	17.033
sp|Q99LX0|PARK7_MOUSE	23695.4	20963	17094.9	15489.4	15655.5	12758	10519.4	12647.7	11506.3	14907.2	8794.12	12162		19.253	16.3552	21.1948
sp|Q61584|FXR1_MOUSE	8698.57	10550.2	8981.55	8240.37	11745.5	8153.21	8592.02	8717.6	7596.77	7411.2	8832.05	7768.3		10.9967	17.7035	8.05985
sp|Q6PD26|PIGS_MOUSE	15777	15858	14429.5	14412	76905.9	65688.7	59446.7	72422.7	11943.4	10887.8	13322.8	13407.7		5.3384	11.1583	9.73201
sp|P63323|RS12_MOUSE	73230	88474.5	75945.8	79534.1	65670.6	21521.5	67737	62401.6	61568.9	64593.2	62886	61973.9		8.37533	40.4621	2.14047
sp|Q99LY9|NDUS5_MOUSE	72688.5	66888.2	78164.2	85649.9	82157.9	62729.9	56158.8	64483.7	84547.4	96689.6	96610.3	85014.5		10.5393	16.7372	7.55694
sp|Q61735|CD47_MOUSE	241809	249290	235414	243747	452678	388087	371372	388596	260729	239815	268675	279976		2.36034	8.97077	6.45915
sp|Q80ZS3|RT26_MOUSE	28741.2	27547.4	26603.8	29023	30281.7	23406.9	17717.5	21539.8	22203	22183.1	25100.1	23884.2		3.99512	22.6368	6.07126
sp|Q62422|OSTF1_MOUSE	38871.3	36447.8	41357.8	36233.5	42151.9	40457.7	32173	34008.8	26273.7	26856.5	29706	27550.3		6.29207	13.0403	5.4352
sp|Q8BJU2|TSN9_MOUSE	40338.6	42608.6	39919	44598	50168.6	36491.3	34020.2	38503.5	31019.3	30771.9	37785.1	34036.2		5.18543	17.977	9.80932
sp|Q8BX02|KANK2_MOUSE	16113.4	17397.8	15638.3	16364.1	17584.7	16518.6	11340.5	13988.8	14206.1	15267.4	14540.3	12676.2		4.5383	18.7648	7.70165
sp|P07724|ALBU_MOUSE	422712	410652	418390	386314	633507	499410	529026	482391	348050	324229	360846	365253		3.9689	12.6374	5.2681
sp|Q8CH18|CCAR1_MOUSE	7756.36	7826.36	6794.85	9165.06	9958.18	7407.01	8469.68	9346.39	10224.6	7849.63	11048	10811.7		12.3535	12.6085	14.6651
sp|Q9JHJ3|GLMP_MOUSE	58027	54708.7	68972.7	62792.8	105384	130455	118251	125353	82283.7	80456.3	81553.7	86097.2		10.135	9.06997	2.96728
sp|O89051|ITM2B_MOUSE	39116.6	33990.7	35687	33615.9	29049.6	22963.2	23599.6	23051.4	34629.7	40747	35286.7	35121		7.0501	11.9029	7.90426
sp|Q9Z0N1|IF2G_MOUSE	7774.97	7537.28	7678.84	8493.52	8506.29	5522.26	3716.36	6417.14	4688.51	4061.94	5360.85	4902.06		5.41523	32.9607	11.3515
sp|Q3U4G3|XXLT1_MOUSE	64451	66273.9	55622.8	53239.1	95706.5	57312.2	58566.4	76224.5	49903.6	54387.8	45910.1	56219.6		10.7337	25.0683	8.9757
sp|Q00780|CO8A1_MOUSE	42196.8	48445.3	48010.5	53062.9	83468.4	81858.1	73720.9	78096.6	70294.7	64313.5	66944	73113.5		9.29091	5.4732	5.59894
sp|P28654|PGS2_MOUSE	35223.1	36613.4	36886.6	36387.6	52957.4	11338.9	47951.2	50782.1	27608.4	29918.8	27637.9	30464.6		2.01797	48.3818	5.18768
sp|P62900|RL31_MOUSE	91607	98562.9	94860.2	91210.8	85595.3	76080	70119.4	75190.2	88866.7	102713	103655	105852		3.63401	8.41368	7.69536
sp|Q9DC71|RT15_MOUSE	31434.3	26723.2	30224.7	26210.1	62907.2	54362.7	59464.5	58371.3	24420.2	20992.3	24416.9	22418.3		8.9898	5.98965	7.2465
sp|Q9CQ45|NENF_MOUSE	66799.1	69192	74694.6	63296.4	83264.8	70090.8	59888.7	66328.2	46664.4	48224.6	42559.2	44015.7		6.99269	14.1068	5.62831
sp|Q06185|ATP5I_MOUSE	532660	590331	580240	559843	533640	114632	419259	439781	728311	704994	735173	746711		4.49939	48.2318	2.41375
sp|O35598|ADA10_MOUSE	27469.2	26532.4	26755.3	5589.61	16208.1	23975.2	22010.6	23464.6	20710.4	22798.6	23172.5	24155.1		49.4388	16.668	6.38551
sp|Q9CXE7|TMED5_MOUSE	164623	169689	164021	153133	146553	130830	122255	125775	171068	172933	174436	177495		4.27895	8.16646	1.56131
sp|P18155|MTDC_MOUSE	137683	124448	129732	141004	123870	38456.6	107274	111406	119451	118557	119824	111084		5.64454	40.4348	3.52412
sp|Q9JK81|MYG1_MOUSE	79307.1	75666.2	71103.3	77973.5	98197.6	22783	87143.1	89283.2	81147.6	76980.6	74449.6	81671.7		4.73851	46.6846	4.3952
sp|P15379|CD44_MOUSE	317874	309057	300534	309257	420413	331996	363985	347629	324747	302861	338991	348754		2.28985	10.533	6.05989
sp|P68369|TBA1A_MOUSE	892135	944875	960597	795575	736152	719863	708299	751288	642377	558212	668670	629278		8.29094	2.57869	7.55866
sp|Q6IFZ6|K2C1B_MOUSE	1.16726e+06	1.24123e+06	1.26376e+06	1.26637e+06	1.19143e+06	338155	860847	984350	762541	785119	878827	832696		3.75236	43.0935	6.35029
sp|P11679|K2C8_MOUSE	429803	429323	416806	414314	416242	160866	369296	379379	283516	270686	297352	307112		1.9289	34.8461	5.50019
sp|Q8VED5|K2C79_MOUSE	1.87519e+06	1.81922e+06	1.92954e+06	1.71328e+06	1.86038e+06	2.15523e+06	1.98835e+06	1.96887e+06	1.80368e+06	1.73335e+06	1.58174e+06	1.50195e+06		5.0376	6.11126	8.33046
sp|P50396|GDIA_MOUSE	11407.9	10937.4	11473.2	12846.5	25359.8	18489.4	18386.3	24782.9	6835.09	2331.74	8151.81	10464.5		7.04775	17.639	49.2722
sp|P61226|RAP2B_MOUSE	66613.4	71661.9	73678.7	72346.3	49176.2	42275.3	40425.4	49224.8	41628.7	44127	41620.6	38872.3		4.34761	10.1486	5.16441
sp|O35343|IMA3_MOUSE	77895.9	77775.1	82757.8	68378.7	97029.8	78015.1	84617.5	85579.4	69027.5	72547.2	78415.2	65678		7.84155	9.15025	7.62226
sp|Q9Z2L6|MINP1_MOUSE	65985.1	65368.9	65996.4	62150.2	111124	96268.5	88166	104551	48858.1	42771.9	55806.6	50223.9		2.83642	9.97077	10.8317
sp|Q9WUZ9|ENTP5_MOUSE	17862.6	14091.3	16696.7	17307.2	12436.2	11478.9	18546.6	11819.3	10416.4	10109.1	9330.79	10441.2		10.1165	24.621	5.14399
sp|Q9EPK2|XRP2_MOUSE	74834.1	71361.2	77102.4	69299.8	73873.3	67362.3	66403	69288.1	61483.1	67159.2	62752.3	64632.6		4.7672	4.79381	3.85573
sp|Q5SRX1|TM1L2_MOUSE	34566.6	42813.4	37695.7	11073.8	28029.6	24526.1	25813.9	19433.1	18174.2	15364.1	18808.6	24221.7		44.5803	14.9058	19.3416
sp|Q9D0S9|HINT2_MOUSE	154763	174153	153268	152577	107474	80801	75338	78783.8	111406	100285	157064	169373		6.52147	17.239	25.1313
sp|Q9CX00|IST1_MOUSE	21343.8	21936	18267.7	17182	10099	11482.6	7884.88	10616.2	14385.6	13109.4	17233.5	11866.2		11.7672	15.3086	16.2519
sp|Q8K183|PDXK_MOUSE	14046.7	11561.5	7411.45	13425.3	17601.3	19488.3	16012.4	18038.7	17782.6	16523.3	16940.4	16810.6		25.7713	8.04478	3.18018
sp|Q8BV13|CSN7B_MOUSE	12149	13292.2	12065.5	9944.13	18241.5	8832.59	13470.6	10624	11773.1	12310.8	13982.2	15244.7		11.7689	32.0841	11.9063
sp|O54950|AAKG1_MOUSE	17673.9	17361.8	19111	17667.3	32369.3	20696	32454.5	26733.1	12156.9	11871.8	11021.3	12520.2		4.37386	19.9327	5.36951
sp|O35166|GOSR2_MOUSE	12573.4	14260.6	27735.7	14497.9	14439.5	12777.3	12483.9	12635.3	9804.38	12049.4	11817.9	7628.54		40.7231	6.96704	19.9619
sp|Q9WVC3|CAV2_MOUSE	91364.1	110227	118162	117614	187422	136418	143699	163434	124746	103606	117001	133555		11.4498	14.4803	10.606
sp|Q9ERF3|WDR61_MOUSE	12772.8	11927.5	13526.1	10952.2	17573.8	13018.4	10007.9	14140.3	13145.6	14240	15725.7	13833.4		9.01095	22.8342	7.66312
sp|Q80WW9|DDRGK_MOUSE	28815.8	27597.9	28540	28291.6	26337.6	15985.1	18854.6	21336.5	12273.2	12554.9	15605.6	13801.8		1.8424	21.2788	11.1924
sp|Q64695|EPCR_MOUSE	27708.2	33012.8	33694.5	23200.8	41487.5	23527.3	16935	28405.1	25508.8	25791.6	28290.4	32341.4		16.7518	37.6595	11.3035
sp|Q61239|FNTA_MOUSE	30638.2	29560.5	29878.7	26707.7	42306.5	29310.5	32612.1	29455.6	15896.4	16782.4	18102.8	18259.3		5.88964	18.3007	6.51756
sp|P97493|THIOM_MOUSE	71495.1	84265.5	80792.8	72664.8	141388	106679	112008	120840	63407.6	76652.4	79311.3	70087.2		8.04032	12.6984	9.83818
sp|P0C0A3|CHMP6_MOUSE	43411.5	44708	44271	43647.8	42856.7	15298.1	30723.6	38408.9	39219.2	35767.2	42051.3	40943.4		1.34085	38.0315	6.95019
sp|P59024|FKB14_MOUSE	9661.53	7515.5	8521.33	9220.17	10863.7	7719.38	8059.83	9471.39	10688.1	11078.5	9875.78	11500.5		10.7186	15.9433	6.41032
sp|P62331|ARF6_MOUSE	202277	186566	215099	224340	202118	185157	194980	221432	190473	264708	218318	203240		7.91621	7.63469	14.7878
sp|P63325|RS10_MOUSE	149861	144978	155876	168926	224402	160114	164072	157494	162453	134759	162498	167212		6.68287	18.1482	9.45361
sp|Q61578|ADRO_MOUSE	111352	90899.5	116900	120348	94456.1	60615.3	70049.4	24700.2	83505.7	107430	110449	101824		11.9972	46.3186	11.9761
sp|Q9CRA5|GOLP3_MOUSE	14885	14225.2	13563	12542.7	10597.7	9446.91	9431.7	8547.33	6992.77	8424.49	9952.85	5515.05		7.23807	8.84305	24.6556
sp|Q9D2M8|UB2V2_MOUSE	197681	197065	201197	230618	155312	39165.8	158875	172004	180023	170381	197810	181505		7.78573	47.1045	6.2369
sp|Q9DCV4|RMD1_MOUSE	36636.3	41659.8	39662.6	31396.3	76782.7	58907.2	58803.5	68282.1	51997.2	54107.8	50719	61347.3		11.965	13.1298	8.70265
sp|Q99MR3|S12A9_MOUSE	345600	274070	285677	308123	89604.5	75630.4	112589	114933	48295.6	67375.5	62836.6	68870.9		10.3848	19.2366	15.1833
sp|P62849|RS24_MOUSE	33407.1	40321.3	30367.8	29826.6	67262.4	36990.1	41055.8	35521.3	34182.1	35800.2	38604	33905.6		14.4112	32.9338	6.05187
sp|Q8VH51|RBM39_MOUSE	25896.7	17012.4	23792.2	19733.1	38519.1	38985.8	44703.2	44999	47189.1	41893.3	40870.3	48816.1		18.4723	8.44045	8.73133
sp|O88668|CREG1_MOUSE	46677.2	55032	45581.9	59830.1	87549.8	93110.4	86256.3	86178.7	84775.3	71419	70453.5	80954.2		13.1851	3.72157	9.19675
sp|Q66GT5|PTPM1_MOUSE	8300.93	6337.26	5775.77	7179.62	22033.3	17479.8	19099.5	19617.3	8862.7	9214.3	8510.51	10547.3		15.9267	9.63824	9.58715
sp|Q9EPC1|PARVA_MOUSE	32062	25070.1	25452.1	29694	25970	19013.1	9433.89	20013.8	19004.2	17666.9	23093.7	24551.2		12.0684	36.7782	15.5091

## Sheet: K145 Pronase 10
Protein	K1 (20170925_SWATH_K1_4ug_6601.wiff (sample 1))	K1 (20170925_SWATH_K1_4ug_6602.wiff (sample 1))	K1 (20170925_SWATH_K1_4ug_6603.wiff (sample 1))	K1 (20170925_SWATH_K1_4ug_6604.wiff (sample 1))	K4 (20170925_SWATH_K4_4ug_6601.wiff (sample 1))	K4 (20170925_SWATH_K4_4ug_6602.wiff (sample 1))	K4 (20170925_SWATH_K4_4ug_6603.wiff (sample 1))	K4 (20170925_SWATH_K4_4ug_6604.wiff (sample 1))	K5 (20170925_SWATH_K5_4ug_6601.wiff (sample 1))	K5 (20170925_SWATH_K5_4ug_6602.wiff (sample 1))	K5 (20170925_SWATH_K5_4ug_6603.wiff (sample 1))	K5 (20170925_SWATH_K5_4ug_6604.wiff (sample 1))			CV K1	CV K4	CV K5
sp|Q9QXS1|PLEC_MOUSE	487081	598558	527841	504427	3.49454e+06	3.05331e+06	3.25144e+06	2.7442e+06	2.31306e+06	2.21724e+06	2.5044e+06	2.2815e+06			9.25237	10.1215	5.30305
sp|P16546|SPTN1_MOUSE	1.11764e+06	1.28173e+06	1.60561e+06	1.41266e+06	3.67796e+06	3.59784e+06	3.67124e+06	3.45222e+06	2.31165e+06	2.4689e+06	2.64768e+06	2.48806e+06			15.241	2.91332	5.54282
sp|Q8BTM8|FLNA_MOUSE	382816	338128	512126	412294	4.36821e+06	3.89419e+06	4.39194e+06	3.7711e+06	2.60952e+06	2.02392e+06	2.27988e+06	2.31219e+06			17.9375	7.79702	10.3943
sp|Q91ZX7|LRP1_MOUSE	660062	809417	914434	780750	5.00715e+06	4.92323e+06	4.73099e+06	4.69049e+06	2.88468e+06	3.04368e+06	3.32565e+06	3.06835e+06			13.2213	3.13673	5.92501
sp|Q69ZN7|MYOF_MOUSE	219826	308817	393058	299428	3.64764e+06	3.83989e+06	3.4798e+06	3.25233e+06	1.28207e+06	993923	1.05984e+06	1.04078e+06			23.2041	7.02333	11.7263
sp|Q68FD5|CLH1_MOUSE	286187	354570	311531	343601	3.89734e+06	3.82014e+06	3.9676e+06	3.59813e+06	652812	881526	925987	869514			9.60361	4.19285	14.6799
sp|Q8VHX6|FLNC_MOUSE	186893	295902	327371	333023	1.8712e+06	1.87624e+06	1.73543e+06	1.57145e+06	1.04282e+06	852378	863252	790231			23.768	8.15028	12.2456
sp|Q62261|SPTB2_MOUSE	488460	523684	537630	442474	2.88005e+06	2.75545e+06	2.76648e+06	2.64101e+06	1.66847e+06	1.20496e+06	1.25765e+06	1.43539e+06			8.52171	3.53862	15.0361
sp|P20029|GRP78_MOUSE	1.0039e+07	1.22075e+07	1.37275e+07	1.14452e+07	1.26577e+07	1.22485e+07	1.2572e+07	1.18208e+07	1.55224e+07	1.24323e+07	1.3354e+07	1.30072e+07			12.9736	3.07838	9.94371
sp|P20152|VIME_MOUSE	3.97144e+07	4.48514e+07	4.65619e+07	4.28516e+07	3.28864e+07	3.17689e+07	3.35642e+07	3.16206e+07	2.52541e+07	3.33217e+07	3.20121e+07	3.50099e+07			6.76223	2.85879	13.6204
sp|P14824|ANXA6_MOUSE	9.68336e+06	9.21262e+06	1.08852e+07	1.01264e+07	1.68651e+07	1.56453e+07	1.62739e+07	1.53608e+07	1.73184e+07	1.64921e+07	1.65559e+07	1.64382e+07			7.12885	4.18703	2.48085
sp|P08113|ENPL_MOUSE	1.07862e+07	1.23516e+07	1.33165e+07	1.18579e+07	1.23799e+07	1.17583e+07	1.16558e+07	1.0936e+07	1.18696e+07	1.09056e+07	1.2836e+07	1.23842e+07			8.71744	5.06432	6.90836
sp|P27773|PDIA3_MOUSE	1.80848e+07	2.25342e+07	2.38834e+07	2.20734e+07	2.73416e+07	2.83256e+07	2.95344e+07	2.73514e+07	3.06947e+07	2.53388e+07	2.52757e+07	2.83766e+07			11.5228	3.69224	9.54866
sp|P26039|TLN1_MOUSE	335350	335810	349412	389615	818625	664570	821995	717157	623227	633176	623634	674773			7.24963	10.2928	3.83314
sp|Q99KI0|ACON_MOUSE	1.79583e+06	2.03671e+06	2.32285e+06	2.01496e+06	5.11847e+06	5.01933e+06	4.8788e+06	4.75125e+06	2.14483e+06	2.05577e+06	2.0213e+06	1.77725e+06			10.5849	3.25231	7.86197
sp|Q7TPR4|ACTN1_MOUSE	697643	855300	882738	835855	1.92279e+06	1.8775e+06	1.85883e+06	1.8051e+06	566434	566051	664299	610748			10.0791	2.61034	7.74246
sp|Q8BHN3|GANAB_MOUSE	251302	275475	507549	268473	4.84053e+06	4.84684e+06	5.28914e+06	4.58499e+06	2.72273e+06	2.83618e+06	2.94429e+06	2.85674e+06			37.3526	5.98097	3.20944
sp|Q8K009|AL1L2_MOUSE	384002	290903	447503	405886	3.70565e+06	3.50777e+06	3.38734e+06	3.48685e+06	1.84932e+06	1.8787e+06	2.08925e+06	1.87722e+06			17.3374	3.78455	5.78298
sp|P56480|ATPB_MOUSE	2.36197e+07	2.67312e+07	2.94305e+07	2.68627e+07	3.73313e+07	3.55572e+07	3.7292e+07	3.50356e+07	3.74271e+07	4.44696e+07	4.26244e+07	4.50267e+07			8.91946	3.25835	8.16829
sp|P63038|CH60_MOUSE	1.05938e+07	1.34721e+07	1.49688e+07	1.30985e+07	8.39558e+06	8.25772e+06	8.07204e+06	7.76819e+06	9.71343e+06	8.8043e+06	9.19515e+06	9.08297e+06			13.9338	3.34071	4.13425
sp|Q8VDD5|MYH9_MOUSE	171487	107238	164297	263207	1.54253e+06	1.37348e+06	1.47604e+06	1.37188e+06	347250	341720	401535	379019			36.5447	5.78844	7.64357
sp|Q6PB66|LPPRC_MOUSE	307203	324135	280295	300400	1.74464e+06	1.63366e+06	1.66167e+06	1.55128e+06	830266	1.27748e+06	1.38488e+06	1.29411e+06			5.98504	4.84065	20.7905
sp|P58252|EF2_MOUSE	904829	982358	1.09664e+06	1.06051e+06	2.53835e+06	2.26179e+06	2.44278e+06	2.23411e+06	2.16321e+06	2.2195e+06	2.21075e+06	2.24014e+06			8.44605	6.15579	1.47394
sp|P38647|GRP75_MOUSE	1.41889e+07	1.57684e+07	1.78386e+07	1.49523e+07	1.33245e+07	1.26219e+07	1.29924e+07	1.2236e+07	9.86559e+06	1.33754e+07	1.3889e+07	1.35805e+07			10.0256	3.67113	14.8808
sp|Q80X90|FLNB_MOUSE	191346	224488	207621	164055	1.13456e+06	1.18865e+06	1.1384e+06	958396	803564	612600	760122	752199			13.0677	9.12184	11.312
sp|P09103|PDIA1_MOUSE	1.26857e+07	1.49379e+07	1.39457e+07	1.33907e+07	1.9558e+07	1.88778e+07	1.87002e+07	1.75792e+07	9.05413e+06	2.11046e+07	2.19426e+07	2.31298e+07			6.91822	4.39535	34.8542
sp|P07356|ANXA2_MOUSE	1.75119e+07	2.08962e+07	2.36826e+07	1.9418e+07	3.23717e+07	3.06161e+07	3.17764e+07	3.08493e+07	2.66007e+07	3.04113e+07	3.16428e+07	2.98177e+07			12.7735	2.6024	7.26042
sp|P11499|HS90B_MOUSE	1.28391e+06	1.45137e+06	1.5845e+06	1.44909e+06	1.78208e+06	1.78354e+06	1.7956e+06	1.73705e+06	1.74018e+06	1.58741e+06	1.88938e+06	1.63616e+06			8.53298	1.4501	7.79647
sp|P26231|CTNA1_MOUSE	757069	1.07524e+06	1.0801e+06	957251	1.15448e+06	933143	966228	847168	1.58681e+06	1.29175e+06	1.51323e+06	1.86815e+06			15.6394	13.2881	15.1984
sp|Q03265|ATPA_MOUSE	2.49666e+07	2.86889e+07	3.31629e+07	2.85429e+07	3.88899e+07	3.82084e+07	3.05305e+07	3.76132e+07	2.05011e+07	2.15014e+07	2.35913e+07	1.85988e+07			11.6389	10.7089	9.87921
sp|Q64727|VINC_MOUSE	1.19945e+06	1.28447e+06	1.36931e+06	1.1567e+06	1.98239e+06	1.44864e+06	1.64328e+06	1.51712e+06	1.53155e+06	1.30694e+06	1.52516e+06	1.47038e+06			7.52626	14.391	7.17915
sp|Q6P5E4|UGGG1_MOUSE	244675	196665	225700	292923	1.70662e+06	1.58699e+06	1.59291e+06	1.44773e+06	519128	643331	655970	593891			16.8489	6.69221	10.2885
sp|P63017|HSP7C_MOUSE	3.27668e+06	3.80569e+06	4.02178e+06	3.4955e+06	3.39225e+06	3.21111e+06	3.31207e+06	2.99075e+06	3.90763e+06	3.02022e+06	3.48392e+06	3.284e+06			9.02744	5.38622	10.9296
sp|P13595|NCAM1_MOUSE	1.38554e+06	1.31411e+06	1.70527e+06	1.52752e+06	2.10693e+06	2.00303e+06	1.97706e+06	1.83141e+06	1.44911e+06	2.01161e+06	1.91316e+06	2.04435e+06			11.6399	5.73947	14.8815
sp|P47738|ALDH2_MOUSE	2.95495e+06	3.2386e+06	3.38747e+06	3.24173e+06	7.12401e+06	7.31965e+06	7.47014e+06	7.06414e+06	2.48545e+06	2.89213e+06	3.02992e+06	3.01247e+06			5.64656	2.56524	8.89194
sp|Q9JKF1|IQGA1_MOUSE	160548	215415	188041	215349	651377	638938	602383	555122	418340	475337	436522	495380			13.4692	7.06253	7.71739
sp|P14211|CALR_MOUSE	1.23467e+07	1.04369e+07	1.61311e+07	1.20412e+07	2.09689e+07	2.08262e+07	2.04275e+07	1.95828e+07	2.40777e+07	2.0486e+07	2.15858e+07	2.22133e+07			18.9304	3.04485	6.81194
sp|P48036|ANXA5_MOUSE	6.24674e+06	6.79556e+06	7.38227e+06	6.61966e+06	1.06055e+07	9.69119e+06	1.00088e+07	9.61642e+06	1.05245e+07	1.09044e+07	1.15855e+07	1.14523e+07			6.99816	4.50926	4.43177
sp|P09055|ITB1_MOUSE	2.02697e+06	2.09386e+06	2.47667e+06	1.94265e+06	2.37236e+06	2.19922e+06	2.18202e+06	2.07146e+06	1.75894e+06	1.84403e+06	1.81261e+06	1.53192e+06			11.0539	5.6367	8.12256
sp|Q9Z110|P5CS_MOUSE	1.456e+06	1.68313e+06	1.57929e+06	1.66545e+06	1.93538e+06	1.72091e+06	1.81475e+06	1.6238e+06	1.39825e+06	1.96819e+06	2.19368e+06	2.01674e+06			6.50093	7.49954	18.1896
sp|P10852|4F2_MOUSE	1.62621e+06	1.94879e+06	1.94766e+06	1.95837e+06	3.18091e+06	2.57817e+06	2.54817e+06	2.52548e+06	1.1325e+06	1.01021e+06	1.26331e+06	1.22053e+06			8.70296	11.6643	9.66425
sp|P13020|GELS_MOUSE	2.62921e+06	3.2141e+06	3.71464e+06	3.27962e+06	3.94414e+06	2.85623e+06	3.79572e+06	3.42163e+06	4.63665e+06	3.79778e+06	4.06011e+06	4.00917e+06			13.8978	13.8351	8.69932
sp|P26443|DHE3_MOUSE	1.96405e+06	2.23017e+06	2.29904e+06	2.0808e+06	4.72487e+06	4.60454e+06	4.6095e+06	4.53939e+06	2.84445e+06	2.41963e+06	2.52689e+06	2.49032e+06			7.01535	1.66952	7.31795
sp|P11983|TCPA_MOUSE	553539	607595	584517	554044	777329	582932	624888	570304	742068	752284	646740	698592			4.54985	14.9036	6.77905
sp|P10107|ANXA1_MOUSE	4.91758e+06	5.02308e+06	5.53114e+06	5.14831e+06	7.69223e+06	7.86387e+06	7.3237e+06	7.11018e+06	5.91604e+06	7.85039e+06	8.10031e+06	8.01005e+06			5.19667	4.5711	13.9316
sp|P52480|KPYM_MOUSE	1.29925e+06	1.35254e+06	1.54418e+06	1.41337e+06	2.15562e+06	2.06804e+06	2.06628e+06	1.93781e+06	1.67512e+06	1.78468e+06	2.00113e+06	1.84511e+06			7.51846	4.36107	7.44718
sp|P08003|PDIA4_MOUSE	1.39478e+06	1.52519e+06	1.85106e+06	1.27497e+06	2.93199e+06	2.83685e+06	2.99676e+06	2.94511e+06	1.67854e+06	1.73176e+06	1.72017e+06	1.65814e+06			16.4318	2.27805	2.03999
sp|Q9D0K2|SCOT1_MOUSE	1.03201e+06	1.09497e+06	1.23909e+06	1.0661e+06	1.49887e+06	1.49479e+06	1.39301e+06	1.27547e+06	908669	1.29496e+06	1.36827e+06	1.31354e+06			8.21962	7.44855	17.2569
sp|Q8BMS1|ECHA_MOUSE	147118	224089	264637	151208	1.93986e+06	2.03302e+06	2.15165e+06	1.86634e+06	696157	723685	786347	778967			29.1859	6.16801	5.83906
sp|Q8CGK3|LONM_MOUSE	1.62468e+06	1.63415e+06	1.75333e+06	1.70012e+06	2.08139e+06	2.09246e+06	2.02524e+06	1.96051e+06	791375	2.05249e+06	2.30599e+06	2.19658e+06			3.59687	2.96857	38.3594
sp|Q01853|TERA_MOUSE	1.21359e+06	1.39972e+06	1.52675e+06	1.39525e+06	1.81664e+06	1.87539e+06	1.74769e+06	1.71542e+06	928246	1.15199e+06	1.10012e+06	1.12835e+06			9.30975	3.99841	9.4252
sp|P54071|IDHP_MOUSE	3.08442e+06	3.26501e+06	3.28127e+06	3.09981e+06	8.60347e+06	8.30881e+06	8.20763e+06	8.08598e+06	2.42475e+06	2.61047e+06	2.93786e+06	2.82225e+06			3.29641	2.66201	8.43025
sp|P63260|ACTG_MOUSE	1.93814e+07	2.18132e+07	2.49905e+07	2.2963e+07	8.21628e+06	8.82588e+06	9.46293e+06	9.0993e+06	1.09676e+07	9.66901e+06	9.51946e+06	9.89261e+06			10.5012	5.90778	6.54375
sp|P35564|CALX_MOUSE	6.05254e+06	6.28236e+06	6.73459e+06	6.14243e+06	5.2942e+06	4.93008e+06	4.65401e+06	5.02939e+06	4.50579e+06	5.02125e+06	4.61908e+06	5.21635e+06			4.80531	5.31461	6.90328
sp|Q8K2B3|SDHA_MOUSE	1.07813e+06	1.61409e+06	1.40301e+06	1.50002e+06	2.90881e+06	3.23768e+06	3.19724e+06	2.69659e+06	1.33416e+06	1.1279e+06	1.03323e+06	1.17476e+06			16.4809	8.47779	10.7694
sp|Q8K411|PREP_MOUSE	139376	193595	217513	201759	892276	878740	785608	815328	268852	267874	296098	295494			18.0477	6.03516	5.61733
sp|Q91VD9|NDUS1_MOUSE	1.03769e+06	1.07933e+06	1.14604e+06	1.16955e+06	1.54753e+06	1.51529e+06	1.4193e+06	1.52293e+06	848108	1.186e+06	1.2621e+06	1.24566e+06			5.46441	3.75328	17.1157
sp|P97429|ANXA4_MOUSE	1.10285e+06	1.27948e+06	1.37074e+06	1.34286e+06	2.05683e+06	2.1152e+06	2.15211e+06	1.99952e+06	2.89954e+06	2.40011e+06	2.68654e+06	2.55036e+06			9.44348	3.2176	8.05238
sp|P99024|TBB5_MOUSE	2.03606e+06	2.58444e+06	2.32833e+06	2.0492e+06	1.5571e+06	1.28573e+06	1.5854e+06	1.32935e+06	941830	2.09284e+06	1.94351e+06	2.06498e+06			11.5943	10.6798	31.2252
sp|P05202|AATM_MOUSE	3.83879e+06	4.26175e+06	4.84009e+06	4.2108e+06	1.37926e+07	1.31797e+07	1.31648e+07	1.33116e+07	4.40055e+06	3.73815e+06	4.10703e+06	3.92624e+06			9.64628	2.20364	6.97412
sp|B2RXS4|PLXB2_MOUSE	248656	196970	299389	239318	371065	338541	344904	389173	306924	233122	290671	271921			17.09	6.51462	11.5217
sp|Q9WTI7|MYO1C_MOUSE	69597.8	63203.6	75071.1	69240	772202	739539	674367	656940	319754	375173	370708	297472			7.0005	7.63059	11.2334
sp|P19324|SERPH_MOUSE	4.65539e+06	5.25718e+06	5.682e+06	5.22678e+06	3.94678e+06	3.86469e+06	3.95743e+06	3.72377e+06	3.38127e+06	4.21715e+06	4.57812e+06	4.45556e+06			8.09595	2.78518	12.965
sp|P17182|ENOA_MOUSE	699460	1.00642e+06	967513	1.02214e+06	1.27885e+06	1.17328e+06	1.10614e+06	1.13469e+06	1.02313e+06	1.24098e+06	1.33102e+06	1.32821e+06			16.3839	6.44267	11.7514
sp|Q91YQ5|RPN1_MOUSE	500521	478381	525966	375744	1.51249e+06	1.61883e+06	1.55506e+06	1.53268e+06	552591	627045	531807	510598			14.0111	2.96568	9.12274
sp|Q3U7R1|ESYT1_MOUSE	332056	315273	342762	304548	862304	787112	813398	773821	398730	719545	721209	702422			5.26454	4.8273	24.8725
sp|P29758|OAT_MOUSE	2.81714e+06	2.20946e+06	2.87468e+06	3.08761e+06	7.09154e+06	6.89241e+06	5.31589e+06	6.77877e+06	3.31834e+06	3.43867e+06	3.71566e+06	3.52801e+06			13.7198	12.4678	4.78221
sp|Q60715|P4HA1_MOUSE	1.32376e+06	1.39358e+06	1.62282e+06	1.34864e+06	1.16313e+06	1.10951e+06	1.11725e+06	1.03845e+06	937268	847416	923968	872182			9.62102	4.65296	4.74387
sp|P08249|MDHM_MOUSE	6.01531e+06	6.61258e+06	7.27902e+06	7.12872e+06	1.30905e+07	1.19897e+07	1.28728e+07	1.20929e+07	7.34784e+06	1.2643e+07	1.27218e+07	1.33718e+07			8.4632	4.40991	24.3144
sp|P70168|IMB1_MOUSE	841471	622607	830471	568979	1.05467e+06	943923	916607	719752	416128	959136	1.05102e+06	783660			19.6201	15.3419	34.946
sp|Q8BH04|PCKGM_MOUSE	354583	284004	291446	308038	3.72469e+06	3.61766e+06	3.44553e+06	3.23855e+06	387399	598521	685195	554771			10.2348	6.06024	22.4753
sp|P08752|GNAI2_MOUSE	1.09756e+06	1.24031e+06	1.58713e+06	798791	947434	905768	935050	875776	959866	970460	1.02259e+06	983205			27.7206	3.49435	2.78658
sp|Q64449|MRC2_MOUSE	325834	365186	341738	381633	1.70667e+06	1.75416e+06	1.73755e+06	1.69441e+06	816023	925597	1.04236e+06	1.05805e+06			6.9882	1.59516	11.7649
sp|P57780|ACTN4_MOUSE	318987	301891	451208	392665	714140	687978	678873	682367	261495	171460	232864	177824			18.8483	2.31316	20.6523
sp|Q8VDN2|AT1A1_MOUSE	377088	452021	427472	380975	514506	560406	563824	515308	488299	326741	375474	421436			8.91395	5.06827	17.0657
sp|Q61543|GSLG1_MOUSE	410949	654723	452208	406672	981693	888846	865491	803465	771292	848556	917733	926730			24.4276	8.35381	8.33637
sp|P43406|ITAV_MOUSE	518911	471474	671060	628426	866303	857257	817284	812223	364732	452445	556059	460287			16.2369	3.27807	17.0621
sp|Q04857|CO6A1_MOUSE	591310	687511	675212	649973	782595	742097	835383	825065	1.04078e+06	855323	968057	923355			6.56714	5.36768	8.22608
sp|P37040|NCPR_MOUSE	447689	620850	698070	577424	1.0127e+06	1.01625e+06	890007	1.00088e+06	631911	568624	665265	649733			17.8915	6.15618	6.74548
sp|Q07113|MPRI_MOUSE	110799	124086	185716	166588	501078	516815	530977	414890	216616	224409	214902	250045			23.9815	10.6224	7.16891
sp|P67778|PHB_MOUSE	2.34287e+06	2.59428e+06	2.74598e+06	2.45207e+06	3.11777e+06	2.84256e+06	3.02484e+06	3.04801e+06	2.02103e+06	2.83482e+06	3.29976e+06	3.03978e+06			6.90422	3.90047	19.7347
sp|Q9DCN2|NB5R3_MOUSE	1.72501e+06	2.10533e+06	2.07812e+06	1.84569e+06	1.02407e+07	1.03016e+07	1.02415e+07	9.27566e+06	1.77592e+06	1.85632e+06	1.96543e+06	1.80334e+06			9.48933	4.92897	4.52496
sp|Q922R8|PDIA6_MOUSE	2.74116e+06	3.05422e+06	2.8469e+06	2.71486e+06	3.87119e+06	3.72118e+06	4.10946e+06	3.79233e+06	3.61307e+06	3.09111e+06	3.46384e+06	3.05345e+06			5.43225	4.35754	8.36169
sp|Q91W90|TXND5_MOUSE	2.8133e+06	2.84487e+06	2.85234e+06	3.02869e+06	3.02985e+06	2.91575e+06	2.95945e+06	2.86975e+06	1.48826e+06	3.33913e+06	3.50182e+06	3.47174e+06			3.37659	2.31407	33.123
sp|Q9DBG3|AP2B1_MOUSE	149882	133506	193184	202874	335886	341572	325537	228548	172977	214958	193034	221423			19.6867	17.3139	10.9974
sp|Q9Z2I9|SUCB1_MOUSE	952946	1.55222e+06	1.34258e+06	1.50384e+06	1.17417e+06	1.11497e+06	1.09789e+06	1.04376e+06	1.42524e+06	1.17496e+06	1.19957e+06	1.32456e+06			20.3179	4.84943	9.07849
sp|Q8BMK4|CKAP4_MOUSE	520001	662884	761030	675502	477453	493650	523761	490222	434388	363528	399853	375140			15.2577	3.95083	7.97087
sp|Q9CQN1|TRAP1_MOUSE	729305	862149	965211	941873	633861	676662	566317	552331	588893	504739	510017	577362			12.172	9.60991	8.07684
sp|Q9DB77|QCR2_MOUSE	554341	613965	647228	597278	1.00978e+06	1.00678e+06	1.05086e+06	807464	1.48717e+06	1.29164e+06	1.35724e+06	1.31135e+06			6.40403	11.2901	6.4582
sp|P09405|NUCL_MOUSE	556250	520207	710226	678894	892811	841122	1.12167e+06	873677	1.11056e+06	1.1157e+06	1.31695e+06	1.26207e+06			14.9807	13.7319	8.68136
sp|Q60597|ODO1_MOUSE	141366	132680	150543	128091	1.31252e+06	1.1664e+06	1.16056e+06	985589	568091	504217	543444	500119			7.17753	11.5674	6.15984
sp|Q9EQH3|VPS35_MOUSE	470146	510840	551394	500872	735941	711264	717335	719495	477669	530110	587799	598160			6.59797	1.46283	10.188
sp|Q9JHI5|IVD_MOUSE	678616	775548	888083	795215	1.27973e+06	996876	1.26123e+06	1.17934e+06	1.09335e+06	1.21219e+06	1.30947e+06	1.27833e+06			10.9513	10.9556	7.82132
sp|Q60932|VDAC1_MOUSE	1.31926e+06	1.52274e+06	1.75468e+06	1.52547e+06	1.45424e+06	1.48313e+06	1.61403e+06	1.50449e+06	2.00521e+06	1.57938e+06	1.94416e+06	1.57324e+06			11.6245	4.61123	13.0308
sp|Q8QZT1|THIL_MOUSE	1.31446e+06	1.495e+06	1.65451e+06	1.45022e+06	1.16334e+06	1.16472e+06	1.1578e+06	1.28572e+06	1.16646e+06	1.39831e+06	1.45722e+06	1.50255e+06			9.48172	5.19392	10.8129
sp|Q8BGQ7|SYAC_MOUSE	249651	283528	334213	263525	528221	437100	548869	452536	452165	349125	394488	359500			13.0982	11.212	11.953
sp|O35639|ANXA3_MOUSE	877159	985660	1.05557e+06	934954	1.57403e+06	1.5198e+06	1.51905e+06	1.46638e+06	1.83879e+06	1.57097e+06	1.66649e+06	1.59545e+06			7.86864	2.89195	7.24851
sp|Q8BH59|CMC1_MOUSE	107260	56304.8	58826	67820.8	548084	585756	558979	522402	216343	237599	228286	238295			32.6109	4.73916	4.45914
sp|Q9D1Q6|ERP44_MOUSE	402103	360608	301828	387497	674680	619499	618242	554290	468647	732189	641221	707562			12.1927	7.98097	18.6512
sp|P42932|TCPQ_MOUSE	1.09204e+06	1.18559e+06	1.58895e+06	1.35743e+06	1.34517e+06	1.24396e+06	1.23622e+06	1.14723e+06	1.25554e+06	1.23839e+06	1.20014e+06	1.14838e+06			16.7162	6.51146	3.92477
sp|P62259|1433E_MOUSE	609264	720370	692236	657487	972094	1.00756e+06	922831	855276	1.22786e+06	1.07859e+06	1.18328e+06	1.18818e+06			7.14769	7.02504	5.45504
sp|P48962|ADT1_MOUSE	636810	668671	693238	710858	4.35309e+06	4.05225e+06	4.35233e+06	4.02754e+06	1.50237e+06	1.67145e+06	1.54567e+06	1.49845e+06			4.74086	4.31063	5.20168
sp|P17427|AP2A2_MOUSE	22445.8	11837.8	32461.1	15909.6	45879.5	51106.1	57276.3	54123.3	26446.8	27030.2	31869.2	22756.7			43.5417	9.30987	13.8479
sp|O08749|DLDH_MOUSE	434891	545044	521588	422400	855894	752309	605097	796528	636654	872870	984575	881260			12.7651	14.2221	17.4403
sp|Q9CZ13|QCR1_MOUSE	246703	292865	389163	354084	440546	427280	439644	416432	553582	464966	510423	518002			19.7636	2.65207	7.11709
sp|P80318|TCPG_MOUSE	592435	615198	679254	548500	812276	779883	776005	786891	405995	602172	560970	626140			8.95025	2.06774	18.029
sp|Q05920|PYC_MOUSE	139010	215598	190110	187295	558572	501847	570482	541635	287103	241036	284972	242288			17.471	5.51641	9.71757
sp|Q9QYR9|ACOT2_MOUSE	582358	614981	651729	582788	1.60848e+06	1.48518e+06	1.45955e+06	1.46051e+06	534944	604899	612984	582740			5.41721	4.72466	6.00233
sp|P97807|FUMH_MOUSE	470078	463653	467686	489435	779775	665639	724108	590246	595725	725649	771675	751414			2.42413	11.7652	11.1374
sp|P26645|MARCS_MOUSE	630641	1.08471e+06	843676	888399	70029.3	65625.8	62604.9	70411.8	126531	69708	94844.8	77461.2			21.62	5.56455	27.3768
sp|P16858|G3P_MOUSE	2.64519e+06	2.96113e+06	3.23443e+06	2.89486e+06	1.42787e+06	1.33165e+06	1.34099e+06	1.31859e+06	3.04145e+06	2.83657e+06	2.68319e+06	2.85257e+06			8.25418	3.66035	5.14329
sp|P05064|ALDOA_MOUSE	636156	753496	799800	720472	1.06162e+06	1.04833e+06	1.01607e+06	830858	1.08295e+06	1.03101e+06	1.09151e+06	1.05888e+06			9.48919	10.8462	2.54773
sp|Q8BWT1|THIM_MOUSE	796173	932209	940267	880773	1.2807e+06	1.3388e+06	1.23315e+06	1.25522e+06	1.31176e+06	1.27458e+06	1.36016e+06	1.35782e+06			7.46654	3.56879	3.08679
sp|P24270|CATA_MOUSE	153594	173366	168746	168503	644030	742499	706154	552523	142965	153277	181829	173561			5.18015	12.5719	10.9922
sp|Q9DBG6|RPN2_MOUSE	59265.3	62518.7	84432.8	95561.3	336781	346276	330948	328707	271648	372213	345438	336489			23.1398	2.33627	12.8701
sp|Q9JKR6|HYOU1_MOUSE	422073	430637	380755	404152	305806	310283	236337	219874	260329	362136	282747	284306			5.38782	17.4114	14.9772
sp|Q3V3R1|C1TM_MOUSE	149140	138601	156491	162437	258814	220586	231917	171710	188301	210988	236249	206024			6.771	16.4964	9.41075
sp|Q91YH5|ATLA3_MOUSE	211188	248538	266885	258936	273058	301684	274334	270982	312230	315081	268304	311933			10.0002	5.1827	7.43113
sp|Q9WTP7|KAD3_MOUSE	453014	422898	478545	439961	704313	589925	749102	717984	865739	830860	993298	787308			5.22999	10.0693	10.2004
sp|P40124|CAP1_MOUSE	275926	317148	299453	292606	368860	367526	302354	285476	332932	367220	383211	377797			5.75867	13.1212	6.17894
sp|P62874|GBB1_MOUSE	479835	504244	598617	553873	774110	743338	772623	730430	1.0231e+06	765903	835089	809004			9.90036	2.87644	13.2276
sp|Q9Z2I8|SUCB2_MOUSE	576238	692130	653130	517117	239468	195228	223603	234769	329369	290615	301019	264911			12.8362	8.88695	8.99433
sp|Q62465|VAT1_MOUSE	1.47223e+06	1.65426e+06	1.6466e+06	1.6467e+06	1.48222e+06	1.52256e+06	1.47285e+06	1.35933e+06	1.65651e+06	1.61181e+06	1.69976e+06	1.77823e+06			5.51748	4.79788	4.20215
sp|Q8R180|ERO1A_MOUSE	1.01373e+06	1.09974e+06	1.1355e+06	1.0249e+06	1.41171e+06	1.27316e+06	1.21275e+06	1.21433e+06	875051	1.19665e+06	1.23839e+06	1.16904e+06			5.50131	7.31436	14.791
sp|Q61941|NNTM_MOUSE	139124	152106	160346	214111	485540	571150	533314	533557	553556	365219	469976	407539			19.8119	6.60655	18.2319
sp|P80314|TCPB_MOUSE	384759	466732	395963	443361	481763	402011	349367	363630	324264	426953	449344	380866			9.18278	14.8716	13.9895
sp|P17751|TPIS_MOUSE	577900	609110	640669	596618	1.25128e+06	1.27128e+06	1.19487e+06	1.20626e+06	1.21957e+06	1.49317e+06	1.58293e+06	1.59867e+06			4.35419	2.94826	11.9169
sp|Q8JZN5|ACAD9_MOUSE	270840	324996	335524	274534	504767	463418	459511	478562	317276	389971	445665	419961			11.1289	4.30548	14.1165
sp|P80315|TCPD_MOUSE	510485	693261	627249	590525	819835	779168	647017	569747	633039	609550	629922	830113			12.59	16.4727	15.318
sp|O35129|PHB2_MOUSE	1.59606e+06	1.77722e+06	1.80205e+06	1.82868e+06	4.17231e+06	4.00046e+06	3.92793e+06	3.52341e+06	1.057e+06	1.85262e+06	2.12448e+06	1.96581e+06			6.02001	7.03772	27.1574
sp|Q9DCW4|ETFB_MOUSE	1.92657e+06	2.02146e+06	2.23616e+06	2.04978e+06	979461	946189	919172	959213	1.19405e+06	1.37028e+06	1.48879e+06	1.37782e+06			6.29752	2.65576	8.97303
sp|P80317|TCPZ_MOUSE	463001	419700	492737	470619	631673	652350	559624	511703	325331	478286	469329	465443			6.62953	11.0373	16.807
sp|P09411|PGK1_MOUSE	780269	848348	947285	839900	1.48253e+06	1.40317e+06	1.42223e+06	1.40138e+06	973981	1.55785e+06	1.70018e+06	1.64869e+06			8.1044	2.66174	22.8536
sp|P53994|RAB2A_MOUSE	1.01931e+06	1.13587e+06	1.2151e+06	1.12617e+06	663937	681481	646873	641245	1.11966e+06	1.01733e+06	1.06763e+06	1.05603e+06			7.15468	2.75994	3.96354
sp|Q99MN9|PCCB_MOUSE	234431	209628	207450	210164	358221	342163	359741	336969	274453	291808	296847	324346			5.90915	3.271	6.96644
sp|P80313|TCPH_MOUSE	225175	257817	247338	240098	365491	388404	352669	319748	213694	234537	230326	259121			5.65111	8.03735	8.00543
sp|Q8BFR5|EFTU_MOUSE	710870	828874	858627	746338	223607	274693	269294	265914	366010	371428	297524	387872			8.79119	9.07987	11.2137
sp|P06151|LDHA_MOUSE	335395	350397	371633	343617	747460	646723	643240	637137	302548	352689	324749	326201			4.42883	7.8811	6.28262
sp|P46638|RB11B_MOUSE	1.79774e+06	1.82541e+06	2.18095e+06	1.93361e+06	1.44716e+06	1.42985e+06	1.30815e+06	1.30308e+06	1.82745e+06	1.84249e+06	1.888e+06	1.70778e+06			9.02039	5.6176	4.23217
sp|Q8CGC7|SYEP_MOUSE	71438.4	45082.6	54293.1	65436.4	305600	318052	321064	279888	156186	145380	173296	169831			19.8409	6.12271	7.97971
sp|Q02819|NUCB1_MOUSE	278268	291830	293630	294218	168947	129038	114877	94113	150616	158218	169101	161217			2.60724	24.9168	4.78487
sp|P11688|ITA5_MOUSE	768352	845544	904174	862730	1.2076e+06	1.18364e+06	1.11532e+06	1.13339e+06	984113	830698	894841	898407			6.72455	3.701	6.97956
sp|P62814|VATB2_MOUSE	145476	122102	214233	135710	283207	218238	278588	199361	154910	183369	183476	171213			26.5819	17.3067	7.79768
sp|Q9DB20|ATPO_MOUSE	1.94022e+06	2.16282e+06	2.45395e+06	2.03072e+06	3.6416e+06	3.43391e+06	3.41608e+06	3.18243e+06	2.75512e+06	3.75228e+06	3.9108e+06	3.98184e+06			10.4411	5.49208	15.8715
sp|P46935|NEDD4_MOUSE	155870	164956	163722	155218	493399	542396	464126	499216	337588	385656	332400	510276			3.19482	6.46123	21.137
sp|Q921H8|THIKA_MOUSE	1.34893e+06	1.38296e+06	1.41811e+06	1.44245e+06	1.20276e+06	1.07344e+06	1.07276e+06	911889	448168	1.15477e+06	1.16697e+06	1.06257e+06			2.92427	11.1807	35.8147
sp|O08807|PRDX4_MOUSE	659471	680672	871727	700299	1.4245e+06	1.36183e+06	1.37672e+06	1.36792e+06	2.01946e+06	1.67206e+06	1.80409e+06	1.79593e+06			13.355	2.06119	7.91608
sp|Q9Z247|FKBP9_MOUSE	749557	747085	827397	707165	1.25477e+06	1.18797e+06	1.2921e+06	1.1874e+06	757615	943191	1.02636e+06	1.04721e+06			6.63768	4.20963	13.976
sp|Q6IRU2|TPM4_MOUSE	217093	226085	271461	204704	348128	327547	355791	320332	524038	237409	495226	468627			12.6619	4.95279	30.4278
sp|P51150|RAB7A_MOUSE	3.44596e+06	3.72295e+06	4.13954e+06	3.70119e+06	2.02299e+06	1.90862e+06	1.97835e+06	1.88905e+06	2.49675e+06	2.29782e+06	2.49653e+06	2.47594e+06			7.65094	3.18345	3.95016
sp|Q9CQF9|PCYOX_MOUSE	382191	405516	380024	410071	1.36276e+06	1.20724e+06	1.20823e+06	1.23816e+06	482283	562044	582697	579247			3.94072	5.88865	8.53289
sp|P29533|VCAM1_MOUSE	472906	551394	517493	534052	839390	782048	789438	553086	635652	709476	799774	748525			6.48972	17.2516	9.56382
sp|P30999|CTND1_MOUSE	137012	90456.8	145762	119648	332082	281844	294922	250555	118170	270390	247153	266428			19.7936	11.6443	32.054
sp|Q9D051|ODPB_MOUSE	357730	371696	345896	338127	611008	582931	579098	516328	471273	586463	626400	612176			4.14325	6.98184	12.2809
sp|O35074|PTGIS_MOUSE	434416	358151	374692	361735	774727	866991	808892	871135	188570	236818	356343	287064			9.28628	5.63114	26.8549
sp|Q8BG05|ROA3_MOUSE	114041	132413	136343	119207	294506	274873	258381	235028	261523	330444	329089	367215			8.43596	9.49225	13.6798
sp|P50516|VATA_MOUSE	222334	266339	281696	336757	419679	504048	445613	420431	277021	229846	297135	189066			17.0676	8.85357	19.5384
sp|P22437|PGH1_MOUSE	51127.1	66794.8	57941.9	91626.6	643163	636921	613303	582840	193373	204069	226788	232160			26.4763	4.41896	8.60143
sp|Q8BMF4|ODP2_MOUSE	875577	767328	895094	919328	1.05715e+06	1.02081e+06	874419	1.00355e+06	637482	1.113e+06	1.15899e+06	1.12579e+06			7.7632	8.04628	24.6143
sp|Q91YT0|NDUV1_MOUSE	168761	186460	233531	127623	266856	268716	293444	275299	208990	177765	166243	151383			24.4955	4.3939	13.8814
sp|P99029|PRDX5_MOUSE	568931	685188	682928	722899	1.04396e+06	1.13814e+06	1.0021e+06	844360	1.40396e+06	1.29041e+06	1.46499e+06	1.20829e+06			10.0167	12.1659	8.55142
sp|P05622|PGFRB_MOUSE	229088	224871	201442	207366	586122	549769	564506	585270	295729	368584	408184	409650			6.19754	3.07222	14.4053
sp|Q8BKG3|PTK7_MOUSE	149071	182320	257720	179378	420723	478304	430444	386693	358584	309487	333151	312069			24.069	8.81537	6.94107
sp|Q9DBL1|ACDSB_MOUSE	210940	294673	268858	305596	234955	238996	294096	228985	313763	284789	229164	235302			15.6618	12.1054	15.259
sp|Q6R0H7|GNAS1_MOUSE	271229	285386	304621	288419	303515	293591	306035	298620	304007	341921	350429	339145			4.76703	1.83309	6.13493
sp|Q9DCT2|NDUS3_MOUSE	729074	775694	759797	793759	894448	789972	943902	787031	609339	933473	1.02079e+06	909707			3.58858	9.14792	20.6307
sp|P24369|PPIB_MOUSE	399060	368927	425075	349640	825133	793828	758508	579977	1.4618e+06	1.32158e+06	1.33275e+06	1.24872e+06			8.61317	14.8353	6.60666
sp|Q91V41|RAB14_MOUSE	183773	202340	256024	267285	218375	221372	238967	186787	311639	311869	351921	324600			17.851	10.0365	5.82671
sp|Q76MZ3|2AAA_MOUSE	171896	172134	146606	155730	167132	150402	147219	136470	64964.3	128914	123322	112414			7.79715	8.45115	27.104
sp|Q64521|GPDM_MOUSE	288192	334234	327861	319164	1.01962e+06	976401	855577	847810	161783	277647	318620	298963			6.42931	9.33733	26.6157
sp|Q9WU78|PDC6I_MOUSE	38638	24187.5	41512.6	37689.5	130411	121818	110915	99288.9	73081.8	71533.8	83469.4	74536.4			21.7403	11.6698	7.0738
sp|Q9D379|HYEP_MOUSE	45977.4	41594.1	53660.4	41730.5	658108	557557	616647	637922	53621.6	85988.2	34792.4	45704.3			12.3707	7.0334	40.0483
sp|P42125|ECI1_MOUSE	783545	816555	751030	693148	1.08806e+06	1.06913e+06	1.07813e+06	969022	778688	1.21893e+06	1.40109e+06	1.30189e+06			6.91035	5.25682	23.3671
sp|P10126|EF1A1_MOUSE	832811	957830	1.09809e+06	960617	1.25122e+06	1.19012e+06	1.1909e+06	1.12784e+06	1.38942e+06	1.24978e+06	1.34022e+06	1.24344e+06			11.2606	4.23312	5.45209
sp|Q922Q8|LRC59_MOUSE	1.40687e+06	1.5089e+06	1.42925e+06	1.32609e+06	2.31077e+06	2.52643e+06	2.12002e+06	2.33678e+06	1.44217e+06	1.78959e+06	1.8265e+06	1.81477e+06			5.30349	7.15547	10.7494
sp|O54724|PTRF_MOUSE	1.64211e+06	1.80532e+06	2.18509e+06	1.8512e+06	1.90917e+06	1.65027e+06	1.67659e+06	1.76597e+06	2.39853e+06	1.93138e+06	2.11012e+06	1.92165e+06			12.1785	6.67223	10.6646
sp|Q91VR2|ATPG_MOUSE	996126	1.23547e+06	1.21254e+06	1.03296e+06	1.68576e+06	1.57662e+06	1.66642e+06	1.56898e+06	1.94736e+06	1.68765e+06	1.78361e+06	1.75851e+06			10.9197	3.70822	6.12189
sp|P18760|COF1_MOUSE	903947	1.04952e+06	906197	901077	280911	267270	308201	271249	290188	359384	423823	397658			7.75611	6.54142	15.7965
sp|Q3V1T4|P3H1_MOUSE	51180.9	81101.5	76909.1	90547.5	140086	137232	136495	126881	231712	198774	170642	200575			22.462	4.24718	12.4523
sp|Q9CQV8|1433B_MOUSE	328057	385776	386544	331952	515297	463331	484595	418004	690435	519686	557747	532392			9.06552	8.69132	13.6548
sp|Q99P72|RTN4_MOUSE	407992	549133	523382	515132	200062	187407	198294	210764	202311	165132	183607	165757			12.4908	4.80222	9.83655
sp|P51863|VA0D1_MOUSE	600443	648318	685796	679418	1.03306e+06	965179	912299	919409	848751	822062	912247	876885			5.96379	5.80327	4.46818
sp|Q9D2G2|ODO2_MOUSE	1.86836e+06	2.02516e+06	2.1401e+06	1.9358e+06	2.39564e+06	2.37879e+06	2.52461e+06	2.53174e+06	2.47927e+06	2.42084e+06	2.40888e+06	2.45638e+06			5.90164	3.32529	1.325
sp|Q9CPY7|AMPL_MOUSE	627304	752724	807864	717421	647516	621646	672140	597392	554229	671098	710532	691951			10.4339	5.08795	10.7088
sp|P08121|CO3A1_MOUSE	50072.9	97276	81336.1	74000.2	229954	184955	220934	231200	387003	326392	358268	339213			25.9514	10.0072	7.46824
sp|Q8VDL4|ADPGK_MOUSE	184516	200137	185426	176822	452602	466944	469795	435039	177229	204358	181969	196811			5.21551	3.49191	6.65498
sp|P51174|ACADL_MOUSE	399606	483398	546203	477829	916508	937959	999132	923937	507760	558242	599543	565104			12.5968	3.9779	6.78897
sp|Q8BIJ6|SYIM_MOUSE	88036.8	54128.6	62543.1	94489.6	780957	608880	682693	620993	156835	213551	205405	168370			26.0661	11.682	14.8738
sp|P51655|GPC4_MOUSE	160790	193467	221312	176414	396690	361296	357530	348026	155297	113250	129828	115991			13.7829	5.81651	14.951
sp|P21278|GNA11_MOUSE	185421	210605	223932	254507	228335	203903	185649	188872	240572	218614	215904	199045			13.1583	9.65017	7.80342
sp|P80316|TCPE_MOUSE	208712	170425	270764	214166	321406	264878	288052	291539	450524	363282	175241	168208			19.148	7.96021	48.5298
sp|P47757|CAPZB_MOUSE	155578	214776	409361	210153	327872	299322	389774	322836	383155	346479	375330	329031			44.9462	11.5267	7.02726
sp|P07901|HS90A_MOUSE	202710	217369	239478	206824	266416	273311	286101	255507	308150	269184	295663	291647			7.59808	4.74028	5.58089
sp|Q61553|FSCN1_MOUSE	508303	592750	633931	617867	770524	740659	659374	610496	647240	573269	539327	484389			9.50395	10.5688	12.144
sp|Q8QZS1|HIBCH_MOUSE	294086	304694	295973	293196	479717	442433	468786	444286	379959	320807	349770	376927			1.77343	4.01053	7.7358
sp|O08529|CAN2_MOUSE	100415	115441	110764	114245	132775	131281	121601	105340	94687.1	117632	124691	111003			6.19571	10.2801	11.4515
sp|Q9DCX2|ATP5H_MOUSE	876413	882378	984620	967092	1.1565e+06	1.07363e+06	1.11893e+06	1.0639e+06	1.48708e+06	1.30792e+06	1.36568e+06	1.3558e+06			6.0587	3.88367	5.52994
sp|Q9CVB6|ARPC2_MOUSE	142290	200146	243194	193084	205499	238180	207446	243132	335466	362373	289512	308821			21.2428	8.88116	9.79737
sp|O08795|GLU2B_MOUSE	952628	1.07607e+06	1.34382e+06	1.08001e+06	439523	458317	481040	437346	729967	573179	586518	592923			14.8025	4.47163	11.8171
sp|P35486|ODPA_MOUSE	874166	968673	1.2143e+06	1.00414e+06	1.84987e+06	1.84479e+06	1.83822e+06	1.73018e+06	1.28252e+06	1.07841e+06	1.27777e+06	1.07424e+06			14.138	3.15312	9.98999
sp|Q99JB2|STML2_MOUSE	168360	157148	174296	210220	204423	227324	180062	210491	149986	234740	247927	213532			12.9229	9.52166	20.5236
sp|D3Z7P3|GLSK_MOUSE	150380	162968	161249	155852	121204	75783	82310.6	112636	121074	128427	103028	100223			3.61339	22.7631	12.1322
sp|P19783|COX41_MOUSE	525294	598090	657111	599886	952066	880518	892618	993596	1.25544e+06	1.3284e+06	1.32441e+06	1.33093e+06			9.07529	5.68378	2.77398
sp|Q9D6R2|IDH3A_MOUSE	802392	865742	1.00878e+06	913820	577453	631719	506286	451345	771127	604626	736731	697223			9.69091	14.6136	10.2293
sp|Q9DB05|SNAA_MOUSE	335062	378175	398499	404280	314476	325759	244643	303897	312928	355357	365053	376585			8.27452	12.1648	7.87548
sp|Q99JI6|RAP1B_MOUSE	1.1276e+06	1.27519e+06	1.39352e+06	1.25377e+06	1.14247e+06	1.17347e+06	1.14858e+06	1.07335e+06	1.534e+06	1.42938e+06	1.55954e+06	1.47677e+06			8.62853	3.78075	3.89291
sp|Q6PDM2|SRSF1_MOUSE	327418	395019	446757	397433	318863	326225	340676	307334	381587	295333	331783	338284			12.5147	4.31992	10.503
sp|Q07797|LG3BP_MOUSE	243580	284270	306238	307192	408986	416840	407384	388262	326053	626342	635329	613892			10.435	2.99224	27.221
sp|P63101|1433Z_MOUSE	866175	941996	1.00209e+06	877342	1.62191e+06	1.55393e+06	1.59534e+06	1.37992e+06	1.81342e+06	1.59421e+06	1.61897e+06	1.63839e+06			6.83892	7.08124	5.98757
sp|Q9R0X4|ACOT9_MOUSE	163106	139776	157584	214866	441256	379147	367447	353480	340639	363189	396350	308216			19.1093	10.0512	10.5483
sp|P14869|RLA0_MOUSE	310896	153898	136451	267334	344837	344921	326566	305903	300294	291964	300496	305346			39.2751	5.61632	1.85471
sp|Q9ET22|DPP2_MOUSE	293051	304234	345791	333226	574944	633453	539927	546600	308925	296982	325617	344051			7.70129	7.42689	6.42043
sp|P58771|TPM1_MOUSE	468719	452343	562514	506589	594937	548085	601072	578691	666033	548043	607788	585502			9.83056	4.0818	8.20597
sp|P62137|PP1A_MOUSE	116973	114225	119648	97115.8	125428	146486	160841	136522	138112	114102	132540	137539			9.07275	10.5734	8.62527
sp|Q8K2B0|SC65_MOUSE	141751	163985	166187	158365	151663	122619	150446	128990	183664	141718	182122	169863			7.01228	10.7036	11.4699
sp|Q9R112|SQRD_MOUSE	49467.1	118349	52908	70434	310233	300302	307592	318434	285910	261222	278338	247767			43.5919	2.42125	6.39258
sp|P07214|SPRC_MOUSE	392752	443131	467415	462440	560781	526431	598422	529577	720156	643408	707687	664401			7.72557	6.0571	5.27201
sp|Q920A5|RISC_MOUSE	89367	123263	119048	102510	171826	133326	146884	156070	285647	270098	245474	166677			14.3823	10.637	21.8422
sp|Q60854|SPB6_MOUSE	92733.1	99652.6	106934	96221.9	132942	156163	158433	156186	288139	222209	229957	239474			6.1322	7.97702	12.1045
sp|Q99LP6|GRPE1_MOUSE	287813	396314	389052	393212	721922	730807	654383	610681	568876	699432	781356	748198			14.3501	8.41148	13.3438
sp|O55234|PSB5_MOUSE	120949	181482	184482	154933	195295	208869	231238	222279	276047	257820	230202	240743			18.384	7.33067	7.99966
sp|P60843|IF4A1_MOUSE	474920	477969	550412	470730	431969	420238	421251	405483	508481	459706	483307	474909			7.71054	2.59291	4.23786
sp|O54782|MA2B2_MOUSE	165894	166064	173480	129920	265645	333223	344954	347263	314611	278947	310342	297221			12.3405	11.9519	5.33894
sp|O55143|AT2A2_MOUSE	335137	352696	431374	391300	452665	482069	413000	447350	472582	353253	404709	376636			11.3412	6.30987	12.8592
sp|Q99L13|3HIDH_MOUSE	229027	238453	216509	241671	252706	322916	310786	313741	159224	218914	221618	239429			4.88004	10.6567	16.6455
sp|Q8VCW8|ACSF2_MOUSE	123516	131375	145277	128522	87154.4	117867	122659	121995	147142	118856	115048	125131			7.05181	15.1004	11.3379
sp|O35114|SCRB2_MOUSE	730749	786429	873181	731244	1.22083e+06	1.10837e+06	1.01322e+06	963580	530242	700818	758301	724736			8.6042	10.5374	14.9777
sp|Q9D0F3|LMAN1_MOUSE	474117	460478	598543	537210	993921	905375	899198	837852	995357	775468	873853	857260			12.265	7.06716	10.3659
sp|Q60930|VDAC2_MOUSE	972180	1.0686e+06	1.25139e+06	1.08857e+06	1.52509e+06	1.49597e+06	1.60425e+06	1.40196e+06	1.90584e+06	1.5463e+06	1.71977e+06	1.59293e+06			10.5804	5.54437	9.50623
sp|Q9DBH5|LMAN2_MOUSE	409450	446178	490522	447630	651217	642162	670393	559811	602284	536849	525229	501844			7.39227	7.73976	7.94492
sp|P14152|MDHC_MOUSE	336821	407686	414688	390467	591483	557643	586708	526112	589637	592572	629167	646913			9.09406	5.34235	4.5683
sp|Q99JY0|ECHB_MOUSE	445743	485873	481973	498171	1.05554e+06	1.03891e+06	1.03303e+06	1.0009e+06	475362	507888	527774	488655			4.71759	2.21639	4.57503
sp|P57716|NICA_MOUSE	391442	423235	443542	392968	570512	535762	554515	565364	326935	391041	387778	390670			6.10202	2.76212	8.41505
sp|Q9CQA3|SDHB_MOUSE	1.00744e+06	1.07287e+06	1.21847e+06	756766	1.25169e+06	1.1671e+06	1.16259e+06	698073	1.13135e+06	1.20907e+06	1.2678e+06	1.27491e+06			19.0136	23.482	5.44919
sp|P03991|HA1W_MOUSE	114488	105218	99319.3	129502	172679	158606	197695	183397	141905	190130	208598	136805			11.7326	9.29123	20.972
sp|Q9Z0X1|AIFM1_MOUSE	106504	116840	114273	98204.5	318531	292393	318022	296926	161456	147709	167431	126186			7.7161	4.49052	12.1488
sp|Q07417|ACADS_MOUSE	406785	375449	406679	383038	201942	140714	166887	192518	190135	149027	214647	155585			4.11467	15.6831	17.3197
sp|Q91XV3|BASP1_MOUSE	151355	269368	303826	257141	35125.1	35467.8	33511.2	32488.4	70760.6	47886	49770.6	58326.9			26.7916	4.0915	18.391
sp|Q99PL5|RRBP1_MOUSE	38037.9	65408.8	61960.5	57602.1	121250	118927	107144	113003	129725	85148.1	93039.2	99553.7			21.9435	5.49961	19.1271
sp|Q8BFZ9|ERLN2_MOUSE	242234	287766	302551	311369	385523	368831	396627	369871	363057	319678	337161	339373			10.7514	3.5094	5.24475
sp|Q61753|SERA_MOUSE	594996	620542	690124	656391	795443	718072	759732	708681	887702	750355	786836	750849			6.48998	5.36836	8.16222
sp|Q9WUR2|ECI2_MOUSE	184680	196027	220309	195928	221807	233649	214894	210112	234432	252722	268869	220554			7.54091	4.64314	8.64276
sp|P57759|ERP29_MOUSE	584706	653812	642315	484854	1.03244e+06	911742	1.09017e+06	1.01545e+06	330501	1.09083e+06	1.05712e+06	1.1311e+06			13.0551	7.34513	42.3826
sp|P26041|MOES_MOUSE	32736	42800.5	32557.9	33736.7	375009	385119	372093	328979	80884.9	57611.3	54215	112050			13.8829	6.8023	35.0224
sp|P62737|ACTA_MOUSE	2.06317e+06	2.36554e+06	2.77024e+06	2.37483e+06	980215	967828	934842	864524	1.36523e+06	1.40294e+06	1.31181e+06	1.41819e+06			12.1136	5.5379	3.44674
sp|O70475|UGDH_MOUSE	128201	148782	147968	136229	179170	195969	188011	169839	206497	154371	151926	165633			7.05248	6.14925	14.9214
sp|Q99K85|SERC_MOUSE	123132	175900	190965	53727.2	280292	283539	269314	272664	172824	123663	139084	143378			45.6421	2.38367	14.1977
sp|Q99LC3|NDUAA_MOUSE	224160	270430	290504	222490	201054	193626	155624	171413	235480	202137	223923	196150			13.4979	11.5201	8.59305
sp|P17742|PPIA_MOUSE	1.68706e+06	1.96791e+06	1.86703e+06	1.97291e+06	3.28677e+06	3.07128e+06	2.89234e+06	3.11289e+06	4.40122e+06	3.99215e+06	4.11897e+06	4.29634e+06			7.13352	5.23881	4.3343
sp|Q9CZU6|CISY_MOUSE	388167	458942	446144	443339	4.60783e+06	4.34781e+06	4.51973e+06	4.26112e+06	412792	459631	441909	461268			7.23202	3.56313	5.07212
sp|O09174|AMACR_MOUSE	116012	110565	164904	121934	294855	191199	251481	191187	183327	131207	133330	133089			19.3255	21.7642	17.4955
sp|P62880|GBB2_MOUSE	548639	603769	598893	585308	667490	653007	645562	675268	427760	586591	595276	564278			4.26781	2.0433	14.3964
sp|O35857|TIM44_MOUSE	216701	309684	309353	346539	104927	103344	110361	94162.8	226936	112768	99933.2	96243.5			18.7434	6.52323	46.5631
sp|Q7TMK9|HNRPQ_MOUSE	93242.4	31362.5	87656.5	70692.8	343057	312445	324425	290349	217941	203587	187842	203000			39.5075	6.95568	6.05257
sp|P46460|NSF_MOUSE	94605.3	82173	90888.2	75379.3	100837	110927	128542	125217	146580	122847	133394	137916			10.1018	11.0633	7.30707
sp|P61750|ARF4_MOUSE	32842.3	49558	49009.2	38334.7	35560.5	34772.6	34524.1	33684.7	58851	49430.2	43604.9	50408.5			19.3744	2.23082	12.4226
sp|Q8BFR4|GNS_MOUSE	553655	582038	674268	609347	894186	892024	902328	923990	761649	761107	872041	672241			8.5275	1.61617	10.6689
sp|Q99020|ROAA_MOUSE	341669	301439	248568	336823	683265	732074	589722	602619	444061	817396	881743	867810			13.9876	10.3683	27.5844
sp|Q61171|PRDX2_MOUSE	490433	586384	654941	574350	802514	682036	750628	719951	605541	758816	697781	841101			11.7054	6.89168	13.6929
sp|Q91ZE0|TMLH_MOUSE	135431	136890	158040	129690	318861	328470	304489	321892	67544.9	116177	112020	80479.6			8.86608	3.17856	25.3034
sp|Q9WVA4|TAGL2_MOUSE	109209	128267	137901	138500	140368	158760	150321	157173	269182	259387	252432	260442			10.6401	5.51837	2.63914
sp|Q9EP69|SAC1_MOUSE	52237	83140.5	52085.2	63329.7	329708	301218	278494	251474	282908	229881	232710	244218			23.3022	11.4607	9.88217
sp|P05201|AATC_MOUSE	62356.8	62776	61136.1	86994	156312	152552	153515	147443	58031.8	49476.7	54639.3	40580.1			18.2558	2.42867	14.9912
sp|P40142|TKT_MOUSE	64252.1	80315.9	71438	85440.1	247578	178940	250311	249015	70960.7	75539.6	86230.8	95798.8			12.4698	15.1352	13.5551
sp|O35459|ECH1_MOUSE	101329	80501.4	94281	83972.1	173711	157510	160320	164846	137794	153584	169270	162811			10.6012	4.31813	8.76323
sp|P62908|RS3_MOUSE	344164	375863	527256	367182	474154	385869	404915	398330	424615	321856	416919	386928			20.6891	9.54391	12.058
sp|P68254|1433T_MOUSE	349421	345267	373470	330365	542278	508182	564782	509559	685120	614864	594174	556616			5.11263	5.15393	8.80847
sp|Q9CQQ7|AT5F1_MOUSE	691681	748254	864476	767244	1.26332e+06	1.16304e+06	1.28563e+06	1.05971e+06	1.28136e+06	1.14789e+06	1.16908e+06	1.19167e+06			9.36717	8.68315	4.90127
sp|Q921T2|TOIP1_MOUSE	422358	470753	537648	474785	162558	171243	138298	120826	312941	165130	184135	147444			9.92482	15.5041	37.1486
sp|Q922W5|P5CR1_MOUSE	642769	596727	735991	663462	875575	889904	882869	874812	977342	808437	855897	868061			8.78907	0.803664	8.13735
sp|Q64191|ASPG_MOUSE	87821.5	89051	76602.8	55592.8	206170	183623	145774	175896	482695	417895	425045	396558			20.0564	14.0294	8.54966
sp|O88342|WDR1_MOUSE	44797.9	53132.1	57349.8	54917.6	135760	133464	138503	122720	62548.6	42304.2	55464.4	42483.1			10.3695	5.20977	19.7598
sp|Q8R4N0|CLYBL_MOUSE	134505	129282	165311	167671	206587	131058	188367	184031	242003	126640	231209	187628			13.4801	18.2941	26.6109
sp|Q9DB73|NB5R1_MOUSE	71908.6	65357.4	78873.3	92237.4	373894	413952	420412	382342	122075	95992.6	112021	76808.7			14.9239	5.77579	19.4451
sp|Q61316|HSP74_MOUSE	146741	206307	218424	127886	252991	198734	264940	259304	108433	107134	147004	145918			25.3299	12.5268	17.5745
sp|Q91V61|SFXN3_MOUSE	82661.1	75873.2	39693.5	68932.3	303532	280393	284935	271320	112660	132881	114315	140614			28.3185	4.75791	11.039
sp|Q8R081|HNRPL_MOUSE	12005.7	8635.72	11280.7	7052.16	60048.2	46407.8	68255	54274.6	53804.5	40614.4	51034	44280.4			23.6656	16.116	12.7656
sp|P29341|PABP1_MOUSE	70314.3	60753.7	41158.6	49674.8	616021	575161	584158	587295	591449	502921	562986	560795			22.9592	2.99205	6.69672
sp|P18242|CATD_MOUSE	629334	718485	728758	882615	646817	643645	631715	571682	571838	983101	1.03342e+06	1.01421e+06			14.2145	5.63441	24.4471
sp|Q8CAQ8|MIC60_MOUSE	100003	116865	122409	100993	162586	157875	161441	183127	147320	124736	134698	89713.3			10.2542	6.87124	19.9227
sp|P23780|BGAL_MOUSE	101293	97203.8	155760	115713	503552	513821	488946	475323	136212	152100	186272	149438			22.7403	3.39867	13.6792
sp|P38060|HMGCL_MOUSE	119826	126374	128820	119112	129002	111714	128727	115514	122273	129119	134665	136747			3.8911	7.37486	4.95441
sp|O70503|DHB12_MOUSE	27075.4	25953.3	17834.2	22537.8	147910	164208	158982	182571	48293.7	59715	65880.3	51224.8			17.7851	8.8509	14.2631
sp|P02535|K1C10_MOUSE	845134	901041	1.05766e+06	863334	1.01211e+06	950213	978516	901158	958888	755749	785742	803541			10.5534	4.88895	10.9898
sp|Q9CR62|M2OM_MOUSE	31510.4	34581.3	32883.1	30844.7	355213	321232	334104	323593	76224.6	129540	139976	88851.1			5.09087	4.64628	28.4241
sp|Q9CQW2|ARL8B_MOUSE	554564	597842	632954	620967	701660	668427	674721	673422	767824	793144	875028	839955			5.74607	2.20474	5.84127
sp|P11438|LAMP1_MOUSE	285288	495457	509174	367235	745186	698450	717534	595422	1.11355e+06	902462	1.17727e+06	946586			25.8649	9.48468	12.6957
sp|P35293|RAB18_MOUSE	528344	607863	633738	589004	416735	394114	426936	387834	602777	507218	573804	490999			7.6049	4.54636	9.79281
sp|Q60931|VDAC3_MOUSE	377794	489720	587980	456457	641077	722879	571367	545555	450807	637660	688480	641115			18.2138	12.8095	17.3797
sp|P61982|1433G_MOUSE	548445	364579	579573	544927	939778	852152	835850	795634	1.15862e+06	965184	954007	990975			19.1962	7.10194	9.39289
sp|P68510|1433F_MOUSE	132656	184668	203291	193294	299720	292899	302815	256025	375005	288517	293058	315152			17.6387	7.51284	12.5142
sp|P14901|HMOX1_MOUSE	220807	226998	268905	188974	410043	378831	379940	343720	414587	482636	491549	453721			14.512	7.17171	7.52874
sp|Q9WTP6|KAD2_MOUSE	601607	680552	711575	496437	1.17011e+06	1.12225e+06	1.10282e+06	1.09311e+06	1.09192e+06	1.24301e+06	1.30518e+06	1.25695e+06			15.4164	3.0515	7.528
sp|Q99M71|EPDR1_MOUSE	269273	287834	314972	270533	444064	419836	416383	416902	254791	428563	462252	437065			7.45704	3.12658	24.0102
sp|O55022|PGRC1_MOUSE	377775	364517	467266	417436	777619	655587	740497	763605	884573	756607	851478	730453			11.355	7.44617	9.17272
sp|P70296|PEBP1_MOUSE	270810	262344	368644	276300	390252	513032	378791	452072	385994	581853	474543	641758			16.8901	14.3021	21.7901
sp|Q61490|CD166_MOUSE	103516	128205	136129	126519	207801	184409	193849	166094	160821	111744	148049	164027			11.3476	9.30817	16.3929
sp|Q9D1D4|TMEDA_MOUSE	260815	263186	290003	333840	462150	418734	447507	409498	451662	864621	819262	839105			11.8273	5.64933	26.2956
sp|P49817|CAV1_MOUSE	368262	354196	450310	334361	330259	316280	295214	261650	120459	258218	290628	276089			13.5233	9.91877	33.1663
sp|P08228|SODC_MOUSE	327012	337522	397865	369912	941462	887843	931461	757017	1.53896e+06	1.2061e+06	1.18669e+06	1.23085e+06			8.99269	9.65089	12.9023
sp|Q99LD8|DDAH2_MOUSE	639091	672311	751434	743063	703780	919309	1.03374e+06	972292	1.04312e+06	976828	1.05729e+06	953354			7.79414	15.8164	5.00163
sp|P27046|MA2A1_MOUSE	14306.6	22541	18116.6	18415	228426	212974	240923	205033	17395.9	10326	13154.6	13340.8			18.3439	7.21522	21.4613
sp|Q9DBS1|TMM43_MOUSE	166726	176742	213379	156731	657684	672277	661157	418737	274590	221986	259375	217811			13.8525	20.3568	11.4758
sp|Q11011|PSA_MOUSE	236518	206804	187274	177122	453459	386886	370323	301696	204213	215786	196242	235226			12.9465	16.4849	7.9526
sp|Q9Z0J0|NPC2_MOUSE	202670	231226	185483	168128	366943	422485	404914	391321	692433	522629	553089	594929			13.6601	5.90965	12.5213
sp|Q9WVJ2|PSD13_MOUSE	67419.9	72639.4	75465.8	65535.7	173270	185165	172216	159864	195750	173206	194793	139590			6.52944	5.98891	14.9629
sp|O70589|CSKP_MOUSE	42101.9	30852.9	43050.5	45323.5	192565	191503	180819	167963	100065	81364.4	113776	96310.1			16.0231	6.25869	13.6142
sp|P18572|BASI_MOUSE	186511	208513	221861	199292	321669	327451	328786	316965	395941	332300	326937	331359			7.30974	1.68645	9.50692
sp|Q9Z204|HNRPC_MOUSE	267759	234117	221662	204041	250578	258442	225578	211384	191511	262190	198353	277329			11.6024	9.23096	18.8215
sp|P62821|RAB1A_MOUSE	171265	156179	174420	222011	134411	123714	134024	114284	88526.6	124086	116859	142505			15.7464	7.5778	18.9981
sp|P35700|PRDX1_MOUSE	635104	693432	869657	697134	1.00358e+06	1.08126e+06	975906	983434	1.40713e+06	1.12613e+06	1.1537e+06	1.22163e+06			13.9926	4.77181	10.3103
sp|Q9D0I9|SYRC_MOUSE	80740.7	79280.3	90646	96729.7	190737	174277	178312	171250	75124.7	123349	136861	130229			9.55616	4.79475	24.107
sp|Q8CI59|STEA3_MOUSE	172449	154525	114248	175625	331523	312768	363845	319810	185472	176449	153708	171495			18.2965	6.80869	7.78085
sp|Q60864|STIP1_MOUSE	235635	250821	261856	243500	288451	290154	306978	278472	261718	303987	299601	300464			4.49748	4.06321	6.83051
sp|O70318|E41L2_MOUSE	64072.8	85095.3	73276.7	70466.8	64489.6	67486.9	60226.7	55801.9	21337.8	68719.3	76224.3	63209.4			12.0162	8.21693	42.8921
sp|P17047|LAMP2_MOUSE	6.23219e+06	7.34445e+06	6.94296e+06	6.77581e+06	1.08857e+07	1.09789e+07	1.08108e+07	1.15319e+07	5.0456e+06	1.09758e+07	1.15055e+07	1.1688e+07			6.75583	2.96197	32.5022
sp|Q9CZ42|NNRD_MOUSE	62397.6	72060.7	99534.4	82151.6	146715	124836	119026	113151	141185	179110	190740	188348			20.0769	11.6361	13.151
sp|Q07076|ANXA7_MOUSE	80715.8	150179	136721	115533	464821	404009	446149	454483	391375	370334	437779	407134			25.071	6.03286	7.07368
sp|O89023|TPP1_MOUSE	190604	185510	198985	225769	225788	232419	214288	241189	210329	193654	194648	178022			8.94915	4.96381	6.79608
sp|Q8VHI3|OFUT2_MOUSE	66480.8	56422.1	54429.8	65981.6	133687	125808	132261	141683	65686.5	52335.4	70195.9	50835.8			10.3479	4.89096	16.1305
sp|Q8C166|CPNE1_MOUSE	102959	124065	146015	150822	166405	158412	123343	139672	140703	130301	141123	146993			16.8026	13.1486	4.96553
sp|Q9CXT8|MPPB_MOUSE	162998	167944	196677	172129	122357	115452	123776	115493	113829	82619.2	100190	89825.5			8.55508	3.70807	14.0279
sp|Q61425|HCDH_MOUSE	486919	528381	539449	489011	1.15642e+06	621285	1.26095e+06	1.20775e+06	624753	758804	790365	797780			5.26966	27.9417	10.8455
sp|O88844|IDHC_MOUSE	180311	246141	204569	249630	317583	243853	314043	300633	269865	298080	314895	320450			15.2335	11.6442	7.55391
sp|Q9DBF1|AL7A1_MOUSE	65079	65561.4	33170.4	48534.9	224480	200956	215710	216661	56271.7	46109.1	67068.9	66600.3			29.1177	4.5781	16.8462
sp|P60766|CDC42_MOUSE	429872	502123	455114	514330	653956	610537	579801	523938	366927	651559	671828	625892			8.33887	9.23232	24.6368
sp|Q9CQU0|TXD12_MOUSE	141262	162536	197352	147764	219562	208072	207213	172293	208126	259377	217802	269601			15.4415	10.1353	12.6915
sp|Q9DC61|MPPA_MOUSE	139704	178365	169404	171701	276262	278574	260022	203596	212435	309332	298192	272247			10.4084	13.7459	15.856
sp|Q8CHT0|AL4A1_MOUSE	32222.5	36139.9	29218.7	32663.1	57462.9	56553	51118.4	49495.1	18319.3	11240.1	18249.6	12175.5			8.70531	7.34811	25.4486
sp|O88569|ROA2_MOUSE	266718	279258	303319	269916	754392	694157	727782	641775	737030	824809	910626	856481			5.91686	6.89182	8.73447
sp|P16332|MUTA_MOUSE	59695.2	60742.6	65093	46707.1	52280.1	46794.3	49170.2	55805.2	10903.4	34973.4	32526.5	30430.2			13.6427	7.65641	40.5293
sp|Q9DCL9|PUR6_MOUSE	59118.6	90075.1	80691.6	80339.5	97792.3	72510.6	77140.9	74053.2	34013.2	86035.3	104492	91053.3			16.8814	14.6446	39.1913
sp|Q9CQ92|FIS1_MOUSE	124388	138933	136079	145303	235956	222286	208517	214393	107040	295342	257862	277413			6.42783	5.38892	36.8085
sp|P49312|ROA1_MOUSE	78348	58881.2	65355.4	60877.3	126724	127488	116614	114908	231043	276905	271509	287761			13.2861	5.4306	9.28788
sp|Q9WV54|ASAH1_MOUSE	78833.6	95789.8	110722	76455.8	169217	140990	160009	147895	108981	290283	297824	279449			17.7152	8.12645	37.0358
sp|Q99L47|F10A1_MOUSE	204839	232646	156283	255418	400588	435860	396786	393766	393530	370771	417817	398720			20.1075	4.82026	4.89661
sp|P62806|H4_MOUSE	477966	536101	571702	537292	726593	712770	682633	689029	1.10672e+06	971555	1.07123e+06	975684			7.32504	2.91834	6.61084
sp|P53690|MMP14_MOUSE	250098	195374	310281	245910	284839	294078	292391	250649	337395	295415	338827	308103			18.7784	7.23554	6.75933
sp|P10605|CATB_MOUSE	139076	159808	144877	139561	210744	154151	190682	115916	145251	201951	217492	177787			6.63895	24.9099	16.9609
sp|P29391|FRIL1_MOUSE	227827	238221	278908	255661	478578	500354	481054	422671	593247	503278	545403	500693			8.93285	7.10563	8.125
sp|Q9Z2W0|DNPEP_MOUSE	75040	55014.6	62678.5	77199.9	142754	146871	150594	160959	35961.3	61718	62354.2	54634.8			15.5434	5.18807	22.9404
sp|Q9CXZ1|NDUS4_MOUSE	188524	178819	68447.7	124718	152659	174534	144622	141348	275881	241571	259927	252713			39.551	9.74519	5.58429
sp|Q9QUM9|PSA6_MOUSE	158941	158978	193634	178569	251752	237454	239913	234583	327692	251786	281623	266761			9.75717	3.12928	11.6425
sp|Q8BMD8|SCMC1_MOUSE	70785.7	92151.4	137888	64332.3	225775	216893	211261	169874	145226	143959	188036	142334			36.437	12.033	14.2876
sp|P61164|ACTZ_MOUSE	72174.3	50475	62347.9	78143.4	53840.3	51041.9	67870.2	61999.2	40783.4	63858.1	53700.3	55717.2			18.4044	13.097	17.8569
sp|P19157|GSTP1_MOUSE	158572	181232	284979	113762	433308	300678	464036	367537	373774	298178	358601	306443			39.2839	18.561	11.2335
sp|P01897|HA1L_MOUSE	331057	352294	376790	320121	474244	508126	489565	479120	650329	497489	556285	534067			7.24921	3.07606	11.652
sp|Q91V12|BACH_MOUSE	345224	349187	303056	386207	519237	530377	552962	532113	230898	405836	389142	437577			9.83386	2.63617	25.1986
sp|P50518|VATE1_MOUSE	163809	168726	182911	225413	233633	238829	252154	237546	273400	239017	252187	241615			15.1153	3.34726	6.21652
sp|P01831|THY1_MOUSE	867347	997106	1.12435e+06	1.00319e+06	1.52368e+06	1.71269e+06	1.58899e+06	1.70889e+06	2.87338e+06	2.11523e+06	2.49712e+06	2.37206e+06			10.5191	5.69861	12.8054
sp|P45952|ACADM_MOUSE	356335	297639	398339	381281	174393	214792	233291	188682	151105	196983	209290	215382			12.2841	12.9838	15.0534
sp|P30412|PPIC_MOUSE	563763	461157	600265	574904	1.03811e+06	985946	992145	909793	769596	1.25486e+06	1.29515e+06	1.24648e+06			11.1233	5.41666	21.8007
sp|Q9D855|QCR7_MOUSE	59026.3	73618.9	90468.1	73914.2	125620	137979	143189	149698	164491	180012	199606	185957			17.3036	7.33024	7.97175
sp|Q64433|CH10_MOUSE	1.58865e+06	1.51231e+06	1.74986e+06	1.65336e+06	1.47178e+06	1.43826e+06	1.4534e+06	1.34336e+06	2.09636e+06	1.73261e+06	1.80229e+06	1.75104e+06			6.19186	4.01105	9.19872
sp|Q811D0|DLG1_MOUSE	91406.4	109933	123323	126646	133710	105080	123634	115619	185284	149025	163369	153128			14.1842	10.1567	9.96813
sp|P32020|NLTP_MOUSE	133997	151669	177831	172006	107587	157817	111755	152658	269916	205894	236660	199288			12.602	19.9668	14.2046
sp|P09671|SODM_MOUSE	315126	311417	347786	317756	488012	371871	416969	492403	277345	396960	617657	428796			5.1741	13.184	32.7676
sp|P28653|PGS1_MOUSE	177306	207335	193764	193800	278880	243404	262457	232371	51400.6	107886	129394	120398			6.36515	8.09261	34.2631
sp|P58281|OPA1_MOUSE	26945.3	24201.9	53772.6	26662.6	48494.1	36541.2	54786.9	41079.6	52914.3	45196.8	48752.2	49277.4			42.475	17.8135	6.4404
sp|Q91VM9|IPYR2_MOUSE	107457	93184.4	102148	102736	148739	144576	135306	119271	176806	138433	158333	149925			5.8778	9.54112	10.3696
sp|Q8R164|BPHL_MOUSE	63948.9	51998.5	45898.7	45755.1	151378	140087	142010	147361	70245.5	75363.8	76164.5	73128.3			16.4609	3.53728	3.59718
sp|O09061|PSB1_MOUSE	58518	64636.8	68347.9	54066.4	113782	102237	119381	59871.8	93344.9	91891.1	75071.9	94138.8			10.3378	27.2494	10.2406
sp|P24668|MPRD_MOUSE	263437	240036	259454	217597	285170	271312	286786	245532	399313	293217	355335	335307			8.5711	7.01222	12.748
sp|P51881|ADT2_MOUSE	194104	192145	207154	184104	1.78885e+06	1.77898e+06	1.72488e+06	1.70141e+06	699601	579075	636200	636030			4.91531	2.41122	7.72115
sp|P68040|GBLP_MOUSE	150794	160619	123140	166920	195646	217250	167168	165298	220018	170054	183218	188602			12.8532	13.3351	11.1205
sp|P04104|K2C1_MOUSE	262019	284875	380113	287613	356888	340336	338983	352186	300158	241853	284501	271192			17.2061	2.54069	9.01252
sp|Q3TCN2|PLBL2_MOUSE	158695	165333	158494	120298	307764	266721	263325	279663	286057	269396	274782	283299			13.6153	7.22953	2.75742
sp|P26516|PSMD7_MOUSE	57478.3	59368.3	54664.5	44644.5	86094.9	91361.7	80759.2	95220.2	112498	100842	112857	107606			12.129	7.12718	5.17229
sp|Q9CQX2|CYB5B_MOUSE	279875	303459	339286	330057	471927	485145	514996	467885	696314	383571	567269	558770			8.58813	4.39597	23.2858
sp|Q3TVI8|PBIP1_MOUSE	58070.3	62294.7	51039.3	51243.2	26196.7	26480.8	22667.5	21979	10796.1	28140.9	20635.6	19010.8			9.87768	9.60983	36.2158
sp|Q8VEM8|MPCP_MOUSE	117489	120113	154470	108006	353228	347713	313962	311342	218504	211025	218365	234683			16.2459	6.62822	4.52747
sp|Q91VA6|PDIP2_MOUSE	181781	209918	205657	175917	204401	160927	187835	196718	164477	202153	259462	252675			8.7771	10.1062	20.4002
sp|Q9ET30|TM9S3_MOUSE	133735	139953	108979	63228.4	329653	326542	311833	310717	132783	179055	190625	179854			31.2495	3.06732	15.0922
sp|Q9JMH6|TRXR1_MOUSE	41041.2	47461.9	64705.4	48544.3	64883	54093.4	51713.3	53852	12892.6	35751.6	42778.3	37847.3			19.9679	10.5619	41.0942
sp|P61211|ARL1_MOUSE	77994	80198.9	82615.3	75578.8	114760	108049	86045.4	94020.9	135098	161703	167944	143822			3.80595	12.9589	10.0464
sp|Q3TW96|UAP1L_MOUSE	195018	181918	181835	174925	118214	112914	96828.5	113497	100924	117192	92238	91361.7			4.57701	8.45389	11.9288
sp|Q9D880|TIM50_MOUSE	149792	200320	235192	188564	147738	151013	117228	143396	71859.9	72844	95818.1	113958			18.2	11.0098	22.7891
sp|Q8BJ71|NUP93_MOUSE	112916	113783	101839	95811.6	129476	147791	135449	158404	119444	112393	117550	110890			8.24446	9.04146	3.54503
sp|Q9D1B9|RM28_MOUSE	63184.7	74186.1	98191.4	82240.7	118392	113354	129450	105406	55126.3	47857.3	57751.5	54391			18.5452	8.63221	7.81796
sp|P61979|HNRPK_MOUSE	76717.4	76344.4	83084.5	84486.6	159487	148460	157803	148205	36159.8	158889	174707	165780			5.27724	3.9055	48.9009
sp|P55302|AMRP_MOUSE	231880	266320	267414	256575	106477	87740.6	117627	120453	177837	145509	136821	142938			6.46183	13.7293	12.2068
sp|P26618|PGFRA_MOUSE	26711	31744.5	40222.6	28337.5	51912.7	52182.2	49412.2	48507.5	54092.6	38877.7	45638.4	43238.2			18.967	3.61114	14.0742
sp|P10833|RRAS_MOUSE	248327	260924	254451	237382	188808	189807	176642	194132	232853	234588	218927	232172			4.0014	4.00391	3.14017
sp|P10649|GSTM1_MOUSE	19514	26317.4	21878	25851.4	43715.9	28756.1	26500.3	26568.3	42128.1	50946.9	41831.6	31539			13.9495	26.4042	19.0707
sp|O88456|CPNS1_MOUSE	26464.9	32237	20724.4	30290.9	32374.4	33813.2	43095.8	40509.3	48088.3	35056.6	36771.6	41175.5			18.4927	13.8088	14.4333
sp|Q6ZQ38|CAND1_MOUSE	39069.3	36662.7	29336.9	32226.7	145950	154892	126558	116919	12174	20563	17428.7	18640.5			12.7279	12.7927	20.8792
sp|O35658|C1QBP_MOUSE	541496	602133	581167	525210	454637	456820	468497	424728	293616	415828	479935	449308			6.28615	4.13346	19.9379
sp|Q9CQ62|DECR_MOUSE	249663	160506	363092	163758	374343	367287	366784	362138	305679	259115	257737	258463			40.6814	1.36967	8.74272
sp|P50247|SAHH_MOUSE	117586	119586	172123	120673	244420	235469	239957	245865	166912	157314	156275	147303			19.9648	1.94724	5.10899
sp|Q9D6J6|NDUV2_MOUSE	125840	144426	140983	157536	236400	227063	251138	210592	184243	183989	182830	191683			9.16261	7.34703	2.17827
sp|Q8R0X7|SGPL1_MOUSE	12848.8	17054.3	15167.1	19577.3	53684.4	53171.7	55063.3	38735.5	19984.7	33816.6	31824.5	36219.2			17.6557	15.2712	23.6752
sp|O08553|DPYL2_MOUSE	114305	125330	126772	114996	144977	148212	163296	136440	123257	133452	114165	131261			5.4956	7.55835	6.97377
sp|P82347|SGCD_MOUSE	89076.9	49206.3	149073	112456	142181	157504	152590	145807	127755	92407.1	107185	106693			41.903	4.58214	13.4049
sp|Q8BL97|SRSF7_MOUSE	293133	279877	288357	265041	282108	288615	279252	278557	303767	353708	307121	372929			4.37741	1.62552	10.2728
sp|P70372|ELAV1_MOUSE	121067	133181	134825	121878	206686	205009	202882	198529	255221	229406	240108	229189			5.69394	1.73506	5.14456
sp|P47962|RL5_MOUSE	99730.3	110186	55880	94886.2	178599	184316	154015	220091	155329	132289	158460	156854			26.3227	14.7993	8.20127
sp|Q8C0L0|TMX4_MOUSE	99881.7	76465.2	117184	108864	126227	136979	126225	91988.1	126908	124855	152795	141560			17.4673	16.2675	9.63119
sp|Q9CQD1|RAB5A_MOUSE	110199	113140	120492	120302	56438.7	56727.5	67064.3	16856.2	60152	75746.3	61989.4	72951			4.46475	44.9919	11.5002
sp|P35278|RAB5C_MOUSE	371693	500343	506282	446297	313780	282135	286066	262770	211456	306098	325848	328938			13.6884	7.34656	18.886
sp|Q8BIG7|CMTD1_MOUSE	26451.8	28190.9	19883	53313	86716.2	75504.5	80902.9	66026	65180.7	65897	70902.4	54850.1			45.9273	11.3776	10.4934
sp|P51410|RL9_MOUSE	68671.8	82542.9	70012.7	76927.6	81529.3	90332.8	84788.8	84912	78323.2	70077.4	64295.1	75156.9			8.6488	4.27225	8.52859
sp|Q9R1P0|PSA4_MOUSE	91832.6	100553	111535	101596	162048	152054	131998	138417	154563	141424	136244	126802			7.95279	9.24623	8.28449
sp|Q9ER41|TOR1B_MOUSE	16641.2	32979.9	28371.1	41462.5	32365.2	36996.3	25209.1	31720.9	26178.8	35072.9	40035.9	33805.3			34.6541	15.3606	16.9737
sp|Q9WVJ3|CBPQ_MOUSE	128595	129681	148013	133664	156310	136478	148723	146918	148563	116343	139357	143919			6.63197	5.55472	10.4377
sp|Q9DCS9|NDUBA_MOUSE	147929	94959.8	100084	85746	251274	254673	244743	212059	237884	229245	266673	257391			25.9436	8.11219	6.95397
sp|Q9WUM5|SUCA_MOUSE	346567	302964	338140	354196	504149	486821	435085	417560	347128	329476	305748	343970			6.74856	8.93438	5.68753
sp|P14206|RSSA_MOUSE	219820	223587	236693	213318	96259.6	97265.8	99785.3	94118.1	92661.8	105068	106416	123930			4.41091	2.42868	12.0185
sp|P59999|ARPC4_MOUSE	235728	244758	241246	248379	364721	353655	202807	343187	519967	404599	437094	435275			2.2217	24.0543	11.0089
sp|O88952|LIN7C_MOUSE	75152.9	100450	92827.3	53535.4	91523.9	91073.3	103011	108425	116761	104662	99028.8	102205			25.9182	8.74582	7.33336
sp|P47754|CAZA2_MOUSE	100302	162864	171936	148123	167753	140117	157427	143204	154094	165703	184039	183216			21.8672	8.45352	8.44192
sp|Q60692|PSB6_MOUSE	82648.5	125054	159050	87382.6	140608	142427	154625	142675	197356	170261	225729	165155			31.5213	4.43015	14.7188
sp|P97371|PSME1_MOUSE	38754.3	43349.8	40618.4	45102.9	46896.3	42878.3	42934.8	34861.7	47513	64658.9	66327.9	56395.8			6.72528	12.0562	14.7196
sp|P32507|PVRL2_MOUSE	92762.8	87903.8	89249.8	105785	178432	161838	165926	142190	136798	143771	192129	190430			8.69583	9.27324	17.8474
sp|P24638|PPAL_MOUSE	163637	159737	191988	165095	283886	260651	269938	245723	93443.6	133404	87282.5	143778			8.67486	6.05061	24.7007
sp|Q9CYD3|CRTAP_MOUSE	270239	277987	305827	269559	215076	216795	220197	197898	171004	177451	215481	207392			6.0697	4.68689	11.3538
sp|Q8BKZ9|ODPX_MOUSE	75014.6	68185.2	86388.9	77833.9	73429.8	47675.3	57835.3	57795.6	66042.7	56673	61470.6	57870.1			9.80631	17.9649	6.9605
sp|P37889|FBLN2_MOUSE	197080	253755	203690	265132	142806	183157	138572	82148.1	212630	199993	152303	161370			15.0134	30.389	16.1154
sp|P97363|SPTC2_MOUSE	5750.25	5155.57	6499.29	6199.48	47287.3	34405.9	42810.4	38403.1	7492.24	9665.64	11264.1	4272.48			9.90732	13.6515	37.0151
sp|P11087|CO1A1_MOUSE	23788.8	19705.4	14478.2	12537.6	49270.4	59895.6	49505.4	45600.8	49890	33714.4	45085.1	42390.9			28.9459	12.0439	15.8692
sp|Q9DCJ5|NDUA8_MOUSE	213064	229800	247126	234537	296412	296364	289825	268454	281655	310323	326481	316359			6.09639	4.60083	6.22782
sp|Q8BH24|TM9S4_MOUSE	71956.3	61957.1	70772.2	58838.5	41519.2	192306	193282	179566	140002	139415	145819	138396			9.83028	48.5916	2.37067
sp|P47791|GSHR_MOUSE	67407.5	77039.4	78143.8	59349.1	209601	194964	190919	184870	66773	57902.2	73291.4	64596.5			12.5593	5.39599	9.66677
sp|Q5XJY5|COPD_MOUSE	34884.6	45071.5	50988.1	50592.7	46468.5	47049.2	42368.2	33242.4	59744.7	49481.3	52676.1	46233.3			16.5315	15.0806	11.0974
sp|Q99KF1|TMED9_MOUSE	193444	221909	201813	207115	155508	126201	141677	167041	205560	173894	175052	193191			5.80654	11.9505	8.15599
sp|P24547|IMDH2_MOUSE	84754.9	83309.8	110276	96294.9	136208	124754	115060	114547	114592	92560.7	103791	93516.9			13.3564	8.3087	10.2091
sp|Q99KV1|DJB11_MOUSE	230790	252483	280049	248221	277079	247353	258131	266830	351018	278178	297581	307512			8.06542	4.82005	9.98397
sp|P56395|CYB5_MOUSE	224308	258036	346044	255285	184838	184343	159147	165389	166681	124946	144642	134344			19.3293	7.57604	12.5651
sp|Q8BY89|CTL2_MOUSE	80473.5	90370.2	88736.2	93481.2	164376	153184	157542	150356	83922.7	104019	103381	92081.5			6.29336	3.90387	10.0775
sp|Q99MZ7|PECR_MOUSE	138941	140972	146567	148582	189439	193881	175982	180508	242156	189854	172755	194455			3.16513	4.4155	14.8832
sp|Q9CYZ2|TPD54_MOUSE	178054	195970	216375	196675	92748.7	101286	105175	47083.8	112220	84543.7	98282	86411.1			7.95646	30.9946	13.3998
sp|Q64310|SURF4_MOUSE	83011.6	55108.5	35151.2	44920.3	115438	117526	136975	105680	121460	120548	117994	100808			37.8589	11.023	8.42668
sp|Q8BXZ1|TMX3_MOUSE	50617.9	54612	48881.8	47631	87431.1	76631	76974.6	67548.4	29168.7	80064.7	93866.9	89555.3			6.03082	10.5358	40.8554
sp|Q9ER38|TOR3A_MOUSE	164047	141924	166425	151844	131436	135386	169695	104649	43749.5	145267	126723	137834			7.29502	19.7293	41.493
sp|P21107|TPM3_MOUSE	244006	241783	270784	269540	320952	290863	313168	295018	407324	300023	338359	318461			6.15032	4.71605	13.7459
sp|Q9EPK6|SIL1_MOUSE	72243.7	73991.9	86155.1	74399.1	97288.7	95495	98595.2	93845.9	68398.6	97904.4	116837	96926.1			8.31065	2.1545	21.0194
sp|Q9CY50|SSRA_MOUSE	233825	242687	222861	290857	292677	308954	318192	294293	235048	306585	255239	313319			12.1118	4.02382	13.8401
sp|P21956|MFGM_MOUSE	32775.8	58186.2	61667.4	39250.9	116374	121540	113122	108917	87940.7	79513	93618.4	82651.8			29.4535	4.63419	7.20755
sp|P45376|ALDR_MOUSE	49655.9	47130.8	56420.3	60042.9	134340	92174.2	81735.3	113847	67119.2	88669.2	94154.3	76564.5			11.1781	22.1824	14.8808
sp|Q9CQW9|IFM3_MOUSE	14253.3	21221.3	19019.9	18378.6	36734.3	34946	27160.6	31146	106415	82998.3	80302.2	86044.5			15.974	13.0863	13.3614
sp|O70309|ITB5_MOUSE	42015.7	46086.9	64862.9	36234.5	55340.8	57002.4	59052.6	48587.1	46115.4	62204.4	59404.5	54167.2			26.1877	8.24446	12.7486
sp|P41731|CD63_MOUSE	296636	290719	272017	251009	553428	522307	456133	513233	1.77851e+06	1.64335e+06	1.84218e+06	1.80664e+06			7.41982	7.93928	4.9148
sp|Q62167|DDX3X_MOUSE	41244.4	51953.9	44489.8	41754.5	106469	95612.8	71923.5	79806.2	54698	65665	60154.7	69981.8			11.0094	17.5608	10.6042
sp|Q9WUU7|CATZ_MOUSE	68946.4	78633.6	67832.4	86345	113590	122560	120895	101950	132653	118702	118211	118823			11.5854	8.1743	5.76771
sp|P50543|S10AB_MOUSE	33620.3	23494.9	27609.2	28374	30752.7	44744.1	49488.4	40125.2	59248.9	74627	70129.9	73322.8			14.7068	19.3575	10.0711
sp|Q9CXR1|DHRS7_MOUSE	11613	15746.2	16023.3	17935.5	55020.8	46513.6	52943.7	40613.2	12410.3	34390.3	35518.4	33905.5			17.3652	13.3988	38.263
sp|Q99MN1|SYK_MOUSE	33497.6	36776.3	41094.2	30370.1	73746.7	81230.7	62596.9	60565.4	42859.6	39055.1	39777.3	40607.8			12.9563	13.9708	4.06643
sp|Q9D8W5|PSD12_MOUSE	43464.6	41393.3	38009	38429.1	43241.1	39248.9	47478.6	32952	8564.16	28833.9	30462.7	30793			6.39612	15.1706	43.6555
sp|Q9DC70|NDUS7_MOUSE	36517	37715.4	36579.6	36103.2	140122	130373	129150	122176	71808.4	63141.2	70445.7	39269.7			1.88093	5.66235	24.6633
sp|P61027|RAB10_MOUSE	277673	352404	299600	368039	241674	251689	178487	211822	76174.3	197812	197676	193592			13.1823	14.9235	36.1515
sp|Q9D1M7|FKB11_MOUSE	46717.9	49298.2	57829.4	47542.9	105051	107164	121086	101080	73384.8	58747.8	68208.2	58663.8			10.1355	8.01202	11.264
sp|O70401|TSN6_MOUSE	35620	53747.4	63394.9	23554	132883	129090	121664	104254	81711	63074.6	67080.9	62230.6			40.5704	10.4107	13.1955
sp|Q99LJ6|GPX7_MOUSE	76195.4	90271	109223	99041.1	204579	189410	200427	214130	219398	195617	189613	182765			14.9396	5.06688	8.08926
sp|P84078|ARF1_MOUSE	38934.4	44904.5	51196	28909.8	48578.5	52368.3	53357.5	42925.6	62922.3	67458.8	76486.8	70247.8			23.1311	9.58659	8.19131
sp|P27661|H2AX_MOUSE	244064	291209	334367	70326.6	457876	405782	402953	430288	389570	490426	508283	481926			49.2807	6.02793	11.3646
sp|Q9CYL5|GAPR1_MOUSE	70638.8	84451.3	90775.7	76117.4	105091	97818.3	106103	94713.4	131688	102106	107462	109144			11.057	5.49853	11.6115
sp|Q80WJ7|LYRIC_MOUSE	109210	85683.2	85268.2	79384.4	114429	91351.6	97912.5	84984.6	36520.5	117147	121966	120771			14.6846	13.0281	42.1496
sp|Q06185|ATP5I_MOUSE	195078	196632	228208	196371	179084	208035	205680	197853	363372	282027	319180	327328			7.89158	6.6418	10.3342
sp|P97300|NPTN_MOUSE	273445	293493	367861	289921	496526	442652	489232	415565	550243	376280	410545	441087			13.7297	8.3641	16.9339
sp|P62996|TRA2B_MOUSE	22153.5	30413.5	21579.3	23524.6	58914.4	55395.5	58257.3	51563.8	63893.3	66222.9	71099.2	63548.2			16.7078	5.97534	5.25927
sp|Q9DB15|RM12_MOUSE	107139	121919	140376	115802	117611	115889	123755	115420	179599	139339	147461	140868			11.6096	3.25066	12.4188
sp|Q6P5F7|TTYH3_MOUSE	89992.9	92553.2	93253.8	93219	127359	134075	188216	103278	106319	127559	127483	121499			1.67143	25.9346	8.29077
sp|Q9JM76|ARPC3_MOUSE	12898.7	34479.8	28915.6	18270	55629.9	40580.3	42881.3	47217	78725.5	50337.3	72526	64901.9			41.5558	14.2405	18.3731
sp|Q9R1J0|NSDHL_MOUSE	33095.9	38673.6	45618.9	34037.1	75336.3	72853.3	78059.9	73984.2	76581.3	60123.4	67408.2	66962.4			15.1112	2.98926	9.96781
sp|Q80UU9|PGRC2_MOUSE	160447	190264	195680	194562	209621	197725	207635	196936	206244	177034	196036	219499			9.01093	3.242	8.96672
sp|Q9D3D9|ATPD_MOUSE	403100	514196	577264	515508	617895	533381	551141	187700	825094	635903	628567	678081			14.4307	40.9161	13.2142
sp|Q61735|CD47_MOUSE	126009	129686	126702	115151	242365	248050	209542	211723	84490.2	181875	171657	170124			5.11365	8.82593	29.8165
sp|Q01279|EGFR_MOUSE	23536.6	26323.3	24814.9	25205.5	82581.5	83925.3	71353.1	64716.7	13199.6	31204.5	34655.1	33087			4.6043	12.1767	35.6371
sp|Q9D8S4|ORN_MOUSE	63262.2	54553.8	65392	61164.9	104545	94951.4	81279.9	90587.5	132336	94184.7	108949	99806.7			7.67474	10.4093	15.4542
sp|P62264|RS14_MOUSE	88555.3	108932	120168	96613	117067	116249	107734	98024.9	146704	106294	110619	112820			13.4033	8.10259	15.6117
sp|P60904|DNJC5_MOUSE	51521.2	53357.4	63212.3	48052.1	82518.5	83911.3	88482.8	85318.9	110371	83772	96200.9	94682.3			12.0313	3.00206	11.342
sp|P28656|NP1L1_MOUSE	164000	158488	169133	166594	73630.5	68379.4	70042.4	60476	81086.3	75903.2	85584.9	70370.8			2.76783	8.15257	8.39564
sp|P00493|HPRT_MOUSE	18184.6	24799.7	19043.8	16631.2	60489.1	58087.5	38489.2	28598.7	42897.7	37308	42908.7	32224.2			18.1333	33.25	13.2253
sp|Q9ESY9|GILT_MOUSE	33281	23599.1	26618.5	33994.8	40038.8	53071.7	28089.2	28484.5	108045	76611.8	83019.2	89252.7			17.3101	31.5715	15.1988
sp|Q8K1Z0|COQ9_MOUSE	48224.9	75105.4	75883.9	73119.9	92125.4	82675.5	74791.6	70823.2	140639	98075.3	106892	110611			19.5204	11.7437	16.2085
sp|P56135|ATPK_MOUSE	390798	386830	370223	400288	590268	612304	562868	555923	643457	685904	730214	740840			3.24253	4.47317	6.37532
sp|P12815|PDCD6_MOUSE	19857.7	32196.7	24876.8	21791.1	39908.9	41275.9	35875.3	35413.1	43335.5	38010.6	33994.7	38353.5			21.9618	7.65234	9.95771
sp|P61804|DAD1_MOUSE	77953.2	91843.7	99630.3	57355.8	114812	97471.7	99882.4	91801.9	128720	97775.8	109572	106308			22.6926	9.71961	11.8157
sp|O35593|PSDE_MOUSE	33708.3	31096.7	51378.3	36895.8	54717.8	48585.3	51218.2	54016.6	54889.8	49263.3	53419.5	45240.6			23.661	5.38578	8.58331
sp|Q61838|A2M_MOUSE	109129	98014	123976	79443.6	189589	137213	112124	177902	138166	96900.1	148970	126710			18.286	23.3006	17.5795
sp|O09044|SNP23_MOUSE	62170.3	79331.7	71631.8	70096.2	81579.4	50241.2	57684.4	59816.4	91349.5	77471.4	80788.7	82445.2			9.93455	21.6157	7.14277
sp|Q62186|SSRD_MOUSE	152298	159285	151202	141769	80871.5	82924.1	80438	76473.1	90747.3	76785.9	79917.2	84282.6			4.7636	3.36337	7.29366
sp|Q9R1P4|PSA1_MOUSE	37457.4	49112.5	51647.6	42453.2	85382.4	86275	71565.7	75114.1	81123.8	63983.9	72082.4	78798.4			14.2549	9.25246	10.4029
sp|Q9CXW4|RL11_MOUSE	101911	103177	54845.8	113430	141136	131677	142851	119816	132378	113840	115694	114716			28.0442	7.90288	7.42428
sp|Q9Z2X1|HNRPF_MOUSE	102325	92180.5	84500.8	101871	134624	159636	125631	108359	90901.4	144263	158909	142997			8.96994	16.182	22.1938
sp|P67984|RL22_MOUSE	125376	129717	147123	133716	180341	170846	172068	162334	265882	224147	231293	231343			7.01498	4.299	7.88686
sp|Q61559|FCGRN_MOUSE	96554.1	84004.6	91273.4	94428.8	138426	137407	147995	134954	155774	125938	140117	142418			5.99298	4.09585	8.66221
sp|P62320|SMD3_MOUSE	101635	135532	133520	138021	152042	136774	129006	111825	191793	163161	158115	161722			13.4671	12.6359	9.21307
sp|P62242|RS8_MOUSE	30098.3	35300.6	37792.7	27542.3	192097	196066	172804	177883	104132	83171.9	85456.4	88135.9			14.3584	6.02754	10.5198
sp|Q8VBT0|TMX1_MOUSE	146085	96606.8	189043	153094	232686	236622	216903	222563	194638	164362	171834	184255			26.0222	3.98898	7.48789
sp|Q91VJ2|PRDBP_MOUSE	60306.7	51692.2	78737.5	50279.2	84965.6	86539.3	82490.5	84788.1	183551	153830	168131	137546			21.7332	1.96899	12.2351
sp|P31230|AIMP1_MOUSE	13004.2	22111.3	16082.9	19504.7	24201.3	24708.1	27517.9	26409.8	35991.6	27992.4	33596.8	24230.5			22.483	5.95766	17.5134
sp|Q60605|MYL6_MOUSE	69743.1	74680.9	79968.9	72404.4	98887.3	116534	95666.5	82485.4	146776	103182	114498	124898			5.8539	14.2505	15.1619
sp|O70435|PSA3_MOUSE	88312.1	97795.6	108548	91008.2	135229	138140	150710	142084	181649	152571	153487	157347			9.35403	4.7528	8.52448
sp|O08585|CLCA_MOUSE	107114	191736	194666	169952	196996	179362	194160	203763	285081	230654	215283	221161			24.5322	5.31751	13.4388
sp|P62830|RL23_MOUSE	20943	50353.6	38288	38312.4	64596.6	53213.8	60745.6	62963.6	66456.9	59514.6	61806.4	48839.5			32.7364	8.33282	12.6085
sp|P43277|H13_MOUSE	67318.3	49616.5	52723.2	40308.7	323701	289221	277066	256531	356956	297946	337447	319865			21.3439	9.82333	7.66547
sp|O55125|NIPS1_MOUSE	67053.5	76318.8	95719.7	69800.9	132781	132413	117501	120338	120854	86492.9	114349	106883			16.7419	6.34739	13.9103
sp|P56959|FUS_MOUSE	8723.44	11398.7	12536.8	7355.17	108106	112007	111363	112684	138713	114736	128253	127414			23.8078	1.82708	7.71158
sp|Q9ERS2|NDUAD_MOUSE	136847	136578	145320	131433	212855	207740	213833	198730	245180	228400	234908	227302			4.18116	3.3176	3.50778
sp|Q9ES97|RTN3_MOUSE	128250	184323	207705	148247	293943	262124	328722	278813	249241	203257	177420	207946			21.3231	9.75122	14.1884
sp|P50446|K2C6A_MOUSE	32362.6	20035.2	20043.2	23524.5	38011.2	74811	72578.7	75717.5	61831.6	34757.5	28246.9	42104.4			24.2488	27.921	34.8494
sp|P62702|RS4X_MOUSE	28967.6	29915.4	32615	31804.6	138794	148058	138908	139086	59183.9	42930.9	61640.6	54735.9			5.4416	3.23338	15.1987
sp|Q05144|RAC2_MOUSE	48000.1	48323.1	60949.8	53503.2	115469	112400	95271.2	87234.6	128080	92136.9	103547	95531.3			11.4888	13.2151	15.4787
sp|Q9DBC7|KAP0_MOUSE	43701.6	40847.2	61120.6	46491.3	56096.7	51809.9	51465	48965.6	74224.8	77228.1	69567.2	64284			18.7751	5.68307	7.92773
sp|Q9CQZ5|NDUA6_MOUSE	45888.4	60536.5	51678.6	63743.7	94584.5	81703.3	89015.7	89429	106210	127282	119995	128078			14.733	5.97426	8.41386
sp|Q9JIM1|S29A1_MOUSE	85501.6	95898.8	111543	101807	120834	114216	106527	106824	65520.7	44121.4	52818.4	53756.9			11.0483	6.08618	16.2601
sp|O35326|SRSF5_MOUSE	198531	220667	243108	232111	122742	110784	108395	107568	120467	96844.9	97968.4	99616.5			8.52479	6.27034	10.8171
sp|P61089|UBE2N_MOUSE	15056.2	29505.4	27840.3	27826.2	29018	27294.7	30675.3	28386.7	39015.5	25946.9	29223.9	30994.8			26.7934	4.90026	17.7517
sp|Q80X71|T106B_MOUSE	65010.5	124562	70485.1	74576.7	158547	148004	145421	131229	186102	135224	137819	151724			32.9307	7.71726	15.3263
sp|P12970|RL7A_MOUSE	31967.3	18128.1	22727.5	32370.4	102386	107084	115936	108655	26720.6	19435.4	27334.8	26191.9			26.7541	5.17784	14.7932
sp|Q6PE15|ABHDA_MOUSE	9655.19	12902.1	8367.3	8320.98	12196.7	14528.4	18778.9	15329.7	10517.8	13068.2	11420.2	10446.5			21.926	17.9254	10.7365
sp|Q9WV92|E41L3_MOUSE	33179.3	28423.5	24969.1	24299.7	58779.9	66745.2	78096.8	77551.6	19317.3	16684.4	15255.5	15512.6			14.6645	13.2112	11.1254
sp|Q61235|SNTB2_MOUSE	18274.6	26332.7	17644.2	7316.68	54663.3	45665.6	52796.9	42732.8	44252.2	36063.8	37484.6	34328.3			44.8199	11.6058	11.419
sp|Q9JJX6|P2RX4_MOUSE	71283.2	64054.1	87092.1	61715.5	162027	143600	150834	156485	112247	91959.3	97629.4	99389.1			16.122	5.14492	8.54221
sp|O54984|ASNA_MOUSE	285585	298751	336743	296159	195972	154331	154906	157789	187960	103366	77848.2	117515			7.34769	12.1901	38.7446
sp|Q921M4|GOGA2_MOUSE	28871.4	31272.6	36962.1	27351.6	36569	33090.2	32578.5	28508.1	17308.8	28734	27320.9	22869.4			13.5609	10.1017	21.3939
sp|P30416|FKBP4_MOUSE	19294.3	25087.4	34970.4	24777.7	31403.4	26611.9	24838.9	23964.7	32688.6	28071	30988.9	24197.9			25.0678	12.4338	12.8286
sp|P60867|RS20_MOUSE	29895.4	35272.2	27780.3	23460.9	75630.2	71875	76372.9	59703.2	97804.4	81495.3	75239.8	93951.7			16.8653	10.8848	12.1039
sp|P11679|K2C8_MOUSE	149479	178513	157845	169268	234718	233278	206823	221816	180163	171582	171578	163242			7.7789	5.7631	4.02505
sp|Q91YW3|DNJC3_MOUSE	67911.5	78652.6	91155.9	80484.3	103235	100514	96585.6	92589.3	82625.2	66924.2	76141.9	71817.7			11.9658	4.73098	8.96025
sp|Q8C7K6|PCYXL_MOUSE	31406.7	31918	41428.5	36593.9	145120	142380	139073	136151	35461.6	57809.3	25616.5	24238.2			13.2557	2.77441	43.3533
sp|P07724|ALBU_MOUSE	171771	200176	176556	172487	292343	262063	273531	272915	190116	207603	221124	204546			7.46284	4.56954	6.18079
sp|Q9CQ45|NENF_MOUSE	29350.6	39199.2	32456.3	31486.3	39426.4	44775.5	40527.2	43158.9	48172.3	49012.8	48136.2	53525.6			12.8412	5.80941	5.17913
sp|Q8BXA1|GOLI4_MOUSE	20614.2	31373	28668.7	28656.9	43748.5	30602.5	39789.5	34028.9	42901.3	23038.4	26689.8	27748.5			17.0328	15.8238	29.1516
sp|P62889|RL30_MOUSE	12456.7	12306.5	19159	21038.6	40858.9	42779.2	43941.5	43324.8	63575.5	61957.5	62251.4	53785.2			27.8415	3.11825	7.38614
sp|P18155|MTDC_MOUSE	60145.8	60153.1	70541.6	42861.6	65065	57777.4	58899	51577.9	60254.7	46816.6	50637.8	50298			19.6392	9.47216	11.0891
sp|Q6P1F6|2ABA_MOUSE	24258.3	28264.2	18005.2	9052.01	18755.2	16152	15463.4	18928.9	19609	27257.7	21647.5	23393.7			42.0763	10.2493	14.127
sp|Q6IFZ6|K2C1B_MOUSE	331441	325005	321116	337482	468679	404893	404762	450287	380660	306187	330407	309788			2.19186	7.50569	10.3392
sp|Q3UV17|K22O_MOUSE	154644	289327	311507	248712	327235	304857	334881	271542	365172	272195	275931	268902			27.6162	9.17487	15.7344
sp|P19536|COX5B_MOUSE	99518.6	118817	144638	104249	134443	130370	139539	118678	193209	179223	178264	176738			17.3718	6.79401	4.19902
sp|P15379|CD44_MOUSE	118319	135121	120512	125158	168668	175932	177265	160952	181636	149115	174464	163990			5.98035	4.40506	8.44255
sp|O88983|STX8_MOUSE	27109.8	32734	29322.9	33199.8	38623.7	41232.4	30345.3	34852.8	10514.1	41551.1	40734.7	37982.3			9.45999	13.0587	45.4687
sp|Q9CPW4|ARPC5_MOUSE	63182.7	75821.9	95354.6	76545.3	105740	115817	110895	99863.3	143432	112866	121658	121547			17.0568	6.33819	10.4413
sp|Q8VH51|RBM39_MOUSE	11676.6	7782.04	5698.75	8993.94	29926.1	23062.2	24850.5	23592.5	31081.1	28284.6	20257.7	26698.6			29.2358	12.3689	17.261
sp|Q62422|OSTF1_MOUSE	17405.6	14553.3	14254.9	17840.1	19232.6	16806	19588.4	17703.4	8784.93	13175.9	18964.6	17422.7			11.6824	7.12152	31.3803
sp|P62267|RS23_MOUSE	16195.7	20851.1	17890.8	16274.1	47984.4	44324.5	46743.1	42465.4	36869.3	39503.9	52621.3	50097.5			12.229	5.43513	17.3091
sp|P48771|CX7A2_MOUSE	92355.1	95521.1	117296	101924	85348.1	91915	95746	92940.2	127206	101513	102436	103035			10.8936	4.81105	11.474
sp|Q9CR51|VATG1_MOUSE	18758.6	23929.5	23835.6	25152	35931.8	35746.5	32602.6	30995.7	42838.5	34799.7	31982.9	35119.5			12.3812	7.16804	12.8618
sp|Q9CQZ6|NDUB3_MOUSE	38245.7	37139.4	39637.8	35501.3	71923.5	79631.2	81616.3	70008.2	95934.8	72021.8	79704.5	78204			4.64918	7.50521	12.5238
sp|Q78IK2|USMG5_MOUSE	32987.6	38732	60606.1	40957.6	50742.2	58536.1	45707.4	39254.7	64857.4	49409	49158.8	46898			27.7067	16.7725	15.7129
sp|P10639|THIO_MOUSE	54750.4	57776.3	64109.7	54715.7	81340.3	72155.9	74918.9	74728.5	105765	80190.8	86669.8	91551.4			7.64271	5.16119	11.9296
sp|O88668|CREG1_MOUSE	19629.6	25150.5	24634.9	29370.1	41798	49124.2	34723.2	42955.3	46566.1	58069.9	65170.4	52830.2			16.1504	14.0068	14.1834
sp|P50429|ARSB_MOUSE	36078.1	38585.2	41027.1	41672.6	106131	108164	105594	103521	38674.9	34390.7	36102.1	34447.7			6.48006	1.80271	5.60005
sp|Q8C5H8|NAKD2_MOUSE	32989.1	29551.2	28361.8	27405.3	43505.8	39711.8	38778.4	39375.6	59000.8	49104	51075.7	48281.8			8.24407	5.31357	9.4459
sp|Q8BU88|RM22_MOUSE	15952.7	15816.7	20749.4	18680.9	22532.1	23999.6	22993.8	25570.7	29188.1	16548.3	25888.9	28735.6			13.3029	5.65897	23.431
sp|Q9D1N9|RM21_MOUSE	76827.2	80179	94143.7	71277.4	56784.4	48803.3	59335.7	65033.7	61742.8	63585	53411.6	55959			12.0866	11.7234	8.14986
sp|Q00780|CO8A1_MOUSE	28644.5	26598.2	26094.3	29283.1	40925.6	40216.7	39164.8	38137.7	55631.3	45937.5	49452.7	43226.9			5.59506	3.07984	11.033
sp|Q8R5J9|PRAF3_MOUSE	43935.9	47646.7	45812.9	41645	96927.3	96210.6	89218.5	84830.7	37145.4	31198.5	37331.2	30807.7			5.74303	6.32011	10.5632
sp|P01887|B2MG_MOUSE	146410	165330	192269	155500	281570	276627	301391	274149	335136	297122	304631	286918			12.0261	4.36173	6.78748
sp|Q9EQG7|ENPP5_MOUSE	47987.2	50710.1	55036.6	49907.7	109588	110655	107921	89144.6	12966.4	61433.6	66365.7	60217.9			5.85068	9.76164	49.7448
sp|Q8VE22|RT23_MOUSE	32417.2	52052.2	61223.7	55677.3	48421.1	48703.9	50912.9	49401.8	77281.5	52900.5	64463	67162.4			24.892	2.25755	15.3135
sp|Q8VCM8|NCLN_MOUSE	4379.31	5141.32	3683.89	3997.54	20557.7	17820.3	17352.3	14268.4	13266.9	15127.2	11222.6	6788.81			14.6154	14.724	30.8828
sp|Q9CWG8|NDUF7_MOUSE	35791	36172.2	42818.4	36643.6	45076.7	36828.9	34737.8	48237.4	52988.1	40346	37657.8	42975.6			8.78682	15.6859	15.3885
sp|Q91VT4|CBR4_MOUSE	43409.6	43539.8	56923.2	42262.8	31841.8	37056	9900.04	28121.3	33057.2	22659.1	31274.1	29787.3			14.9352	44.1571	15.6104
sp|Q9QZ85|IIGP1_MOUSE	23578.7	22009.7	26135	10511.6	36481.1	30128.1	31453.3	27124.4	31277.7	22717.2	24914.5	33092.1			33.6134	12.4677	17.7495
sp|Q6PFR5|TRA2A_MOUSE	26757.7	22309.2	29906.2	25842.6	100448	72982	74646	70051	93478.7	99189	109896	101490			11.929	17.6949	6.74406
sp|P35979|RL12_MOUSE	178501	194932	217317	202593	185849	167714	157920	167062	214129	192117	208576	181082			8.14763	6.89532	7.61656
sp|P03930|ATP8_MOUSE	43235.1	53091	54732.9	56613.6	50316.6	60629.4	58623.9	60448.1	117451	87065	111683	111580			11.489	8.48073	12.6553
sp|P16110|LEG3_MOUSE	5504.03	6937.34	6426.43	9011.51	78089.8	62208.4	76585.5	76013.1	53515.7	36986.1	41871.9	45686.3			21.3024	10.1004	15.6744
sp|P63323|RS12_MOUSE	24958.6	29122	23964	26342.9	22984.2	28461.3	43587	37255.7	23448.1	26387.2	23763.6	21173.7			8.58449	27.6626	9.00979
sp|Q8BGT5|ALAT2_MOUSE	138166	139730	177256	145334	198513	190926	186239	194185	154053	121108	133556	127228			12.2232	2.69414	10.6807
sp|Q9WUM3|COR1B_MOUSE	37246.5	42158.6	9044.74	40680.1	89005.1	106131	103262	109043	98683.1	98330.8	88918.6	88494.3			48.4098	8.72677	6.04956
sp|Q8VHP6|CDHR1_MOUSE	115332	226974	245782	217536	129577	103660	115870	99120.8	45579.5	37804	33155.6	41500.6			29.0812	12.1852	13.4
sp|O35682|MYADM_MOUSE	22815	22387.1	25856.2	21906.4	68006	67238.9	71509.9	61046.8	36232.6	28350.5	34084.7	29011.1			7.66906	6.50147	12.0642
sp|Q9JJF9|SPP2A_MOUSE	65492.1	60012.6	72722.5	61971.4	107779	117978	113371	76836	134867	105717	109814	116462			8.60128	17.8645	11.0405
sp|Q8CCS6|PABP2_MOUSE	20698.8	14212.8	23573.6	24941.4	39429.3	46050.6	31770.8	36567	49307.8	46319.5	46452.4	45147.6			22.866	15.5221	3.77598
sp|P84104|SRSF3_MOUSE	207098	242581	310570	238560	300803	293644	294975	310606	270117	224439	243296	237033			17.4485	2.57328	7.90472
sp|Q9R0P6|SC11A_MOUSE	74007.9	73077.7	84095.9	73315.9	88388.2	86904.5	85954	87947.7	91176.2	76550.7	79936.3	85696.9			7.00035	1.24991	7.73418
sp|Q9CQC9|SAR1B_MOUSE	69153.8	78426.4	85589.6	68516.1	41252.3	49958.9	10241.4	43331.5	63274.9	50863.4	49683.5	45899.5			10.8092	48.8919	14.3684
RRRRRsp|Q8BNA6|FAT3_MOUSE	15967.7	19717.8	22502	6401.03	35182.7	35817.6	33706.5	34279.6	50582.3	38860.4	44744.3	47980			43.521	2.69827	11.0975

## Sheet: K167 Pronase 20
Protein	K1 (20170925_SWATH_K1_4ug_6601.wiff (sample 1))	K1 (20170925_SWATH_K1_4ug_6602.wiff (sample 1))	K1 (20170925_SWATH_K1_4ug_6603.wiff (sample 1))	K1 (20170925_SWATH_K1_4ug_6604.wiff (sample 1))	K6 (20170925_SWATH_K6_4ug_6601.wiff (sample 1))	K6 (20170925_SWATH_K6_4ug_6602.wiff (sample 1))	K6 (20170925_SWATH_K6_4ug_6603.wiff (sample 1))	K6 (20170925_SWATH_K6_4ug_6604.wiff (sample 1))	K7 (20170925_SWATH_K7_4ug_6601.wiff (sample 1))	K7 (20170925_SWATH_K7_4ug_6602.wiff (sample 1))	K7 (20170925_SWATH_K7_4ug_6603.wiff (sample 1))	K7 (20170925_SWATH_K7_4ug_6604.wiff (sample 1))		CV K1	CV K6	CV K7
sp|Q9QXS1|PLEC_MOUSE	486399	649920	557904	584961	2.65952e+06	2.34946e+06	2.47664e+06	2.40757e+06	1.99628e+06	2.05689e+06	2.15528e+06	2.01005e+06		11.8799	5.44192	3.5015
sp|Q8BTM8|FLNA_MOUSE	458615	416083	574257	429568	2.37683e+06	2.46752e+06	2.61439e+06	2.22152e+06	1.86361e+06	1.9931e+06	1.90132e+06	1.99532e+06		15.3255	6.80262	3.42218
sp|P16546|SPTN1_MOUSE	1.15858e+06	1.27167e+06	1.59597e+06	1.4409e+06	1.96114e+06	2.025e+06	2.10274e+06	2.11325e+06	1.68132e+06	1.80886e+06	1.7222e+06	1.72077e+06		14.0364	3.48297	3.10528
sp|Q91ZX7|LRP1_MOUSE	647844	755508	822490	759027	4.49682e+06	4.01312e+06	4.50644e+06	4.35463e+06	2.09631e+06	2.14679e+06	2.04467e+06	2.06514e+06		9.70847	5.30659	2.12832
sp|Q69ZN7|MYOF_MOUSE	324772	323645	421046	419905	4.09919e+06	4.04629e+06	4.05041e+06	4.08655e+06	912628	1.07101e+06	1.049e+06	1.07845e+06		14.9281	0.645368	7.56718
sp|Q68FD5|CLH1_MOUSE	333304	385311	344327	324783	5.08029e+06	4.96355e+06	5.19627e+06	4.50307e+06	1.08478e+06	1.22209e+06	1.06334e+06	1.14941e+06		7.72718	6.1535	6.32996
sp|Q62261|SPTB2_MOUSE	465081	480164	534880	372173	2.34368e+06	2.41851e+06	2.4551e+06	2.25029e+06	1.18154e+06	1.32154e+06	1.19825e+06	1.23239e+06		14.6012	3.82437	5.06194
sp|Q8VHX6|FLNC_MOUSE	216256	272799	307385	297844	1.19171e+06	988646	1.24424e+06	1.25765e+06	513648	497041	480635	510055		14.95	10.642	2.98829
sp|P14824|ANXA6_MOUSE	6.50577e+06	7.39113e+06	7.69332e+06	7.37195e+06	8.10362e+06	9.17871e+06	9.8474e+06	8.11925e+06	9.54662e+06	1.03081e+07	9.25087e+06	9.92257e+06		7.06413	9.69171	4.70235
sp|P08113|ENPL_MOUSE	9.11674e+06	1.07382e+07	1.11997e+07	1.02832e+07	8.17712e+06	7.70912e+06	8.36211e+06	7.7367e+06	5.00739e+06	5.25613e+06	5.13159e+06	5.08645e+06		8.64958	4.06121	2.03189
sp|P20029|GRP78_MOUSE	9.39517e+06	1.1434e+07	1.30615e+07	1.0626e+07	6.19661e+06	6.55665e+06	6.58541e+06	7.03324e+06	7.68517e+06	7.87652e+06	7.44385e+06	7.87945e+06		13.8101	5.19779	2.66878
sp|Q7TPR4|ACTN1_MOUSE	739586	805906	824076	773486	1.47949e+06	1.55233e+06	1.50967e+06	1.51631e+06	609046	643345	639415	594372		4.73717	1.97482	3.81775
sp|P20152|VIME_MOUSE	3.63863e+07	4.12221e+07	4.36635e+07	3.99938e+07	7.14952e+06	7.57594e+06	7.19453e+06	7.44923e+06	1.10772e+07	1.1626e+07	1.12497e+07	1.20465e+07		7.51964	2.78033	3.7431
sp|Q8K009|AL1L2_MOUSE	320537	344875	548678	328769	3.69569e+06	2.90538e+06	3.16658e+06	2.85432e+06	1.43047e+06	1.53937e+06	1.41598e+06	1.53377e+06		28.2881	12.2081	4.44267
sp|Q99KI0|ACON_MOUSE	1.6406e+06	1.91623e+06	2.08397e+06	1.8282e+06	4.84337e+06	4.3876e+06	4.73154e+06	4.70025e+06	1.80538e+06	1.81205e+06	1.69371e+06	1.85899e+06		9.88781	4.186	3.90886
sp|Q8BHN3|GANAB_MOUSE	233141	213755	462226	207556	5.09809e+06	4.85521e+06	4.25208e+06	5.05453e+06	2.70406e+06	2.92399e+06	2.73954e+06	2.89096e+06		43.8884	8.09711	3.873
sp|P27773|PDIA3_MOUSE	1.58811e+07	1.90471e+07	2.09915e+07	1.95404e+07	1.52357e+07	1.32719e+07	1.36327e+07	1.43933e+07	1.53533e+07	1.76644e+07	1.75199e+07	1.6338e+07		11.4162	6.16217	6.5024
sp|P56480|ATPB_MOUSE	2.51224e+07	2.76451e+07	2.96737e+07	2.77457e+07	2.33634e+07	2.44655e+07	2.40822e+07	2.28724e+07	3.15135e+07	3.42647e+07	3.2067e+07	3.27471e+07		6.77547	3.0139	3.64489
sp|P63038|CH60_MOUSE	1.04677e+07	1.33446e+07	1.49286e+07	1.2968e+07	1.38923e+06	1.38219e+06	1.49006e+06	1.38874e+06	1.64501e+06	1.80518e+06	1.70562e+06	1.79231e+06		14.2851	3.66497	4.35319
sp|Q6P5E4|UGGG1_MOUSE	197399	147542	225684	259895	1.79488e+06	1.76764e+06	1.76785e+06	1.92204e+06	705215	884803	816823	825305		22.8841	4.0671	9.27232
sp|P38647|GRP75_MOUSE	1.40999e+07	1.54298e+07	1.76992e+07	1.4965e+07	9.10561e+06	8.25805e+06	8.98181e+06	8.60621e+06	1.01305e+07	1.07921e+07	9.92177e+06	1.04892e+07		9.87916	4.39428	3.72817
sp|P26039|TLN1_MOUSE	371755	372396	412022	403518	738746	665235	769398	614891	610568	531506	503987	555474		5.36011	10.0541	8.2311
sp|P09103|PDIA1_MOUSE	1.32335e+07	1.55881e+07	1.47481e+07	1.41125e+07	1.14176e+07	1.13094e+07	1.23219e+07	1.24581e+07	1.90771e+07	1.87439e+07	1.9546e+07	1.97212e+07		6.905	5.02573	2.30837
sp|Q8VDD5|MYH9_MOUSE	139518	130598	186527	124804	992813	1.06562e+06	1.12932e+06	954282	334321	340753	305256	309769		19.3331	7.50695	5.46602
sp|Q03265|ATPA_MOUSE	2.5267e+07	2.78334e+07	3.37928e+07	2.84301e+07	2.44971e+07	3.23321e+07	3.1929e+07	3.4894e+07	1.25631e+07	1.44345e+07	1.24205e+07	1.04416e+07		12.4218	14.4738	13.0882
sp|P07356|ANXA2_MOUSE	2.04224e+07	2.64049e+07	2.97133e+07	2.482e+07	3.23378e+07	3.10887e+07	3.07362e+07	3.38488e+07	2.76204e+07	3.11233e+07	2.86109e+07	2.75306e+07		15.2351	4.4042	5.83005
sp|P11499|HS90B_MOUSE	1.25239e+06	1.37022e+06	1.59619e+06	1.37321e+06	1.37819e+06	1.36049e+06	1.52961e+06	1.412e+06	1.55401e+06	1.63671e+06	1.3052e+06	1.53083e+06		10.2722	5.35803	9.41174
sp|P63017|HSP7C_MOUSE	3.54293e+06	4.089e+06	4.23609e+06	3.81206e+06	2.83361e+06	2.77028e+06	2.88501e+06	2.8248e+06	2.76961e+06	3.01376e+06	2.78496e+06	2.93115e+06		7.82547	1.66121	4.09704
sp|P58252|EF2_MOUSE	888156	953562	1.08025e+06	1.13879e+06	2.07867e+06	2.10969e+06	2.25825e+06	1.8662e+06	1.63528e+06	1.80554e+06	1.69904e+06	1.51901e+06		11.2952	7.77647	7.20043
sp|Q07113|MPRI_MOUSE	210852	297052	350128	320373	1.16941e+06	1.1638e+06	1.21653e+06	1.27875e+06	431723	482797	496698	512316		20.3358	4.41405	7.2619
sp|Q80X90|FLNB_MOUSE	78531.7	74869.1	75044.5	89527.8	366108	343426	348006	363428	353739	372691	359772	274168		8.6788	3.1558	13.1303
sp|P47738|ALDH2_MOUSE	2.50646e+06	2.8082e+06	2.95086e+06	2.69594e+06	6.25073e+06	6.05334e+06	5.99628e+06	6.30118e+06	2.18073e+06	2.183e+06	1.96691e+06	2.01691e+06		6.84633	2.41115	5.34564
sp|P26443|DHE3_MOUSE	2.19756e+06	2.37283e+06	2.65458e+06	2.26861e+06	4.86144e+06	4.64674e+06	4.99316e+06	5.23188e+06	2.35465e+06	2.59298e+06	2.38579e+06	2.5536e+06		8.4605	4.9654	4.81522
sp|Q6PB66|LPPRC_MOUSE	205851	269336	322360	202944	1.0358e+06	1.04043e+06	1.22324e+06	1.15133e+06	642853	660715	581723	671111		22.8194	8.17899	6.25757
sp|P43406|ITAV_MOUSE	581855	752859	789704	653480	1.04974e+06	882321	1.04369e+06	1.13989e+06	593851	515065	489617	526243		13.6202	10.416	8.37621
sp|Q64727|VINC_MOUSE	1.25538e+06	1.7796e+06	1.36901e+06	1.71012e+06	1.81001e+06	1.62155e+06	1.75133e+06	1.23909e+06	1.30338e+06	1.43034e+06	1.30062e+06	797278		16.7251	15.9856	23.2104
sp|P54071|IDHP_MOUSE	3.24917e+06	3.52918e+06	3.56985e+06	3.3011e+06	9.24655e+06	8.45169e+06	8.59993e+06	9.23802e+06	2.85355e+06	2.85351e+06	2.70017e+06	2.76382e+06		4.70899	4.70592	2.67922
sp|P14211|CALR_MOUSE	1.28826e+07	1.12966e+07	1.69147e+07	1.29113e+07	1.54258e+07	1.95298e+07	1.8945e+07	1.74831e+07	1.06282e+07	1.93353e+07	1.73437e+07	2.03665e+07		17.757	10.247	25.8722
sp|P13595|NCAM1_MOUSE	1.94453e+06	1.94907e+06	2.43356e+06	2.11357e+06	2.4677e+06	2.16679e+06	2.35383e+06	2.4389e+06	2.01309e+06	2.0121e+06	1.94762e+06	1.80977e+06		10.8748	5.75296	4.91462
sp|P10852|4F2_MOUSE	1.41831e+06	1.62853e+06	1.66114e+06	1.92201e+06	2.26286e+06	2.24752e+06	2.23409e+06	2.65827e+06	846871	585173	760015	596744		12.4637	8.73755	18.3285
sp|P05202|AATM_MOUSE	3.41696e+06	3.91185e+06	4.37275e+06	3.84603e+06	1.42655e+07	1.28023e+07	1.43883e+07	1.44927e+07	2.4943e+06	2.68386e+06	2.54469e+06	2.72923e+06		10.0654	5.68652	4.26659
sp|P10107|ANXA1_MOUSE	4.0427e+06	4.25901e+06	4.46857e+06	4.22634e+06	5.68579e+06	4.6193e+06	5.19118e+06	5.75118e+06	4.36978e+06	4.44952e+06	4.36541e+06	4.49211e+06		4.10748	9.88449	1.40533
sp|P09055|ITB1_MOUSE	2.25878e+06	2.3614e+06	2.61593e+06	2.03047e+06	2.29298e+06	2.09507e+06	2.29884e+06	2.27868e+06	1.5014e+06	1.53191e+06	1.52414e+06	1.49768e+06		10.4796	4.36839	1.11094
sp|Q8K411|PREP_MOUSE	256804	306433	360301	315075	910100	1.02174e+06	972782	1.08039e+06	380639	630910	592446	580607		13.6988	7.26177	20.5825
sp|P11983|TCPA_MOUSE	550535	591239	622669	565730	664747	634973	637394	635132	596874	581658	526012	503573		5.42196	2.25474	8.04291
sp|P48036|ANXA5_MOUSE	6.5034e+06	7.03272e+06	7.69995e+06	6.83978e+06	7.86405e+06	7.34203e+06	7.75607e+06	7.5883e+06	9.91133e+06	1.01264e+07	9.51535e+06	9.79467e+06		7.17961	2.97711	2.58875
sp|Q8BMS1|ECHA_MOUSE	195886	249361	315611	196362	1.89276e+06	1.77172e+06	1.34375e+06	1.95407e+06	706565	821468	805659	819722		23.7038	15.81	6.97441
sp|B2RXS4|PLXB2_MOUSE	433360	454472	565724	467577	729799	629774	648258	764977	392308	431331	419148	395509		12.2175	9.32447	4.59159
sp|Q8K2B3|SDHA_MOUSE	1.39711e+06	2.00975e+06	1.81259e+06	1.61178e+06	3.89397e+06	3.70671e+06	3.91454e+06	3.70365e+06	1.22157e+06	1.14156e+06	1.07509e+06	1.24724e+06		15.4146	3.02915	6.69235
sp|P35564|CALX_MOUSE	6.12813e+06	6.4079e+06	6.821e+06	6.13073e+06	3.41086e+06	2.90809e+06	3.31964e+06	3.07057e+06	3.20902e+06	3.44063e+06	3.09998e+06	3.60951e+06		5.13019	7.23838	6.86114
sp|P13020|GELS_MOUSE	1.56443e+06	1.93387e+06	2.07225e+06	2.47926e+06	2.0423e+06	2.04308e+06	2.11847e+06	2.16123e+06	2.30678e+06	2.22012e+06	2.22457e+06	2.53289e+06		18.7772	2.8093	6.32094
sp|P17182|ENOA_MOUSE	751550	752934	824514	831385	983626	913040	1.04783e+06	1.02766e+06	1.07761e+06	1.14353e+06	1.08136e+06	1.14023e+06		5.54404	6.01099	3.24876
sp|P99024|TBB5_MOUSE	2.0228e+06	2.21954e+06	2.11244e+06	1.98298e+06	819225	827521	819245	793323	827472	898938	807802	845003		5.04143	1.82367	4.63514
sp|Q9D0K2|SCOT1_MOUSE	974724	1.2066e+06	1.24942e+06	1.09478e+06	1.2667e+06	1.21289e+06	1.70765e+06	1.54576e+06	1.02967e+06	981054	934916	943465		10.8818	16.3259	4.44249
sp|Q9WTI7|MYO1C_MOUSE	72273.4	76205.8	91599.6	55897.3	443934	531820	620079	596854	205948	173377	238641	180638		19.8209	14.3924	14.7784
sp|P97429|ANXA4_MOUSE	1.12622e+06	1.19513e+06	1.50395e+06	1.3474e+06	1.62172e+06	1.34918e+06	1.62527e+06	1.48291e+06	1.64259e+06	1.91236e+06	1.70232e+06	1.81023e+06		13.005	8.66148	6.74896
sp|P63260|ACTG_MOUSE	1.93946e+07	2.17849e+07	2.48681e+07	2.29113e+07	4.64907e+06	4.67174e+06	4.75009e+06	4.92146e+06	4.631e+06	4.69668e+06	4.23635e+06	4.94514e+06		10.2735	2.59938	6.34603
sp|P19324|SERPH_MOUSE	4.32398e+06	4.61623e+06	5.0443e+06	4.53993e+06	2.23225e+06	2.13815e+06	2.19198e+06	2.17673e+06	2.08692e+06	2.13783e+06	2.00776e+06	1.98965e+06		6.5209	1.78148	3.36835
sp|Q9DCN2|NB5R3_MOUSE	2.12749e+06	2.56302e+06	2.71498e+06	2.47641e+06	1.53897e+07	1.37158e+07	1.56648e+07	1.53003e+07	1.82832e+06	1.8203e+06	1.6698e+06	1.78104e+06		10.0795	5.87099	4.11441
sp|Q8BH04|PCKGM_MOUSE	553632	569795	648640	567732	5.21138e+06	5.42792e+06	5.49459e+06	5.31145e+06	1.06574e+06	1.16635e+06	1.08635e+06	1.01284e+06		7.36194	2.33878	5.88413
sp|Q64449|MRC2_MOUSE	315336	401242	403932	388675	1.79068e+06	1.97456e+06	1.88762e+06	1.81233e+06	1.06858e+06	954517	964715	1.03172e+06		11.0891	4.4622	5.42869
sp|Q60715|P4HA1_MOUSE	1.08127e+06	1.1448e+06	1.30431e+06	1.1012e+06	448163	407187	465366	368291	404276	402470	375312	349985		8.7357	10.2949	6.70887
sp|P08249|MDHM_MOUSE	5.58226e+06	6.55135e+06	6.98249e+06	6.58946e+06	1.40322e+07	1.37552e+07	1.3404e+07	1.43753e+07	7.54509e+06	7.81966e+06	7.3209e+06	7.9516e+06		9.2671	2.96825	3.68285
sp|Q9Z110|P5CS_MOUSE	1.30029e+06	1.5462e+06	1.44595e+06	1.44993e+06	789829	818372	955707	825062	868957	924622	834221	872569		7.06399	8.72313	4.2592
sp|P67778|PHB_MOUSE	2.87959e+06	3.12584e+06	3.43923e+06	3.03414e+06	3.32102e+06	3.28188e+06	3.70346e+06	3.33862e+06	2.72903e+06	2.82548e+06	2.65465e+06	2.81325e+06		7.56535	5.75288	2.89593
sp|P57780|ACTN4_MOUSE	369421	370546	493275	426660	762421	782193	736247	729230	303616	306539	283166	301109		14.1314	3.24216	3.52668
sp|Q01853|TERA_MOUSE	1.31141e+06	1.39241e+06	1.5336e+06	1.41007e+06	1.16032e+06	1.14011e+06	1.15787e+06	1.0393e+06	807629	864481	884775	864954		6.50342	5.10859	3.88795
sp|Q3U7R1|ESYT1_MOUSE	320381	326535	365523	267910	776035	674856	761375	641795	477122	516424	507358	510477		12.5337	9.16804	3.4914
sp|P08003|PDIA4_MOUSE	1.36756e+06	1.54124e+06	1.91677e+06	1.30894e+06	1.80347e+06	1.86023e+06	1.94957e+06	1.70047e+06	1.48595e+06	1.51872e+06	1.30483e+06	1.47946e+06		17.8538	5.70837	6.66681
sp|Q61543|GSLG1_MOUSE	356822	641381	347789	365379	1.17753e+06	962086	941204	919456	739739	821170	763861	698445		33.3159	11.9573	6.78345
sp|P08752|GNAI2_MOUSE	1.35464e+06	1.4579e+06	1.80072e+06	1.02508e+06	786118	789225	775573	662800	608587	656937	523323	617873		22.6642	8.05667	9.3542
sp|P70168|IMB1_MOUSE	892295	808574	946406	786663	879381	831844	882111	925301	751650	792647	751958	799758		8.64464	4.34154	3.33306
sp|Q8BH59|CMC1_MOUSE	68656.8	86843.4	71599.6	47534.7	463294	436732	450752	420520	244239	244922	209315	221924		23.5685	4.15674	7.60417
sp|Q91YQ5|RPN1_MOUSE	494995	446053	530115	474567	1.72231e+06	1.59491e+06	1.67654e+06	1.74922e+06	596207	588326	579019	579421		7.27092	4.00897	1.39863
sp|P29758|OAT_MOUSE	2.80416e+06	2.16178e+06	2.81658e+06	3.03156e+06	6.11734e+06	5.75115e+06	6.28476e+06	6.2295e+06	2.91163e+06	2.9949e+06	2.61227e+06	2.84627e+06		13.9058	3.93753	5.78382
sp|P52480|KPYM_MOUSE	838423	930636	1.02212e+06	931395	883902	1.05383e+06	1.0577e+06	965147	770050	807922	766023	797437		8.05838	8.35511	2.61284
sp|Q922R8|PDIA6_MOUSE	3.43508e+06	4.008e+06	3.30364e+06	3.48645e+06	3.46208e+06	3.49723e+06	4.01187e+06	3.67821e+06	2.70614e+06	3.18422e+06	2.77178e+06	2.81008e+06		8.69886	6.86768	7.49994
sp|Q60597|ODO1_MOUSE	128773	120018	155185	128562	1.59019e+06	1.42226e+06	1.67962e+06	1.59705e+06	590275	622868	612943	589252		11.4589	6.86586	2.77403
sp|Q05920|PYC_MOUSE	131157	110657	257431	218990	390504	450847	442661	436355	269541	205767	223846	174357		38.9965	6.28944	18.2105
sp|Q91VD9|NDUS1_MOUSE	941796	969094	1.03638e+06	1.05457e+06	974167	1.01848e+06	1.13786e+06	887402	751584	843620	788267	837483		5.36523	10.3798	5.40353
sp|Q9Z2I9|SUCB1_MOUSE	937294	1.07571e+06	1.16757e+06	1.02914e+06	445911	543183	640925	741094	672338	751230	699856	768888		9.11349	21.4153	6.18741
sp|P37040|NCPR_MOUSE	475747	614925	632011	564548	895455	812136	867613	788638	432395	505408	455825	446054		12.2685	5.84506	6.9166
sp|Q8CGK3|LONM_MOUSE	1.18516e+06	1.27089e+06	1.36755e+06	1.25646e+06	763333	750325	790492	788516	729979	581758	758285	737286		5.90918	2.53693	11.5328
sp|Q91W90|TXND5_MOUSE	1.71668e+06	1.95213e+06	1.88308e+06	1.76132e+06	977622	935488	962415	957406	1.41379e+06	1.44547e+06	1.34578e+06	1.42633e+06		5.93126	1.81897	3.08087
sp|Q02053|UBA1_MOUSE	113738	74462.9	97581.4	91627.5	269089	246467	249149	252666	123029	123942	87630.5	113831		17.1906	3.99197	15.1151
sp|P09405|NUCL_MOUSE	584577	688666	730453	737470	873068	844870	909509	910632	930397	966298	980290	978634		10.2897	3.58082	2.40629
sp|Q99MN9|PCCB_MOUSE	234110	183724	208006	173144	390071	288400	326199	303458	226074	252722	263615	255434		13.5989	13.7008	6.51986
sp|Q8JZN5|ACAD9_MOUSE	262044	285497	329264	242650	643757	378650	513369	473573	255392	236608	209751	229802		13.329	21.8817	8.09072
sp|Q921H8|THIKA_MOUSE	1.37461e+06	1.40667e+06	1.48055e+06	1.47348e+06	716425	753196	907673	860555	716401	756148	714191	831934		3.6013	11.0675	7.28794
sp|Q60932|VDAC1_MOUSE	1.19303e+06	1.32292e+06	1.484e+06	1.36112e+06	1.31411e+06	1.35786e+06	1.25522e+06	1.36748e+06	1.34552e+06	1.36591e+06	1.39067e+06	1.35646e+06		8.94042	3.86813	1.41078
sp|P62259|1433E_MOUSE	665523	771143	723461	704944	986070	1.03431e+06	1.02623e+06	941487	874880	1.02559e+06	924579	921679		6.12084	4.27406	6.77905
sp|P48962|ADT1_MOUSE	588256	640092	553518	704042	6.81556e+06	5.53762e+06	5.9114e+06	6.44324e+06	2.20632e+06	2.30176e+06	1.95871e+06	2.21304e+06		10.5455	9.14843	6.79252
sp|Q9JKF1|IQGA1_MOUSE	151625	182572	181921	143263	307266	350437	345709	296812	346330	335545	307217	308959		12.3649	8.30234	6.00383
sp|Q8BWT1|THIM_MOUSE	696929	910780	917469	864356	1.02772e+06	979694	957387	1.05062e+06	882298	974006	922891	933748		12.1606	4.26514	4.0616
sp|Q9EQH3|VPS35_MOUSE	272017	281153	308083	257472	330137	362300	323954	335890	299155	291341	255038	260451		7.61512	4.99089	7.95579
sp|Q64521|GPDM_MOUSE	374672	493823	443128	468820	1.28925e+06	1.05241e+06	1.19925e+06	1.04648e+06	344367	344088	282379	353847		11.5293	10.3192	9.91703
sp|O08749|DLDH_MOUSE	899699	908236	983470	912126	1.55463e+06	1.50284e+06	1.66271e+06	1.50265e+06	916746	967301	960872	893595		4.18424	4.84759	3.78772
sp|Q9QYR9|ACOT2_MOUSE	800988	914041	968133	843753	2.16459e+06	1.96796e+06	2.10887e+06	2.18519e+06	597092	687364	631748	640819		8.40357	4.64809	5.81893
sp|Q9DB77|QCR2_MOUSE	417088	483634	536245	431608	508421	561268	461632	506175	476503	559433	521442	495498		11.604	8.00138	6.9942
sp|Q9DBG6|RPN2_MOUSE	101926	114376	84519.8	117997	367591	330834	343998	271498	277760	336670	260065	285975		14.4357	12.457	11.3279
sp|O35129|PHB2_MOUSE	1.91062e+06	2.15813e+06	2.15474e+06	2.14053e+06	4.93994e+06	4.94344e+06	5.11969e+06	5.02631e+06	1.82825e+06	1.84319e+06	1.84213e+06	1.81757e+06		5.76258	1.69486	0.666487
sp|Q9D1Q6|ERP44_MOUSE	387522	375280	325287	362915	573084	542281	671950	612669	579421	617153	625866	538902		7.42124	9.32604	6.73763
sp|P68369|TBA1A_MOUSE	382817	365176	342329	465310	305449	210123	297746	264925	247508	269010	257922	246135		13.7728	16.0803	4.16918
sp|Q9JHI5|IVD_MOUSE	506889	669069	704888	635928	909602	934541	975704	971076	811710	881465	830774	867299		13.7099	3.3117	3.79516
sp|Q8BGQ7|SYAC_MOUSE	180161	255171	239580	230176	448547	412907	475142	415511	269979	276339	274262	252482		14.3291	6.75467	4.04456
sp|P62880|GBB2_MOUSE	677558	610317	738133	737509	1.24918e+06	1.10621e+06	1.27546e+06	1.27281e+06	680428	658844	703260	686651		8.79446	6.58074	2.6918
sp|Q04857|CO6A1_MOUSE	533250	612063	678340	629072	731722	723550	765647	694239	627700	681297	519352	670797		9.82502	4.0303	11.8467
sp|Q9Z247|FKBP9_MOUSE	1.66529e+06	1.72912e+06	1.92806e+06	1.77741e+06	2.0335e+06	1.90297e+06	1.79835e+06	1.98131e+06	1.58448e+06	1.63204e+06	1.54177e+06	1.61612e+06		6.30518	5.30378	2.49788
sp|Q02248|CTNB1_MOUSE	111578	137536	158357	141880	495580	439971	486752	435959	194157	162438	168084	139212		14.107	6.6664	13.5952
sp|P06151|LDHA_MOUSE	580390	626529	665346	615145	1.46858e+06	1.55868e+06	1.5874e+06	1.52703e+06	294050	311510	354839	357263		5.63042	3.31693	9.58871
sp|Q9CQN1|TRAP1_MOUSE	675683	797253	919415	794815	322881	312146	346140	342579	145368	225529	225724	232839		12.4891	4.88697	19.999
sp|Q9CQF9|PCYOX_MOUSE	451622	450589	426092	452619	1.69408e+06	1.55258e+06	1.90903e+06	1.69281e+06	672751	621466	635734	639075		2.87169	8.59239	3.38133
sp|P05064|ALDOA_MOUSE	505444	653069	654599	576404	799146	837024	811550	823156	657384	743258	649564	668653		11.9419	1.97854	6.33805
sp|P09411|PGK1_MOUSE	941175	996847	1.02262e+06	832558	1.38782e+06	1.37424e+06	1.4729e+06	1.3319e+06	1.33403e+06	1.39094e+06	1.28904e+06	1.29502e+06		8.89108	4.24895	3.53421
sp|Q62465|VAT1_MOUSE	1.44522e+06	1.6188e+06	1.64954e+06	1.65723e+06	1.25882e+06	1.21825e+06	1.30559e+06	1.20129e+06	1.03388e+06	1.08662e+06	1.01427e+06	1.0996e+06		6.26039	3.73134	3.87296
sp|P42932|TCPQ_MOUSE	1.07027e+06	1.16338e+06	1.33419e+06	1.13479e+06	970332	967681	1.08516e+06	1.04167e+06	934569	934109	914236	912395		9.58078	5.64206	1.31655
sp|P80317|TCPZ_MOUSE	469845	509364	517113	469917	602465	577655	568244	490432	438121	392301	404183	387011		5.13299	8.64419	5.66421
sp|Q9CZ13|QCR1_MOUSE	801180	928378	1.17688e+06	944875	843603	823896	843917	868401	1.01194e+06	1.06907e+06	1.0382e+06	1.00992e+06		16.2519	2.15656	2.68353
sp|Q9WTP7|KAD3_MOUSE	929821	983948	1.05722e+06	973625	1.02805e+06	1.10084e+06	948719	992022	1.31193e+06	1.49865e+06	1.46987e+06	1.39416e+06		5.36132	6.32861	5.89916
sp|Q9DCW4|ETFB_MOUSE	1.61435e+06	1.74619e+06	1.92555e+06	1.77358e+06	579597	484054	544518	558936	816315	1.00099e+06	837413	933921		7.23387	7.58357	9.59657
sp|P11688|ITA5_MOUSE	728096	712861	862233	802628	880768	824791	796452	930828	521037	496512	499017	541923		8.93083	6.96313	4.13423
sp|O35639|ANXA3_MOUSE	672793	750543	742492	702628	874909	839543	781216	868475	1.00278e+06	1.08548e+06	938492	1.05911e+06		5.05081	5.08222	6.38186
sp|Q922U2|K2C5_MOUSE	32169.1	43492	37591.9	41174.5	53756.3	57338.7	53286.6	45432.3	98797.1	100254	117825	116695		12.7713	9.56742	9.47172
sp|P97807|FUMH_MOUSE	464177	500581	450721	450199	482020	507521	491547	462814	359634	357186	303842	333236		5.07604	3.84477	7.6753
sp|Q9D051|ODPB_MOUSE	293383	322133	337835	328342	578323	551810	581776	544605	357323	352076	338757	347340		5.9759	3.30971	2.25915
sp|P62814|VATB2_MOUSE	44846.5	84999.1	126917	85361.1	159002	149721	113720	111178	101746	95383.9	70855.8	92604.1		39.1765	18.3763	14.8848
sp|P80314|TCPB_MOUSE	419529	517714	477254	386407	494613	314271	427924	364178	409974	444297	360235	391335		13.0147	19.5476	8.75905
sp|Q9DB20|ATPO_MOUSE	2.4634e+06	2.79183e+06	3.0836e+06	2.75664e+06	4.59297e+06	3.46562e+06	4.81065e+06	4.46329e+06	4.14173e+06	4.22305e+06	4.16054e+06	4.2773e+06		9.14251	13.7507	1.47121
sp|Q99LC5|ETFA_MOUSE	1.96583e+06	2.12557e+06	2.13338e+06	1.99882e+06	746750	654355	786010	729392	911966	936422	892033	921387		4.18685	7.56908	2.02952
sp|Q9JKR6|HYOU1_MOUSE	334196	360820	319093	341840	89319.5	112716	127737	76091.1	124827	103805	129515	132007		5.11954	22.8184	10.4773
sp|Q8BG05|ROA3_MOUSE	180511	205451	196905	191983	587502	517500	378509	541933	456533	489623	493903	468748		5.37515	17.781	3.69335
sp|Q8BMK4|CKAP4_MOUSE	499477	609686	716373	641607	215176	166508	180098	173395	153335	118460	168477	128809		14.6055	11.7762	16.0145
sp|P46935|NEDD4_MOUSE	136391	147089	145646	153295	467985	500537	513310	509677	353485	367332	338075	365856		4.79502	4.14558	3.81185
sp|Q8C129|LCAP_MOUSE	315888	350368	337209	296028	652389	598063	663478	665474	201129	146268	149964	199326		7.35949	4.91873	17.3009
sp|P52825|CPT2_MOUSE	86944.1	93195.6	85580.1	101524	686161	600141	651396	685804	96634.3	108038	124575	93902.4		7.92385	6.18657	13.1784
sp|P24369|PPIB_MOUSE	405154	407842	462988	424657	1.1472e+06	967677	1.17373e+06	1.0205e+06	1.22573e+06	1.20211e+06	1.23273e+06	1.19596e+06		6.26921	9.19384	1.46967
sp|P05622|PGFRB_MOUSE	315297	313728	349408	287088	750366	717627	776134	744309	545093	623549	492032	645081		8.073	3.21436	12.2824
sp|Q91YH5|ATLA3_MOUSE	207555	258485	289103	252518	195546	200536	179590	212422	145043	207911	213503	212382		13.3525	6.90693	17.0504
sp|P46638|RB11B_MOUSE	1.87495e+06	1.89876e+06	2.26025e+06	2.00099e+06	1.03596e+06	1.07655e+06	929064	1.12811e+06	1.15435e+06	1.25711e+06	1.22014e+06	1.15404e+06		8.77963	8.1019	4.26531
sp|Q8QZT1|THIL_MOUSE	1.27202e+06	1.45404e+06	1.55533e+06	1.4428e+06	1.06253e+06	1.1754e+06	1.25206e+06	1.19111e+06	751223	753697	1.17105e+06	1.26386e+06		8.20898	6.75681	27.527
sp|Q8BMF4|ODP2_MOUSE	755041	658565	754517	752153	915506	878111	808947	733938	648324	445145	609782	589901		6.53172	9.59815	15.4904
sp|P22437|PGH1_MOUSE	148518	114843	121337	121261	1.00651e+06	934269	893206	974580	413510	413945	364653	393236		11.8566	5.16369	5.86041
sp|P40124|CAP1_MOUSE	314596	371712	360201	312958	534903	568327	466680	502512	437467	423861	419664	400102		8.97337	8.40724	3.67525
sp|P17751|TPIS_MOUSE	615741	683649	708809	665020	1.53361e+06	1.4362e+06	1.55375e+06	1.54828e+06	1.52089e+06	1.55568e+06	1.46833e+06	1.52572e+06		5.8909	3.63439	2.39212
sp|P51150|RAB7A_MOUSE	1.95701e+06	2.12717e+06	2.30918e+06	2.08366e+06	460045	444085	511728	435357	363473	438617	403894	335116		6.87716	7.38545	11.7836
sp|Q8BFR5|EFTU_MOUSE	556759	597891	651474	587305	85581.1	79760.1	114981	106160	128007	143491	118751	145204		6.59678	17.2592	9.48839
sp|O08807|PRDX4_MOUSE	670067	642238	939753	751969	1.99545e+06	1.77738e+06	1.96508e+06	2.02238e+06	1.61317e+06	1.7002e+06	1.57785e+06	1.6607e+06		17.8659	5.71935	3.27232
sp|P80315|TCPD_MOUSE	552786	739534	730957	654822	731029	433496	677781	723383	439412	498705	564212	596094		12.9404	21.9195	13.3015
sp|P29533|VCAM1_MOUSE	466226	502892	516455	493812	367533	520053	451935	423942	453260	473075	507545	514603		4.28977	14.38	5.94536
sp|Q9DBL1|ACDSB_MOUSE	286505	324349	357214	336370	294868	294218	272990	286221	220130	275224	295234	269706		9.10415	3.54602	12.0368
sp|Q922Q8|LRC59_MOUSE	962569	1.0146e+06	1.10487e+06	1.01551e+06	1.76971e+06	1.61312e+06	1.32118e+06	1.74597e+06	1.3504e+06	1.36448e+06	1.30385e+06	1.27359e+06		5.76805	12.7797	3.17061
sp|Q8R180|ERO1A_MOUSE	860299	935640	941058	906967	986088	884651	883413	1.0389e+06	739137	616264	764082	767786		4.05678	8.14544	9.90689
sp|P80318|TCPG_MOUSE	573462	589069	650624	525024	676689	686021	671096	705159	493822	524376	512018	523585		8.86315	2.18176	2.77591
sp|Q9R0E2|PLOD1_MOUSE	44378.8	81580.3	40398.9	75225	365361	298194	399541	354893	116059	105656	109479	98353.9		34.7984	11.876	6.88856
sp|P16858|G3P_MOUSE	2.55797e+06	2.89339e+06	3.14731e+06	2.83578e+06	1.44401e+06	1.2804e+06	953037	1.44996e+06	1.78412e+06	1.9127e+06	1.8475e+06	1.80136e+06		8.46009	18.1663	3.12897
sp|Q6R0H7|GNAS1_MOUSE	410492	435926	476646	413931	437764	456278	421712	383619	363822	370183	331971	342173		7.007	7.27308	5.10283
sp|O35074|PTGIS_MOUSE	373864	401666	413345	384726	682833	520737	664742	648223	177787	197994	187689	199890		4.45872	11.704	5.35576
sp|Q9CZU6|CISY_MOUSE	485352	562352	495149	570309	5.59379e+06	4.9937e+06	5.50685e+06	5.47507e+06	552344	633341	611865	490597		8.37156	5.01572	11.2229
sp|Q8BIJ6|SYIM_MOUSE	96542	144975	157354	94207.8	954070	925812	929137	886811	255877	274108	236246	241277		26.4607	3.0077	6.74908
sp|O54724|PTRF_MOUSE	1.63646e+06	1.79574e+06	2.14323e+06	1.84512e+06	1.55857e+06	1.4564e+06	1.54337e+06	1.47855e+06	1.63836e+06	1.63993e+06	1.66831e+06	1.70957e+06		11.4113	3.27574	2.00256
sp|P42125|ECI1_MOUSE	475281	502763	430841	483248	731641	660058	648336	733141	696562	727708	731263	679855		6.42771	6.54876	3.50294
sp|Q91VR2|ATPG_MOUSE	1.48849e+06	1.74346e+06	1.97333e+06	1.70992e+06	2.78308e+06	2.63376e+06	2.79547e+06	2.69427e+06	2.0927e+06	2.25042e+06	2.18217e+06	2.21312e+06		11.4776	2.80895	3.08189
sp|P18760|COF1_MOUSE	907907	1.06223e+06	915332	905777	143224	148269	160976	161077	181846	200119	178724	204123		8.05943	5.90617	6.68217
sp|P10126|EF1A1_MOUSE	789749	870030	1.03798e+06	908995	684823	614017	690668	712122	593759	668633	598340	653934		11.483	6.30383	6.0738
sp|Q9DCT2|NDUS3_MOUSE	703139	673862	658123	658044	933615	806610	1.06123e+06	823711	946021	977865	806528	840186		3.1551	12.9791	9.21059
sp|P35486|ODPA_MOUSE	948103	1.05206e+06	1.18795e+06	1.01817e+06	2.20368e+06	2.09143e+06	2.20812e+06	2.18218e+06	901843	967777	875931	938956		9.5761	2.50877	4.39135
sp|Q60930|VDAC2_MOUSE	1.12268e+06	1.2035e+06	1.47504e+06	1.24656e+06	2.09506e+06	2.04416e+06	1.98713e+06	2.10138e+06	1.31733e+06	1.39225e+06	1.32994e+06	1.52001e+06		11.9705	2.58232	6.67149
sp|P53994|RAB2A_MOUSE	770602	850927	810778	860605	451490	460061	500608	543985	426999	442914	394402	343294		5.00296	8.67756	10.9432
sp|Q64133|AOFA_MOUSE	63716.8	96810.7	50191.1	59061.4	678605	621203	686295	663378	198221	207577	204313	207680		30.1953	4.38581	2.16973
sp|Q91YT0|NDUV1_MOUSE	321017	342011	424963	287075	561204	549804	534933	538264	234712	290401	262628	247012		17.0676	2.1872	9.28943
sp|P17742|PPIA_MOUSE	1.76406e+06	2.14466e+06	2.03413e+06	2.10034e+06	3.6074e+06	3.66361e+06	4.18949e+06	3.52135e+06	4.35909e+06	4.43936e+06	4.11423e+06	4.33681e+06		8.48663	8.05625	3.2289
sp|P08121|CO3A1_MOUSE	28703	53687.5	53382	49475.2	111613	109602	77301.6	103756	124758	130860	128133	124819		25.6844	15.7753	2.31011
sp|P99029|PRDX5_MOUSE	326655	280596	277686	311142	523743	515583	638596	513234	532340	561949	550529	537004		7.9731	11.0818	2.46241
sp|Q99LP6|GRPE1_MOUSE	179475	381386	198054	381690	576001	665639	617063	633077	669440	663654	618746	652101		39.1218	5.98044	3.48232
sp|Q02819|NUCB1_MOUSE	227082	262568	255560	257180	24510.7	40119	62319.1	33510.5	39489.9	49294.5	36493.6	49668.7		6.36894	40.1994	15.427
sp|Q9Z0X1|AIFM1_MOUSE	136507	94866.6	120660	133343	337111	273501	358186	365626	145831	141746	116144	128272		15.603	12.5448	10.1586
sp|Q76MZ3|2AAA_MOUSE	199470	196104	172941	156859	126155	80280	119004	63300.5	70670.5	76160.9	47047.1	72732.7		11.1046	31.1494	19.9019
sp|Q9CR62|M2OM_MOUSE	59681.2	114707	144467	60304.6	552435	751449	539093	639241	301602	312817	273599	260928		44.2849	15.7777	8.38168
sp|Q8QZS1|HIBCH_MOUSE	309247	307571	299383	322589	495752	509218	547366	445991	279571	284091	258999	271266		3.10438	8.38378	4.02939
sp|Q99JY0|ECHB_MOUSE	511031	558684	571059	580232	1.21316e+06	1.17652e+06	1.21541e+06	1.19187e+06	659522	688134	621004	676452		5.54233	1.54205	4.43178
sp|P68254|1433T_MOUSE	284594	294854	333791	286301	437984	389817	435948	471148	394895	409254	344011	329818		7.68482	7.70625	10.4231
sp|P14152|MDHC_MOUSE	301910	357893	374176	356810	466591	467310	499673	496825	409045	434832	401685	400928		9.0715	3.75253	3.86283
sp|Q07797|LG3BP_MOUSE	287790	311801	358526	316498	590462	547040	586082	563180	495922	523680	524643	516362		9.22788	3.55559	2.58997
sp|Q60854|SPB6_MOUSE	105596	96093.3	118828	113039	234919	233131	177328	255239	265853	273610	274503	277281		9.06438	14.8448	1.79448
sp|P26041|MOES_MOUSE	12897.2	21832.2	21962.7	23956.1	313287	239063	270042	318628	67918.3	48652.8	50253.5	56959.1		24.5004	13.2176	15.6493
sp|Q9CPY7|AMPL_MOUSE	454982	530910	575471	520163	434442	417148	430031	397426	321035	361954	333851	361513		9.55878	3.95459	5.94272
sp|Q8BKG3|PTK7_MOUSE	132712	166128	214111	160772	354074	339297	376489	314312	181819	202059	192120	189723		20.065	7.54274	4.35742
sp|Q91V41|RAB14_MOUSE	208986	207796	274078	254148	169567	199402	222919	188740	174829	160836	157523	139434		14.0475	11.3997	9.20711
sp|P80313|TCPH_MOUSE	279326	309630	318497	270686	384863	383947	338081	317527	253372	271149	236091	255811		7.84615	9.47487	5.65037
sp|Q9DCD0|6PGD_MOUSE	138342	97766.9	111122	145345	261070	311933	328941	308230	57998.8	72153.6	65770.1	45759.4		18.2331	9.61273	18.8003
sp|P10605|CATB_MOUSE	145908	164805	177099	155843	211770	192013	248053	192893	168397	147658	174126	127546		8.24441	12.4138	13.7444
sp|Q99JB2|STML2_MOUSE	429594	494363	454716	482679	441082	290477	370944	373155	386778	401797	401221	323485		6.24512	16.6969	9.83597
sp|Q9D2G2|ODO2_MOUSE	1.68707e+06	1.7789e+06	1.93622e+06	1.87415e+06	2.06625e+06	1.79689e+06	2.04446e+06	1.82648e+06	1.53702e+06	1.66436e+06	1.40737e+06	1.60937e+06		6.00482	7.31726	7.14716
sp|Q9DC69|NDUA9_MOUSE	35623	43210.2	53440.3	43200.7	704810	611594	701070	672116	87411.1	38005.1	48717.1	68267.9		16.6727	6.40821	36.0194
sp|O08795|GLU2B_MOUSE	955454	1.07848e+06	1.34708e+06	1.08209e+06	202806	213353	210618	182717	261114	262278	261580	264598		14.7928	6.84154	0.589229
sp|Q99JI6|RAP1B_MOUSE	502269	532206	609299	533777	581924	449753	585831	564991	448404	411817	446049	463988		8.38329	11.8307	4.96866
sp|P51863|VA0D1_MOUSE	559931	580811	662417	615500	911567	919061	528565	913395	634722	659649	635410	624946		7.41009	23.5998	2.31297
sp|Q91ZA3|PCCA_MOUSE	184418	222539	137702	193138	221644	242373	403521	329850	229887	210379	198848	225778		19.0697	27.9936	6.61666
sp|O35114|SCRB2_MOUSE	768001	834154	896436	755554	1.25458e+06	1.05676e+06	1.29143e+06	1.27612e+06	511730	555212	539570	510985		8.00801	8.99313	4.11123
sp|Q9DB05|SNAA_MOUSE	299743	339834	361931	362685	195682	137590	209660	163685	169274	208229	165938	181880		8.65156	18.3302	10.5895
sp|Q61598|GDIB_MOUSE	98621.7	118857	107831	105399	215968	179463	205475	150590	103033	112234	94572.6	112731		7.81076	15.5483	8.16206
sp|Q6PDM2|SRSF1_MOUSE	399321	464836	535816	478542	203528	207610	203004	200731	207103	240203	202285	220632		11.9359	1.40623	7.80424
sp|Q60716|P4HA2_MOUSE	274622	274277	277808	280726	162486	171303	180686	200441	160148	154798	122709	146234		1.09407	9.10372	11.3265
sp|O55143|AT2A2_MOUSE	250602	285369	311468	299427	508825	465018	526466	531110	262273	296018	283387	292983		9.18434	5.93238	5.37385
sp|Q61553|FSCN1_MOUSE	475196	510918	559522	518138	862521	824552	793264	871333	393228	402679	375675	381578		6.70429	4.29996	3.10337
sp|D3Z7P3|GLSK_MOUSE	124291	134681	131137	124183	33886.4	30731.6	34083.8	33044	33182.5	20391.7	44697.9	23745.7		4.05365	4.66817	35.7398
sp|Q9DCX2|ATP5H_MOUSE	871540	924411	962774	918361	876057	831260	799392	874543	1.01457e+06	1.08672e+06	1.0502e+06	1.07216e+06		4.06925	4.3764	2.97242
sp|O35887|CALU_MOUSE	811357	922506	994531	886050	64765.1	56402.5	58377	70749.3	45030.3	56990.4	35276.2	39713.6		8.43847	10.4119	21.1997
sp|Q9Z2I8|SUCB2_MOUSE	434086	533697	479011	485963	53248	60922.8	61902.1	54470.7	65115.8	67142.9	75075	60844.7		8.43834	7.64705	8.89342
sp|Q9DBS1|TMM43_MOUSE	167073	192174	217203	201316	768139	803401	882808	768273	345352	377838	323865	361551		10.7861	6.70822	6.54677
sp|P57716|NICA_MOUSE	499265	534955	510034	513170	496022	657026	665289	657609	360843	376801	396355	291540		2.91011	13.2577	12.7962
sp|O08529|CAN2_MOUSE	59907.2	66732.8	66103.4	70857.6	110005	101838	108555	96419.6	69939.6	69934.7	59124	61153.2		6.8552	6.03837	8.79109
sp|P03991|HA1W_MOUSE	134681	153441	184695	99633.2	424712	335226	388511	308290	166952	227670	184061	212374		24.86	14.3716	13.8323
sp|Q61753|SERA_MOUSE	707573	756459	848153	782668	652580	608693	702516	626046	721648	720806	656007	694757		7.57087	6.31726	4.4161
sp|Q9DBH5|LMAN2_MOUSE	400512	493370	527423	500301	911732	860372	868775	905372	596370	555316	620908	580777		11.5007	2.9048	4.67844
sp|P51655|GPC4_MOUSE	356780	369403	443310	383980	700888	683479	705365	715342	215625	203526	169458	185137		9.85579	1.89797	10.5018
sp|P47757|CAPZB_MOUSE	206725	205106	403709	215938	398550	393818	432025	399585	329153	346389	299309	312954		37.749	4.31883	6.32169
sp|Q9WV54|ASAH1_MOUSE	109939	136195	157927	109917	238144	209471	224702	209284	279380	267789	256203	270764		18.0568	6.289	3.56673
sp|Q9EQ20|MMSA_MOUSE	155077	167167	182512	167394	261300	239037	326422	284708	108057	139208	124942	154285		6.68598	13.4441	15.0109
sp|P50516|VATA_MOUSE	196923	232444	256204	282521	327434	309659	360017	335151	207120	165362	168968	170040		15.025	6.27471	11.0194
sp|Q9ET22|DPP2_MOUSE	372711	385632	384382	349938	659642	508694	540643	585064	298200	467604	312234	213813		4.43296	11.4044	32.7505
sp|P63101|1433Z_MOUSE	983653	1.0657e+06	1.12487e+06	1.0037e+06	1.88031e+06	1.81172e+06	1.9069e+06	1.83928e+06	1.65212e+06	1.71031e+06	1.55393e+06	1.66686e+06		6.12448	2.27556	4.01284
sp|Q9CVB6|ARPC2_MOUSE	175437	161579	196415	178483	288413	269871	298032	273100	214627	197542	224660	187363		8.04824	4.68066	8.12826
sp|O88569|ROA2_MOUSE	260616	280928	301951	270961	545193	479823	525006	552134	469237	489898	490383	500811		6.32775	6.19874	2.71246
sp|Q61490|CD166_MOUSE	164147	205802	176272	211780	311700	241366	250364	275797	233554	204761	236310	238428		12.1101	11.6771	6.91938
sp|Q61425|HCDH_MOUSE	275526	296360	279069	250855	908489	793740	944287	892414	411450	398507	413893	434088		6.80867	7.28128	3.54892
sp|P61750|ARF4_MOUSE	25306.5	44863.7	47503.2	35946.9	25476.4	26470.1	26106.4	28588	22370	23919.1	24414	20577.7		26.1294	5.06043	7.58122
sp|Q8BGC4|ZADH2_MOUSE	152843	155686	193892	156961	142595	121323	157778	146160	81093.5	192684	156343	188246		11.7934	10.7149	33.3803
sp|Q91ZE0|TMLH_MOUSE	158337	144344	221547	127052	525249	510523	446433	528850	173147	181430	163341	120353		25.2974	7.63416	17.0263
sp|Q9DC51|GNAI3_MOUSE	171959	206873	248827	197772	186130	141681	192981	159247	100896	122179	131576	111408		15.479	14.0263	11.3965
sp|Q8BFZ9|ERLN2_MOUSE	242892	285487	300854	311203	280086	269006	300577	308523	222303	249028	234072	232112		10.5441	6.28406	4.7105
sp|Q99K85|SERC_MOUSE	170938	253532	206191	159449	429471	432334	430077	441335	184296	206505	173502	186684		21.416	1.2678	7.32768
sp|P07214|SPRC_MOUSE	383872	474262	529468	451219	341876	377717	393814	377772	518350	485570	501100	545576		13.113	5.89077	5.01551
sp|Q61781|K1C14_MOUSE	5343.07	13272	14739.3	12501.7	13571.4	14410.4	12560.9	14178	24695.1	29261	28581.8	24579.2		36.5043	6.03613	9.2961
sp|Q3V1T4|P3H1_MOUSE	74351.1	137510	147749	142278	286445	290684	298491	307567	239164	246416	244994	243692		27.3658	3.14356	1.28862
sp|Q61171|PRDX2_MOUSE	625140	734307	789945	677672	869743	718169	735038	828938	900118	865893	906833	773560		10.0668	9.27942	7.1229
sp|P62137|PP1A_MOUSE	227192	228543	268225	209755	240718	239093	269384	273422	181611	157185	167828	180146		10.5922	7.14698	6.68529
sp|P51174|ACADL_MOUSE	580385	622215	729857	602947	885128	840820	952288	915119	479225	498379	380492	481249		10.4516	5.25081	11.654
sp|P60843|IF4A1_MOUSE	277960	293274	321267	286271	196924	177777	218357	199788	221568	221743	195799	211455		6.37591	8.37931	5.74431
sp|O08756|HCD2_MOUSE	393423	361869	402273	415699	226838	167237	169496	182541	188017	204110	189150	185008		5.81661	14.854	4.45794
sp|Q99LD8|DDAH2_MOUSE	496455	499359	613751	553517	575538	547870	626470	275074	602397	665463	720066	653578		10.2223	31.1139	7.31291
sp|Q99M71|EPDR1_MOUSE	250695	290529	323360	276966	562161	536029	563875	598802	382734	402436	402722	394443		10.5951	4.55793	2.37288
sp|Q8CI59|STEA3_MOUSE	74177.4	101130	114205	104512	243958	262207	241399	272237	77353.2	95349.7	85203.7	98457.5		17.3995	5.79992	10.8398
sp|Q61316|HSP74_MOUSE	128612	185385	196601	145557	196497	189815	156574	233578	87407.1	85630.2	88916.1	114471		19.636	16.2658	14.4975
sp|Q9D6R2|IDH3A_MOUSE	716593	730639	869770	741345	316278	294226	349346	328685	291310	349977	342376	310157		9.26653	7.16138	8.50717
sp|Q8BFR4|GNS_MOUSE	449569	453594	518868	509900	660614	680898	718669	725355	408095	436140	427186	407478		7.55312	4.4301	3.3984
sp|Q9Z2U0|PSA7_MOUSE	301623	302658	360892	241642	488768	382337	373791	455425	325844	470500	350345	346809		16.1377	13.1925	17.5822
sp|Q91V61|SFXN3_MOUSE	73101	72550	52171.6	94640.5	282025	276430	206726	284899	108442	97460.5	91303.6	134567		23.7193	14.2319	17.706
sp|Q9Z1N5|DX39B_MOUSE	205447	214070	296937	261951	392605	370044	440805	367983	277156	304131	292212	305279		17.5133	8.61727	4.44541
sp|P57759|ERP29_MOUSE	568245	524619	648133	589536	688416	766584	773666	773039	751686	783308	700461	807501		8.81342	5.52536	6.07692
sp|Q07417|ACADS_MOUSE	401013	416517	420796	424074	168104	146455	155328	130582	130073	108733	97877.5	122735		2.45545	10.5025	12.5106
sp|P49817|CAV1_MOUSE	312262	303030	398545	280812	383545	451197	442411	253253	160993	167277	168611	156830		15.9541	23.8664	3.3727
sp|Q8VCW8|ACSF2_MOUSE	118980	134041	139931	113171	117282	111683	104013	128652	82634.8	92551.7	85263.3	80478.5		9.90734	8.98584	6.16834
sp|Q60931|VDAC3_MOUSE	439847	509145	583480	481968	787086	717153	812698	766238	525892	532267	506629	517348		11.9932	5.25362	2.13313
sp|P20108|PRDX3_MOUSE	663801	733810	707665	758180	985318	970228	981749	1.03511e+06	1.04039e+06	1.11823e+06	1.07464e+06	1.07501e+06		5.64006	2.89363	2.96034
sp|O35459|ECH1_MOUSE	164970	177849	91568.8	173435	272552	296874	281688	278912	282187	278482	271919	268531		26.7256	3.65068	2.24715
sp|P47791|GSHR_MOUSE	81419	88702.9	78978.8	61705.7	232392	234049	207690	267665	55784.2	65709.6	61019.2	57411		14.7179	10.4605	7.33779
sp|P07901|HS90A_MOUSE	218722	243082	293114	223154	246903	222256	246957	247911	203099	218766	195453	221678		13.94	5.19026	5.98163
sp|Q99K51|PLST_MOUSE	47947.5	68765.5	48324.8	49693.1	49000.2	64458.6	66435.5	68332.6	40100.6	44416.1	13473.2	27188.2		18.7828	14.2562	44.5908
sp|O54782|MA2B2_MOUSE	82359.4	86695.1	99030.7	84733.3	193087	181036	199768	185325	117534	122283	120931	115531		8.42575	4.37629	2.5965
sp|Q9CQA3|SDHB_MOUSE	498546	538032	616236	557603	706407	593532	508022	764122	419011	395985	445565	447158		8.87056	17.8126	5.7003
sp|Q91YP2|NEUL_MOUSE	157600	170348	177250	211439	294039	275434	167147	289906	138911	107520	121912	148668		12.842	23.4529	14.1002
sp|Q99L47|F10A1_MOUSE	245142	199361	289878	297840	269030	233454	167027	151524	362684	377036	357089	377239		17.6269	26.9953	2.77293
sp|Q91V92|ACLY_MOUSE	32449	77535.7	71878.7	38377.5	267114	228315	256564	245213	60832.9	79318.6	66533.8	79965.2		41.6484	6.66063	13.266
sp|Q9CQW2|ARL8B_MOUSE	216475	120743	171898	134061	286441	277687	319978	303896	339818	285125	321432	351347		26.7309	6.32908	8.92491
sp|Q920A5|RISC_MOUSE	83861.3	101324	119591	94639.6	103360	138424	124312	162410	132332	110556	131620	178671		15.0183	18.7707	20.7892
sp|P62908|RS3_MOUSE	336679	365427	518608	359758	413607	398093	435322	464555	255076	281304	258043	272660		21.0722	6.73488	4.63599
sp|Q921T2|TOIP1_MOUSE	422358	470753	537648	474785	168595	79543.2	80393.6	167066	145269	155587	144288	146728		9.92482	40.9462	3.49897
sp|Q9Z0J0|NPC2_MOUSE	179581	216673	183922	175506	405106	434774	470283	432553	471499	536644	342830	399756		9.9609	6.13416	19.2844
sp|P21278|GNA11_MOUSE	172556	196132	207118	242557	151398	197138	221809	246767	176521	157468	158022	169200		14.2379	19.9048	5.58219
sp|P11438|LAMP1_MOUSE	881540	1.5876e+06	1.76242e+06	1.41591e+06	2.60998e+06	2.63815e+06	2.55831e+06	2.67305e+06	2.32651e+06	2.69452e+06	2.45345e+06	2.17061e+06		26.9715	1.85025	9.18375
sp|Q61576|FKB10_MOUSE	107173	101101	102753	96976.5	155731	152217	163201	154106	83439.1	89856.9	90278.8	54078.4		4.13499	3.07762	21.6304
sp|P21956|MFGM_MOUSE	184162	72602.5	183657	155542	414445	412265	476327	413781	212007	237898	209349	209989		35.3394	7.32242	6.33721
sp|O54734|OST48_MOUSE	139670	143090	156977	196398	959654	870058	726943	930189	384525	356706	364979	358203		16.3548	11.869	3.49571
sp|Q9CQQ7|AT5F1_MOUSE	685345	726271	850549	741348	1.22887e+06	1.41854e+06	1.19561e+06	1.3305e+06	776512	874041	849068	778208		9.39352	7.82966	6.0616
sp|Q9CQV8|1433B_MOUSE	283376	340408	347599	292898	300662	264174	314459	315828	271186	295776	257870	273469		10.3206	8.05491	5.72479
sp|P35293|RAB18_MOUSE	242931	272819	217555	259013	158876	117792	136938	161329	119856	143132	136440	129924		9.56693	14.247	7.49276
sp|P62874|GBB1_MOUSE	511378	543383	588791	577231	937335	939706	1.0075e+06	1.01101e+06	554015	706803	568324	586875		6.30298	4.19702	11.5629
sp|O55022|PGRC1_MOUSE	329495	358806	371171	342642	684585	590875	759272	670710	615941	654587	551263	545573		5.20659	10.2011	8.89012
sp|Q8R164|BPHL_MOUSE	36948.6	53736.7	50415.9	47566.9	168893	166188	188788	190415	38551.2	44039.8	48551.2	29288.5		15.4003	7.16917	20.6724
sp|O35646|CAN6_MOUSE	25303.3	65593.4	59908.1	79015.3	443548	383070	502280	432657	148295	176924	158037	163845		39.8268	11.1132	7.3959
sp|P68510|1433F_MOUSE	134884	174263	207171	156526	241248	274750	277579	287773	246228	277778	242167	258612		18.1676	7.46602	6.24427
sp|P14901|HMOX1_MOUSE	176235	178800	226430	140774	206621	215931	251198	257004	255830	270674	245973	244829		19.4731	10.7988	4.7046
sp|Q9WTP6|KAD2_MOUSE	611042	598431	707568	506452	1.12704e+06	1.01915e+06	1.07116e+06	1.09276e+06	790165	1.10782e+06	1.02811e+06	1.1059e+06		13.5799	4.19567	14.8706
sp|P50518|VATE1_MOUSE	232363	242607	260073	310525	249497	307096	256335	195669	307085	328790	294159	315620		13.2733	18.0783	4.67585
sp|P35278|RAB5C_MOUSE	383076	500916	503418	444927	227542	177099	216505	158879	171205	203214	194358	180764		12.4061	16.6077	7.57723
sp|P08228|SODC_MOUSE	444946	473105	513153	474999	480650	429890	402394	421451	992184	1.05234e+06	1.03196e+06	1.10493e+06		5.87668	7.70557	4.48863
sp|Q8CFX1|G6PE_MOUSE	81098.8	35399.3	70410.5	98825.7	279559	287547	316474	271082	90808.6	94554.3	83845.1	64228.2		37.4175	6.83144	16.1995
sp|Q64435|UD16_MOUSE	29833.3	20931.1	29895	11291.8	158178	138680	204349	168609	35280.2	30255.7	26780.1	23511.4		38.5501	16.4507	17.3889
sp|P35700|PRDX1_MOUSE	634756	702058	888873	708287	889024	881348	866527	898128	778145	908863	820634	827093		14.8338	1.5138	6.55171
sp|P29391|FRIL1_MOUSE	245018	239209	265926	283839	480955	434891	526329	504057	488157	578839	526741	551082		7.90004	8.03815	7.17236
sp|Q8BMD8|SCMC1_MOUSE	61569.3	69816.5	77085.9	29407.4	57791.6	74104.4	60051	67660.8	46834.4	48989.7	51116.7	44835.1		35.3459	11.4746	5.65546
sp|P05201|AATC_MOUSE	38438.3	43476.7	52072.8	73795	82951.9	97888.8	116784	125202	20183.4	30432.4	30680.6	25932.4		30.0623	17.9633	18.3743
sp|Q9D0I9|SYRC_MOUSE	81299.6	96533.1	88450.5	96186.4	132014	128325	125736	54384.5	110134	104741	95271.2	108862		7.99659	33.8218	6.4214
sp|P17047|LAMP2_MOUSE	6.2349e+06	7.33921e+06	6.93122e+06	6.78558e+06	1.26674e+07	1.21501e+07	1.35623e+07	1.3227e+07	1.10686e+07	1.14509e+07	1.08679e+07	1.22018e+07		6.69228	4.82384	5.16201
sp|P70296|PEBP1_MOUSE	283830	313097	359326	308484	334028	292346	352611	295087	469877	524036	479108	479666		9.96272	9.30784	4.98338
sp|P62962|PROF1_MOUSE	738670	803277	865143	752217	2.06696e+06	1.79089e+06	1.92759e+06	1.66698e+06	2.06845e+06	2.02749e+06	1.94935e+06	1.99906e+06		7.26769	9.2653	2.48874
sp|P62737|ACTA_MOUSE	1.99177e+06	2.27442e+06	2.67749e+06	2.28871e+06	557852	579798	494872	443382	874591	523844	621498	668077		12.2038	11.9332	21.9981
sp|P51881|ADT2_MOUSE	497540	440193	497270	348403	3.00658e+06	2.48804e+06	3.19215e+06	2.99293e+06	1.2451e+06	1.32715e+06	1.37899e+06	1.22517e+06		15.7769	10.3402	5.54535
sp|P19783|COX41_MOUSE	679273	728059	772152	782053	1.6492e+06	1.59052e+06	1.48954e+06	1.69978e+06	1.30273e+06	1.44583e+06	1.42858e+06	1.48516e+06		6.35044	5.6177	5.57159
sp|Q8K4Z3|NNRE_MOUSE	55870.3	46865.8	36812.5	66866.7	159663	206095	197903	159852	35601.7	27145.1	41968.7	37402.8		24.8263	13.6093	17.4469
sp|P18572|BASI_MOUSE	219085	267804	260666	239865	355959	307720	353701	336429	364943	414942	367596	377061		8.90488	6.57938	6.06871
sp|Q61941|NNTM_MOUSE	82623.8	73696.3	133382	101133	237814	203253	211469	256203	164316	191319	176045	170601		27.0036	10.7059	6.57374
sp|Q6ZQI3|MLEC_MOUSE	26493.3	37843.2	59028	38945	82216.1	83899.8	82718.5	79421.4	50318.8	38393	58384.5	59944.5		33.3359	2.3126	19.0482
sp|Q9WVJ2|PSD13_MOUSE	59359.5	64913.4	74864.3	56080.4	124860	116659	97487.1	108157	75112.5	87191.1	71092.7	68048.8		12.8915	10.4868	11.1468
sp|Q9CQE1|NPS3B_MOUSE	22324.6	56072.2	40383.6	72090.2	242415	241591	262687	257487	38244.1	59019.5	51849.1	58692.1		44.6596	4.24618	18.7052
sp|O70475|UGDH_MOUSE	92504.4	94956.2	44592.4	75009.1	103472	98231.1	115232	105930	65397.9	81155.2	68987.9	69575.6		30.2414	6.72543	9.59339
sp|Q9D1D4|TMEDA_MOUSE	164037	250396	266640	263398	410283	431836	457791	426832	476753	480684	516483	462124		20.5676	4.56132	4.76727
sp|Q7TMK9|HNRPQ_MOUSE	84220.4	38023.7	56217.4	38241.6	213995	214251	224929	198102	146084	153592	162280	136840		40.1817	5.19481	7.23433
sp|Q9EP69|SAC1_MOUSE	87005.8	82000.8	76144.2	87998.9	262659	250679	278193	267118	177542	177204	185358	175962		6.52884	4.30064	2.39197
sp|Q11011|PSA_MOUSE	175197	78792.3	133847	130780	181806	179748	167931	175159	100314	93327.1	96217.8	102060		30.463	3.49125	4.03338
sp|P70699|LYAG_MOUSE	18018.3	62994	75487.2	63777.4	152439	153507	170047	157914	63713.2	64913.8	68912.8	54822.2		46.0381	5.09197	9.42061
sp|P24668|MPRD_MOUSE	413615	477509	518488	442169	498888	517827	541487	524553	494724	536822	523194	572996		9.78987	3.38325	6.1119
sp|P60766|CDC42_MOUSE	614224	712834	612194	683803	1.13189e+06	706626	951402	1.03055e+06	628602	663301	777922	835308		7.70915	18.9907	13.3164
sp|Q921M3|SF3B3_MOUSE	46538.4	34239.2	47265.2	40643.5	106118	109739	94225.8	68485.7	46144.9	68591	55461.8	48681.1		14.3764	19.7103	18.3648
sp|Q99PT1|GDIR1_MOUSE	144782	129676	203823	149203	72715.9	45955.5	57627.1	57802	62866.5	74190.9	52207.9	61340.1		20.653	18.7358	14.3945
sp|P18242|CATD_MOUSE	896764	977894	1.07737e+06	1.0319e+06	952986	1.36473e+06	1.13404e+06	1.21279e+06	1.08037e+06	1.0589e+06	1.03808e+06	1.02186e+06		7.79564	14.6936	2.41942
sp|Q99L13|3HIDH_MOUSE	161038	138811	140491	160370	102775	93009.2	92848.5	51728.7	79633.9	103917	67780.6	88796.4		8.10873	26.7014	17.9329
sp|P37889|FBLN2_MOUSE	208529	285253	479248	357229	267329	247085	229401	293638	225943	233928	231312	249331		34.6113	10.6447	4.26776
sp|Q07076|ANXA7_MOUSE	35453.2	61804.3	100939	77362.8	263084	308261	305084	318323	207601	224457	211084	218438		39.9045	8.16829	3.50221
sp|Q9Z2X1|HNRPF_MOUSE	96384.4	85655.2	89248.4	102583	141529	90921.4	92234.7	134166	112486	146085	129798	120057		8.06401	23.4391	11.4091
sp|P51660|DHB4_MOUSE	130063	131125	170760	138960	147874	118716	83612.1	131924	97019.1	93684	98229.1	80022.1		13.3857	22.6894	9.07215
sp|Q9CQ92|FIS1_MOUSE	102278	140314	131888	143211	137356	116419	143746	174030	231958	226498	229318	223367		14.4667	16.6684	1.62172
sp|Q9D0F3|LMAN1_MOUSE	382053	416676	517176	450251	322240	354052	343516	362156	213956	235860	215494	230195		13.0455	5.00076	4.83987
sp|Q64433|CH10_MOUSE	1.65264e+06	1.57758e+06	1.8535e+06	1.72818e+06	782049	824325	833556	837313	1.06512e+06	1.11398e+06	956843	1.09251e+06		6.91061	3.10423	6.6003
sp|P17710|HXK1_MOUSE	34703.6	66422	40703.6	25156.2	89972.8	111823	133684	133840	50728.3	73446.5	49635.5	52573		42.2846	17.8696	19.9644
sp|Q9QUM9|PSA6_MOUSE	188183	183994	214895	174413	365167	267222	268552	362944	235413	321112	242161	289769		9.10602	17.5753	14.9377
sp|Q8BY89|CTL2_MOUSE	117169	127892	148927	120573	385047	291956	329715	422823	154404	170865	155940	160490		11.0736	16.2306	4.62805
sp|Q9Z2W0|DNPEP_MOUSE	75837	33104.7	65273.3	80151.3	149741	109713	119373	129997	96363.1	79764	106286	104174		33.4381	13.4866	12.4548
sp|Q99020|ROAA_MOUSE	163894	147832	201146	155117	450436	395548	436149	438384	399136	393371	409636	404748		14.1882	5.55487	1.74969
sp|Q8R4N0|CLYBL_MOUSE	67109.7	92902.9	83712.1	134301	127438	103560	156782	118893	107807	122284	113211	116303		30.2589	17.664	5.26173
sp|Q99LC3|NDUAA_MOUSE	129087	158125	134086	104217	65485.4	94044.1	164666	88616	59190	71831.9	63195.2	82813.6		16.8242	41.4773	15.1092
sp|Q91V12|BACH_MOUSE	258855	339223	282650	384350	384487	387023	409823	351472	209685	247201	228896	238794		17.8754	6.26984	6.98439
sp|Q8VDM4|PSMD2_MOUSE	21417.6	31229.7	34515.8	27087.9	66408.5	65341.9	67756.4	64433.2	14944.9	6671.48	10672.5	12369.1		19.7823	2.16789	31.1019
sp|O55234|PSB5_MOUSE	67299.9	111936	102958	100458	145521	143685	140748	135158	135539	148771	127181	131820		20.4264	3.20581	6.83332
sp|Q9JIF7|COPB_MOUSE	16452	26401.8	25173.8	21602.7	54537.2	30479.8	75668.7	80157.3	63823.8	62668.5	43521.8	55917.5		19.9119	37.787	16.4966
sp|P68040|GBLP_MOUSE	106347	107839	59144.7	106689	144057	118977	105574	139794	86221.9	88158.9	87340.4	92099.3		25.1728	14.206	2.8895
sp|Q9ET30|TM9S3_MOUSE	148384	140816	173764	72102.3	634902	571849	595834	625157	168864	207861	176190	167913		32.4875	4.72616	10.4341
sp|Q61937|NPM_MOUSE	81226.8	138735	152900	129346	91233.3	84668.3	92100.7	94964.8	198288	215868	202578	188712		24.7673	4.79557	5.5993
sp|P02535|K1C10_MOUSE	881327	940931	1.09125e+06	909233	1.06902e+06	1.05896e+06	1.01076e+06	915494	1.29684e+06	1.38608e+06	1.31311e+06	1.41531e+06		9.79413	6.92085	4.20815
sp|P61982|1433G_MOUSE	508219	526773	530586	493195	887304	521521	553672	830186	780241	773668	776662	731509		3.37003	26.8324	2.98267
sp|P30412|PPIC_MOUSE	568222	502279	579252	551108	1.24923e+06	1.17769e+06	1.2885e+06	1.27888e+06	1.06913e+06	1.20023e+06	907220	1.19474e+06		6.17769	4.01484	12.6056
sp|P01897|HA1L_MOUSE	554332	610736	672942	562632	1.30033e+06	1.17966e+06	1.32687e+06	1.27171e+06	869303	879309	787654	850095		9.08437	5.04705	4.85691
sp|P04104|K2C1_MOUSE	264877	290655	395297	292340	448086	382899	390202	423966	519691	579809	587257	599929		18.5724	7.3819	6.23348
sp|Q9D855|QCR7_MOUSE	37529	48789.1	70878.3	74749.6	120819	118341	123217	88796.5	111769	127121	120840	120280		30.6932	14.2927	5.25353
sp|Q9Z204|HNRPC_MOUSE	235289	200204	216402	172643	153120	84822.7	165443	148475	166255	166442	163864	154872		12.8725	26.1983	3.34772
sp|Q99JY8|LPP3_MOUSE	36528.8	46507.4	73782.6	43101.4	192722	195399	187395	149062	53909.3	64738.3	46850.2	53480.8		32.8129	11.9493	13.5259
sp|O88844|IDHC_MOUSE	278525	306344	297462	293981	265502	255693	251108	277169	158824	158885	153067	156138		3.94525	4.40242	1.75881
sp|P17439|GLCM_MOUSE	35486.9	58985.6	88902.5	46743.3	295169	271616	304759	292181	51404.9	53044.5	49778	43522.7		39.9996	4.79489	8.4199
sp|Q811D0|DLG1_MOUSE	103813	129160	125497	129493	82621.4	86821.3	95457.8	80161.7	91392.3	72417.9	89560	83868.7		10.0441	7.7861	10.1419
sp|Q9CZ42|NNRD_MOUSE	132345	139967	174926	154800	204729	221393	212248	204134	178807	199418	186609	195921		12.4635	3.83246	4.89867
sp|P51569|AGAL_MOUSE	165078	158425	176566	152737	335374	303942	348138	346317	46858.9	31982.3	34926.8	22091.4		6.2732	6.13567	30.0296
sp|P56391|CX6B1_MOUSE	284580	427056	452031	394430	529402	513415	489349	541268	699600	677405	737130	685247		18.9542	4.33214	3.78669
sp|Q8K2B0|SC65_MOUSE	131075	158558	155151	148047	51854.3	79714.5	76275.1	76109.7	41304.3	49257.9	60606	64100.6		8.25356	18.121	19.4646
sp|Q00560|IL6RB_MOUSE	76415.2	49132	50103.5	62926.3	92579.5	68544.7	90594.5	77221.7	30421.4	30687.8	27623.3	25635.3		21.5053	13.855	8.4278
sp|P62806|H4_MOUSE	383105	438719	447048	415570	1.03056e+06	948818	1.04889e+06	942857	1.02278e+06	1.04699e+06	988827	989787		6.79713	5.51729	2.77748
sp|P45952|ACADM_MOUSE	360398	300648	398641	382982	124994	128131	170013	136098	121259	86055.4	86764.9	121246		11.9173	14.7854	19.3759
sp|P19157|GSTP1_MOUSE	173477	182305	196267	155903	345074	303028	346808	322250	330104	329130	322969	303528		9.54874	6.31019	3.84128
sp|P09671|SODM_MOUSE	203319	228512	245489	217285	298498	317345	299163	315405	298701	304719	306649	307647		7.97539	3.30418	1.31636
sp|Q9CQX2|CYB5B_MOUSE	314802	386211	394635	363669	639119	577899	645865	659371	608618	740556	689525	625153		9.8189	5.72583	9.12277
sp|Q3TW96|UAP1L_MOUSE	195018	180781	180682	174925	79863.7	70624.9	66134.1	72594.1	76924.8	74128.5	78464.7	69071.2		4.68166	7.9096	5.53006
sp|P58771|TPM1_MOUSE	159846	141745	194003	181663	50724.9	51402.9	26538.6	54910.3	52996.7	78549.2	77893.5	68898.9		13.6895	28.3988	17.1055
sp|Q9R1P0|PSA4_MOUSE	228888	231886	255613	249645	359708	321137	354582	367187	298199	300125	292673	320168		5.43568	5.80265	3.96558
sp|Q9CQ62|DECR_MOUSE	258309	204958	356925	209260	451889	450964	456792	441444	167056	184554	161626	159439		27.451	1.42515	6.76893
sp|Q99JY9|ARP3_MOUSE	129997	149880	137500	134426	298465	284370	279924	226818	117395	132093	115191	119131		6.18187	11.5257	6.28381
sp|Q922W5|P5CR1_MOUSE	91284.1	101671	114038	100688	106431	107235	132409	124432	59335.2	69853.6	62593.6	80439.9		9.1613	10.9551	13.7444
sp|Q60864|STIP1_MOUSE	209336	224908	235821	228714	108348	94760.9	121935	135643	113574	139038	136758	131161		4.98177	15.2709	8.85583
sp|Q9WUM5|SUCA_MOUSE	354267	332993	335346	331445	515858	454149	518527	536926	139066	152146	160230	136512		3.1386	7.11909	7.60089
sp|O70401|TSN6_MOUSE	93116.4	96186.6	109700	56465.3	219218	159363	164639	184302	70713.7	97066.7	93837.2	69204.6		25.6233	14.9035	17.8828
sp|P61164|ACTZ_MOUSE	86787.6	73736.6	98387.4	79825.2	65282.4	48818	52417.1	46567.6	36408.7	33523.9	24304.2	23352		12.4907	15.6969	22.278
sp|Q80UU9|PGRC2_MOUSE	210595	233398	244913	245197	347100	388309	355620	287511	245777	254048	239452	255797		6.95658	12.193	3.05278
sp|Q3UM45|PP1R7_MOUSE	71924.1	72885.5	71501.1	75781.5	90027.5	81018	85779.2	79359.6	91863.7	106214	104434	95970.9		2.64028	5.74384	6.86049
sp|Q9DCL9|PUR6_MOUSE	74779.9	80484.6	93129.3	85640.9	100139	65712	82134.6	82091.2	69451.9	67090.5	32296.2	49000.3		9.33829	17.0418	31.8983
sp|P12787|COX5A_MOUSE	394768	423828	467991	338912	392284	397747	383699	413104	749083	756635	723533	765084		13.3179	3.11706	2.39571
sp|Q8VEM8|MPCP_MOUSE	112825	121176	146107	109648	354143	353269	359521	307795	199519	206324	201854	206891		13.485	7.00758	1.7463
sp|Q64191|ASPG_MOUSE	27901	16154.7	34347.1	40993.2	93545.5	102701	89763.7	99184.8	83499.6	123172	120532	109563		35.4422	5.98366	16.5887
sp|O08547|SC22B_MOUSE	52275.9	66168.2	77830.1	69684.4	58721.7	36553.4	62462.8	46031.5	67304.8	67760.3	67919.3	64758.7		16.0335	23.3479	2.20295
sp|Q9WUR2|ECI2_MOUSE	165580	189445	156429	183867	67496.8	101215	84099.2	99940.9	84586.1	70412.7	69310	48032.4		8.88363	17.9612	22.1339
sp|P01831|THY1_MOUSE	881033	1.01688e+06	1.15643e+06	979276	2.37539e+06	2.40277e+06	2.52079e+06	2.55379e+06	1.99425e+06	2.03682e+06	1.93038e+06	2.04959e+06		11.3147	3.54578	2.68339
sp|P16045|LEG1_MOUSE	99875.1	135884	107111	103385	28324.6	14560.4	26429.6	40159.2	41851.3	44022.6	54888.5	53681.2		14.7723	38.2896	13.6384
sp|P50247|SAHH_MOUSE	137624	100711	184887	78731	275589	249338	367144	287168	117155	116632	122464	124286		37.0234	17.2156	3.18083
sp|Q9D880|TIM50_MOUSE	148087	195686	233850	183444	93846.2	71151.9	84977.7	83389.4	49467.2	67208.5	21933.4	43162.9		18.5934	11.2049	41.1261
sp|Q8C166|CPNE1_MOUSE	107693	130026	149126	152618	151004	143249	141124	145174	80546.4	102103	87482.1	92949		15.3176	2.92577	10.0273
sp|Q9WV91|FPRP_MOUSE	17984.4	24400.6	17291.3	19418.8	69507.1	63381.1	93162.7	66673.6	15250.9	31319	17153.6	22697.4		16.2298	18.5214	33.3495
sp|P46471|PRS7_MOUSE	7355.58	11939.8	10700.4	8883.67	7828.49	9375.34	8464.97	8526.41	7906.3	8537.52	8429.09	6551.15		20.7291	7.42754	11.6155
sp|Q6IRU2|TPM4_MOUSE	260295	282830	314746	288262	83677.5	81406.4	62948.6	78058.8	106783	111472	103687	109577		7.80686	12.2044	3.14652
sp|P28653|PGS1_MOUSE	181527	206304	194130	194957	285893	232041	216403	276132	71771.6	74322.6	61665.2	32791.7		5.21406	13.3168	31.648
sp|Q8CAQ8|MIC60_MOUSE	31763.6	42220.4	48040.5	40287.5	32294.4	26546.9	32973.7	34588.2	29325.5	21761.9	22174.7	24761.3		16.6027	11.0881	14.1863
sp|P61294|RAB6B_MOUSE	451398	495566	537361	468737	295341	273285	303564	272019	304360	325386	322931	299022		7.66705	5.53797	4.21555
sp|Q8BRF7|SCFD1_MOUSE	81641.4	74005.7	78103.6	72739.5	57042.2	58398.5	65267.8	41951	55781.2	69287.1	46875.2	48115		5.29104	17.6522	18.7186
sp|Q8R2Q8|BST2_MOUSE	292196	341209	380205	325484	498695	548783	527672	498555	522331	538614	516975	545057		10.9135	4.71325	2.4976
sp|P10649|GSTM1_MOUSE	17864.2	22998.6	19459.8	23437.5	36386.5	38504	46034.7	43061.3	33146.2	19472.2	21100.7	20522		12.9695	10.6427	27.2751
sp|P49722|PSA2_MOUSE	148363	182170	169051	179274	223308	155522	289390	262969	159414	217843	225959	207836		9.01879	25.0162	14.714
sp|P62984|RL40_MOUSE	705951	824960	810941	742697	2.68217e+06	1.21231e+06	2.80645e+06	2.8062e+06	2.82884e+06	3.11332e+06	2.9579e+06	2.96265e+06		7.31253	32.7551	3.92218
sp|Q9D0G0|RT30_MOUSE	10479.2	11462.5	6546.92	11153.7	58787.9	44722.9	47230.4	61242.4	27720.4	27573.7	23091	27676.8		23.0029	15.5309	8.61316
sp|O35658|C1QBP_MOUSE	541496	600143	578710	525210	158100	207198	204718	196808	221516	233958	229019	224783		6.08996	11.9129	2.37003
sp|O09061|PSB1_MOUSE	63711.5	64898.5	67126.4	54243	137827	117156	138909	129626	57634.8	73676.8	71361.3	79615.6		9.08943	7.67399	13.1768
sp|O09174|AMACR_MOUSE	100558	106995	139331	102296	153328	153690	158399	146441	72360.1	64902.6	73193.1	60324		16.2321	3.21935	9.11096
sp|Q91VA6|PDIP2_MOUSE	120860	117919	138910	123059	155782	89547.8	170549	146321	136181	140381	104332	121651		7.49901	25.2103	12.9846
sp|A2AN08|UBR4_MOUSE	540.279	663.857	1356.94	1138.82	7529.45	4942.57	6238.88	7074.17	5082.31	6396.45	5874.98	5145.55		41.8014	17.623	11.1594
sp|P23780|BGAL_MOUSE	72003.5	58791.9	57532.2	65168	307411	222238	239594	280163	33841.5	32597.7	7042.32	29345.7		10.4989	14.721	48.9619
sp|P62242|RS8_MOUSE	31447.9	29757.4	47145.7	29813.2	207894	164791	176967	187635	93501.8	113606	84202.1	94265.9		24.4336	9.91598	12.815
sp|Q9DCJ5|NDUA8_MOUSE	172415	174317	194795	182634	291886	282412	293657	305580	234863	229644	183531	221787		5.62691	3.24231	10.6903
sp|O88986|KBL_MOUSE	30786.6	7052.79	35454.4	34704.8	57733.7	56006.3	62460.2	67067.2	35095.6	31767.2	33675.5	29780.3		49.8321	8.1892	7.0946
sp|O09131|GSTO1_MOUSE	119633	121162	156128	144162	164311	237378	225942	176159	152756	177130	223988	199984		13.2083	17.9627	16.2048
sp|P62315|SMD1_MOUSE	68218.7	114783	93387.3	78061.4	202491	212651	242422	190336	139662	142461	143643	143394		22.8965	10.4983	1.28225
sp|Q921F2|TADBP_MOUSE	101432	139545	104097	75372.9	174022	159808	189258	161568	123674	145917	130112	131824		25.0784	7.95789	7.05246
sp|P70372|ELAV1_MOUSE	132034	142168	150393	136399	187487	192975	211719	194563	185345	207417	188160	192959		5.65774	5.32342	5.07293
sp|P62301|RS13_MOUSE	23423.2	36222.6	42903	19820.6	187421	167284	173339	152974	55552.9	60023.8	38737.1	61934.2		35.3413	8.38653	19.5346
sp|Q9DAW9|CNN3_MOUSE	106289	116220	146764	123240	11612.8	45644.7	31906.8	28089.3	21706.2	22643.2	24753.7	15142.7		13.9884	47.7697	19.6878
sp|P38060|HMGCL_MOUSE	91399.8	84915.1	93641.7	84873.8	75968.5	72328.3	73376.8	75986.1	76706.9	86565	68263.3	74989.7		5.0697	2.49165	9.86376
sp|P26516|PSMD7_MOUSE	35700.9	52011.3	40895.8	41371.1	57795.1	71093.4	77945.8	32991.6	63551.3	87382.1	73846.4	86725.9		16.1066	33.0703	14.6431
sp|P32507|PVRL2_MOUSE	82989.6	74863.7	94124	71525.4	75366.8	102729	105521	88359.9	80914.7	105017	102262	85749.2		12.4377	15.002	12.7748
sp|P14206|RSSA_MOUSE	171679	171945	185678	174413	55313.7	49793	60255	51039.8	57072.1	62494	60693.2	61834.4		3.75989	8.75294	3.9954
sp|P51410|RL9_MOUSE	75671.7	81836.1	70647.8	75555.3	61554.7	61883.1	68448.9	69266.4	46176.6	33645.2	30971	39612.7		6.03501	6.33688	17.9846
sp|Q9CQD1|RAB5A_MOUSE	140407	140752	151854	151694	62506.7	56034.1	51233.4	62942.7	54040.2	67332.6	66315.6	56580		4.4228	9.63482	11.0383
sp|Q9D172|ES1_MOUSE	10418.9	27646.8	14760.4	30136.2	68712	74044.3	74240.6	54340.3	59139.8	55040.7	59794.1	54809.8		46.4358	13.7888	4.61119
sp|P62317|SMD2_MOUSE	104057	112554	120158	130788	264327	211263	278183	197694	222911	252493	233367	191310		9.72086	16.5463	11.3744
sp|O88456|CPNS1_MOUSE	36053	34282.2	39523.4	30332.3	28835.4	49795.3	37779.6	34686.8	55339.1	52198.8	52993	53020.1		10.9102	23.3774	2.53902
sp|Q3TCN2|PLBL2_MOUSE	162610	186667	177181	139494	294215	251078	217278	273101	286649	272395	268514	271401		12.3352	12.6972	2.95129
sp|Q9CQ60|6PGL_MOUSE	45774.4	18370.7	35770	50011	63708.8	56771.4	61669.4	65518.7	63483.4	77332	59481.7	72441.3		37.539	6.09472	11.9639
sp|P62082|RS7_MOUSE	38904.8	78127.7	72949	62177.1	115288	125677	136306	118067	58967.7	57958.1	54451	55466.9		27.6138	7.59315	3.71322
sp|Q9R0X4|ACOT9_MOUSE	23654.4	35834	36647.2	41074	67642.8	73278.5	60741.9	63334.9	51648.3	52818.2	52393.7	53004.4		21.7558	8.27572	1.1477
sp|P29416|HEXA_MOUSE	104167	107031	100836	124071	232631	256348	279564	256930	76836	89742.6	79457.1	47964.2		9.48785	7.47531	24.37
sp|P18872|GNAO_MOUSE	126771	117199	166789	119931	43444.2	47346.2	40700.6	51741.3	34659.6	35516	38276.4	32132.7		17.41	10.4878	7.20794
sp|Q9R0Q3|TMED2_MOUSE	11000.9	54725.5	40599.1	43887.2	132581	143804	173820	127662	141704	152763	134732	130588		49.8018	14.3299	6.92925
sp|P61211|ARL1_MOUSE	139849	148901	150769	143158	219299	204817	219410	187713	190415	176155	181629	169487		3.4697	7.24166	4.93384
sp|P32020|NLTP_MOUSE	164080	172939	191992	208294	83348.9	88264.8	100335	65509.1	139829	193103	202183	165031		10.7268	17.134	16.1692
sp|P34022|RANG_MOUSE	72976.8	84658.3	95742.9	85836.7	96679.6	82137.7	91089.8	86733.4	47726	66007.4	63474.4	54101.5		10.991	6.95827	14.63
sp|P97300|NPTN_MOUSE	377169	411669	495253	405384	360933	401056	433275	400637	411018	444439	361991	463043		12.04	7.42225	10.5518
sp|Q8BXZ1|TMX3_MOUSE	55479.6	59832.1	53996.7	50769.3	75656.8	85081.9	82299.2	74352.5	58711.3	58289	50484.5	48431.7		6.83961	6.51484	9.80024
sp|Q60692|PSB6_MOUSE	78523.2	126307	159976	89924.1	148940	140421	127062	123063	151571	156935	165450	148915		32.5313	8.86775	4.68516
sp|Q99MN1|SYK_MOUSE	40325.5	53193.4	56192.9	44774.4	73423.5	77732.5	77841	75476	42191.6	43069.6	43589.9	40261.3		15.1067	2.76073	3.46068
sp|Q9JII6|AK1A1_MOUSE	128340	105598	146767	131020	160940	86117.5	109462	146265	78900.1	89892.4	86545.8	92829.2		13.2599	27.1552	6.89811
sp|Q791V5|MTCH2_MOUSE	64247.6	58709.1	57765.8	71056.8	258172	257884	298635	254987	180862	209921	183567	179767		9.7185	7.80053	7.61155
sp|Q9CY50|SSRA_MOUSE	128846	123141	128715	170109	177868	94194.6	166269	154153	122872	160376	150056	130682		15.8074	25.1363	12.2332
sp|Q9D0M3|CY1_MOUSE	71243.4	48083.3	98391.8	84469.2	380849	369121	393787	379028	109809	120051	87454.5	97501.7		28.3307	2.66227	13.7165
sp|Q9Z0L0|TPBG_MOUSE	78213.6	74744.3	86507.2	76929.6	129704	108044	120344	113480	143064	153188	136233	139164		6.50135	7.92653	5.178
sp|Q9CXT8|MPPB_MOUSE	130533	136449	156503	138170	55459.3	63133.6	44157.2	73120.8	43237	34970.3	41450.1	39801.6		7.98637	20.7542	8.90953
sp|Q9DC61|MPPA_MOUSE	35791.5	39760.5	36650.5	46794.9	75282.1	73269.4	58056.6	29898.2	59074.8	83942.3	63173.8	61623.6		12.5711	35.4292	17.1031
sp|Q9ER38|TOR3A_MOUSE	78992.9	72562.5	86265.2	74752.4	41005.8	55628.8	41229.9	66200.8	49575.1	50390.3	42821.3	41737.6		7.72535	23.9489	9.7154
sp|Q9CQU0|TXD12_MOUSE	223963	239735	273252	230041	177816	177394	190676	180631	258021	254324	268561	261091		9.09395	3.4136	2.32036
sp|Q9JIM1|S29A1_MOUSE	93676.2	95046.8	114212	112946	106125	80150.7	114174	104403	28308.3	41043.7	36271.4	33691		10.6967	14.4974	15.2398
sp|O89023|TPP1_MOUSE	147622	161322	159480	175480	132936	132060	92321.2	132024	73030.6	67284.7	63758.6	77051.1		7.09259	16.3598	8.41429
sp|Q8R2Y8|PTH2_MOUSE	28406.9	46298.4	61756	45136.6	123828	92247	109085	117984	90746.2	111551	89306.7	103956		30.0178	12.4256	10.8305
sp|Q8BH24|TM9S4_MOUSE	33632.4	36567.3	26977.3	35898.2	98688.7	137535	119275	93553.6	102946	112052	107298	115575		13.1605	17.9789	5.03738
sp|P24638|PPAL_MOUSE	167190	161292	192589	167956	331122	260286	234847	281805	106092	112404	115821	125015		8.05659	14.7498	6.87461
sp|Q3TTY5|K22E_MOUSE	51118.1	91311.7	97974.9	77407.5	92106.4	101515	98493	91553.1	102093	117599	113748	115523		26.1065	5.09096	6.18844
sp|Q6GQT9|NOMO1_MOUSE	17175.1	23852.1	5526.33	14498.4	49516.1	47857.7	49840.2	55412.8	19460.3	17413.9	19257.5	21504.3		49.7269	6.48966	8.61946
sp|O35737|HNRH1_MOUSE	67191.7	50470.9	73323.3	33556.2	104369	128273	129094	131523	148154	123739	105100	134924		31.8596	10.3035	14.2421
sp|O88952|LIN7C_MOUSE	75573	106300	96187	64991.9	64222.6	50561.5	56093.4	63146.6	73057.3	86639.3	81314.3	88344.6		21.9765	10.9511	8.3486
sp|P41731|CD63_MOUSE	217778	231811	212285	204549	708788	631533	709816	733654	861191	957579	923313	850694		5.30814	6.38742	5.67079
sp|P62702|RS4X_MOUSE	32068.6	35893.6	46142.2	37873.7	225507	193643	197269	215609	63667	75526.5	60595.3	76605.2		15.6396	7.268	11.8009
sp|Q9CZM2|RL15_MOUSE	10268.8	27116	19998.3	11751.1	115294	106654	104399	106267	30296.4	30951.2	34609.9	34964.3		45.2953	4.49485	7.40798
sp|Q60759|GCDH_MOUSE	10672.3	19567	12051.5	11172.4	23009.4	19939.1	24141.4	25815.2	16436	17060.4	15956.4	16700.7		31.2233	10.6605	2.81012
sp|Q8BK72|RT27_MOUSE	86793.1	119698	97443.2	110441	163892	139781	130646	184407	56234.8	68019.2	49377.2	46892.6		13.9476	15.6949	17.1536
sp|P14131|RS16_MOUSE	86633.9	118502	117838	119323	145877	147556	158511	150780	112937	119666	120791	128015		14.4444	3.71815	5.1302
sp|P16110|LEG3_MOUSE	23695.1	41778	27728.1	11791.7	144319	151814	131055	151422	78626.5	84631.1	78219.9	81962		47.1179	6.70396	3.7371
sp|Q8R1M2|H2AJ_MOUSE	304397	277324	413038	299478	513285	461367	504618	405533	460306	509552	490001	486272		18.792	10.4664	4.16148
sp|P10833|RRAS_MOUSE	152624	165570	142857	147943	95887	97550.7	76884.1	98046.6	73418.4	64965.2	81099.8	62463.4		6.3943	11.0548	12.0407
sp|P62270|RS18_MOUSE	76784.7	97884.6	96751.5	88908.4	120208	113677	126783	112936	107153	107633	106387	107965		10.7925	5.46718	0.63852
sp|P61027|RAB10_MOUSE	257428	325469	274997	336665	85780	91528.3	103022	111772	84073.7	84066.3	75358.5	82365.5		12.8575	11.8689	5.09439
sp|O08553|DPYL2_MOUSE	113903	123211	122560	114260	102794	100104	106312	104099	80622.9	76080.1	88264.9	68688.7		4.29778	2.50979	10.4632
sp|Q99LJ6|GPX7_MOUSE	87495.2	94397.1	109782	99041.1	187422	158307	180877	142390	171896	168040	163629	172908		9.5822	12.4014	2.49399
sp|P60335|PCBP1_MOUSE	27598.8	57347.1	56048.4	50449.3	16092.1	22080.8	18021.5	19100	17614	21698.2	20362	18852.3		28.9081	13.2953	9.05599
sp|Q9D6J6|NDUV2_MOUSE	125376	142614	138384	153310	174798	109740	135737	112165	99471.8	119563	111222	133868		8.25685	22.661	12.4692
sp|Q3TLP5|ECHD2_MOUSE	104343	82616.9	103938	78514.1	67076.5	121128	136546	104009	111135	116881	114009	111647		14.8502	27.8592	2.3156
sp|Q80WJ7|LYRIC_MOUSE	112684	89192.6	87499.6	81805	107900	108107	137282	131148	110503	110795	112969	109987		14.6888	12.6656	1.18268
sp|Q9R1P4|PSA1_MOUSE	228113	254115	254436	243273	421297	422361	386394	394185	211756	226426	206364	220973		5.05597	4.55351	4.16549
sp|P47754|CAZA2_MOUSE	25333.6	28385.9	25631.9	24558.4	33627.2	37056.3	44648.3	36397.3	35692.9	35940.9	30272.6	31714.1		6.42152	12.4364	8.52609
sp|P11087|CO1A1_MOUSE	7582.02	14924.5	15833.3	13994	21998.7	28068.2	19719	24637.5	23142.3	22231.5	19363.9	20750.9		28.6141	15.2086	7.77841
sp|Q9R1P3|PSB2_MOUSE	79901.5	100446	76167.7	91285.4	184036	189487	200345	172049	186196	175959	162875	181894		12.7184	6.31111	5.74094
sp|P55302|AMRP_MOUSE	142940	165209	165209	164455	35832.6	11684.7	21191.2	25327	22029	22358.9	25534.6	17606.3		6.90765	42.5628	14.8953
sp|Q62167|DDX3X_MOUSE	40974.3	52057.2	44489.8	41612.5	49856.4	55361.1	61866.5	53866.1	40666.9	38396.9	53043.9	38488.9		11.3536	9.03949	16.4336
sp|Q9DC70|NDUS7_MOUSE	37667.4	39007.6	39992.8	38039.2	150279	176065	204248	155358	39628	43086.9	31668.9	42673.8		2.69796	14.3003	13.4814
sp|Q8VE22|RT23_MOUSE	32417.2	51779.6	61223.7	55677.3	62887.6	56674.3	58660.8	54091.2	55659.7	67242.7	63251.6	56954.2		24.9026	6.39141	8.94816
sp|O70435|PSA3_MOUSE	112877	120450	140438	120149	186064	180054	191654	203115	178139	182234	172927	175455		9.58525	5.1594	2.24619
sp|Q9ERS2|NDUAD_MOUSE	146261	146063	162407	148342	383106	366671	309957	372684	262908	268895	264738	258617		5.19154	9.1618	1.6157
sp|P84078|ARF1_MOUSE	38934.4	44904.5	50638.6	29650.8	51279.4	51796.7	56189.6	52003.4	50694.2	53731.3	53417.8	49030.5		21.8533	4.29549	4.3542
sp|Q6P5F7|TTYH3_MOUSE	91912	94465.3	93297.1	93484.3	136217	126051	131644	132649	52361.5	50714.7	50382.3	56995.1		1.12728	3.199	5.79057
sp|Q9WVJ3|CBPQ_MOUSE	107720	113198	118320	117450	122300	88286.5	66731	91530.4	78844.8	75910.4	74945.2	85020.1		4.24707	24.8122	5.77061
sp|P05213|TBA1B_MOUSE	800846	976782	854996	794408	483858	357864	438309	266834	322324	379750	430512	292661		9.8632	24.6688	17.1953
sp|Q99KV1|DJB11_MOUSE	209059	224986	253781	216087	195608	244143	197967	199272	209244	215766	172113	201384		8.6944	11.1413	9.64899
sp|P24547|IMDH2_MOUSE	82039.1	103699	80595	91303.9	127129	118302	124314	125347	122709	141193	130765	117715		11.9033	3.093	8.00526
sp|Q9R1J0|NSDHL_MOUSE	33095.9	40262.5	45618.9	34037.1	108107	115282	96258.9	100175	60670.4	71742.1	64320.8	68576.9		15.2925	8.06687	7.30391
sp|Q9JIY5|HTRA2_MOUSE	18552.3	18992.4	26961.5	16914.4	16631.6	16467.5	18536.4	13376.7	17070	14947.1	12070.5	15956.9		22.0783	13.1368	14.2799
sp|Q9D8S4|ORN_MOUSE	71261.5	59125.1	85191.9	70948	154479	139236	151673	150957	143090	140511	137319	139733		14.8815	4.52105	1.69644
sp|P97371|PSME1_MOUSE	37896.4	41437.7	41965.2	46187.6	31539.6	27711.5	35414.5	39932.2	31284.8	33959.5	35630.6	26856.1		8.1138	15.5653	11.9895
sp|P35979|RL12_MOUSE	182911	196760	228348	212139	189264	174115	189042	199406	173910	203535	173994	189911		9.55669	5.54242	7.70209
sp|P28656|NP1L1_MOUSE	164000	158488	169133	166594	18077.6	18171	20069.1	20538.4	16304.1	21669.8	14439.6	15755.2		2.76783	6.62724	18.6755
sp|O88384|VTI1B_MOUSE	7417.88	17660.4	13174	11937.2	18722.8	21683.1	19497.3	16305.7	15625.9	12746.6	16518.2	14816.1		33.5679	11.6469	10.7933
sp|Q9CQR4|ACO13_MOUSE	143849	144533	150627	155962	157115	149784	157076	161153	143949	185103	168978	146015		3.82951	3.03011	12.2123
sp|Q8VBT0|TMX1_MOUSE	131795	142233	156329	147880	189429	202275	218200	181175	109816	117522	57979	113875		7.12073	8.16705	28.1132
sp|Q62426|CYTB_MOUSE	50491.3	57933.5	66550.2	48052.4	115452	88189.2	42807.9	130022	91034.6	86355.1	93051.4	87009.5		14.9453	40.7467	3.59631
sp|P97493|THIOM_MOUSE	36686.8	35830.2	36550.7	30848.4	44568.7	66217.8	41465.4	45996.4	50874.4	58893.6	59642.6	51848.8		7.94548	22.7266	8.30218
sp|P67984|RL22_MOUSE	75158.7	77976.6	85670.8	78305.4	132541	129754	125165	118262	119528	135273	124527	129497		5.66345	4.93355	5.30166
sp|P61804|DAD1_MOUSE	39565.7	45566.1	46234.8	28928.4	91821.4	80624.9	83763.5	85116.9	52987.5	49392.5	51377.2	55672.7		19.9944	5.52888	5.07004
sp|P56135|ATPK_MOUSE	377280	387027	355668	393112	823554	639995	830856	766699	558990	499521	551340	565573		4.34069	11.5392	5.53883
sp|P12815|PDCD6_MOUSE	20185.8	23266.8	14615.1	20244.1	28640.3	23095.8	28018.6	16649.7	28586.9	27655.9	30444.1	21948.5		18.4284	23.0378	13.483
sp|Q9CYD3|CRTAP_MOUSE	69074.8	66580.5	78987	71578.5	5060.48	14566.3	14283.6	13927.8	24011.2	15213.5	17459.2	18841.3		7.48826	38.5198	19.7678
sp|P70670|NACAM_MOUSE	45267.2	49247.4	39741.3	23390.6	55079	83190.9	66465.5	67099.5	74208.4	78143.3	72820.3	69444.2		28.8486	17.0098	4.88761
sp|O35593|PSDE_MOUSE	33708.3	31096.7	51378.3	36895.8	52392.1	45174.7	46841.6	41268.5	30735	36498.5	30831.3	35708.4		23.661	9.94492	9.23605
sp|Q9CR57|RL14_MOUSE	17075.1	17165	23979.3	21908	232427	204125	246635	224683	53023.9	59108.9	78134.1	93374.5		17.3082	7.81405	25.9526
sp|Q9EQU5|SET_MOUSE	46383	68105.1	69722.9	55365.6	29811.9	33748.4	22163.1	44523.8	73350.2	74051.2	60829.7	60624.9		18.4687	28.6008	11.1526
sp|O70439|STX7_MOUSE	13410.1	21377.4	27845.2	23112.3	44248.7	45592	43365.8	48805.6	9529.73	10289.7	8092.05	7624.45		28.0298	5.24005	13.9484
sp|Q9Z0N1|IF2G_MOUSE	10461.9	2052.57	10090.5	9911.65	20712.9	20462.9	22039.8	22810.9	12903.1	13754.2	12678.1	12403.5		49.9134	5.16703	4.5092
sp|O55029|COPB2_MOUSE	56047	65759.1	17523	73731.6	96541.8	82597.7	87364.1	96375.6	75532	80469.6	56010	70131.6		46.7495	7.61338	14.9771
sp|P61089|UBE2N_MOUSE	15056.2	29505.4	28287.6	28124.4	22532.1	26896.1	27295	27910.6	31418.1	30160.1	33365.9	33909.5		27.0144	9.37871	5.39275
sp|Q6DFX2|ANTR2_MOUSE	13778.5	15033.8	20688.4	18542	11843.3	16503.5	17121.4	19776.9	17469.5	17316.9	20017.1	15933.1		18.6597	20.2302	9.62409
sp|Q8CJ26|NRADD_MOUSE	165955	170493	169169	153988	15542.2	19793.8	16152.7	12977.1	13330.6	13611.4	16838.2	20054.1		4.56087	17.4434	19.8033
sp|Q9R0P6|SC11A_MOUSE	115452	135566	148607	117467	207156	236684	305330	202006	138694	142277	114692	133594		12.1805	19.9945	9.27849
sp|Q99KF1|TMED9_MOUSE	187944	215676	196667	196167	137917	148260	160260	111916	135575	139993	102688	120560		5.89791	14.7458	13.528
sp|Q9QWR8|NAGAB_MOUSE	3265.89	9102.49	7739.39	7344.12	64595.7	62914.4	63884.7	49799.8	8429.38	8184.74	8187.42	11489.3		36.625	11.6637	17.8024
sp|P00405|COX2_MOUSE	139195	135963	101171	129600	608105	414017	384221	644722	325489	336608	309601	330303		13.7081	25.8668	3.54414
sp|P56395|CYB5_MOUSE	217153	256370	340054	255285	56697	55455.6	63716	51770	62820.1	69920.4	66995.6	69136.9		19.4115	8.78008	4.73385
sp|Q62186|SSRD_MOUSE	152298	159285	151202	141769	88293.5	76352.7	93746.4	87180.1	63594.1	63415	62768.2	68593.8		4.7636	8.42966	4.16579
sp|P62838|UB2D2_MOUSE	13298	25297.6	45082.9	43917.5	62431.9	57566.8	55346.5	57190.4	42032.4	39451	31078.3	46838.9		48.1534	5.20369	16.5639
sp|P85094|ISC2A_MOUSE	18789.1	12516.1	15727.8	14300.7	20124.2	18701.1	21394.6	22874.9	21181.6	17962.8	17480.6	16905.7		17.2963	8.57432	10.4193
sp|P63001|RAC1_MOUSE	51054.8	58494.1	85657.8	68704.5	180643	185892	161422	184607	91015.6	105466	100960	100722		22.7087	6.38117	6.11614
sp|P62320|SMD3_MOUSE	172607	209915	172003	201822	224878	197354	239364	223909	279177	269262	265702	282382		10.3968	7.90751	2.89
sp|Q91VM9|IPYR2_MOUSE	47614	48619.4	63072.5	42756.5	58389.9	29433.6	43482.6	49823.8	44063.6	47860.3	44754.1	47134		17.3292	26.9521	3.98101
sp|Q9DB15|RM12_MOUSE	104946	121382	138260	115802	37091.9	24786.1	48299.2	65824.2	81516.2	75819.3	76420.1	70764.6		11.5731	39.619	5.77457
sp|P18155|MTDC_MOUSE	51486.1	54767	65187.8	45492.6	47808.5	49714.3	44098.6	53341.1	27352.5	33564.8	41708.6	41145.7		15.2137	7.90443	18.9898
sp|P62830|RL23_MOUSE	33676.5	46205.8	46024.8	43793.8	86760.6	56138.6	75249.2	58459.4	70153.5	73766.8	66695.4	65172.7		13.9886	20.9711	5.55463
sp|Q9CPT4|MYDGF_MOUSE	74367.9	95333.6	101950	90175.3	207222	209542	213376	199288	172042	181367	188520	182003		12.9995	2.86848	3.74659
sp|Q9CZ30|OLA1_MOUSE	31968.4	31057.9	35043.6	35367.2	39045.9	36271.2	38536.1	36046.2	25479.6	24855.3	25388.4	22766.5		6.49874	4.10061	5.14795
sp|P62889|RL30_MOUSE	16260.3	25112.6	30352.3	38375.2	90447.8	82648.4	88782.6	85407.7	67028.2	82341.6	62804.1	64183.7		33.7199	4.01256	13.0384
sp|P62264|RS14_MOUSE	65679.7	74518.7	89337.2	74083.8	43295.4	45399.4	43186.6	43823.9	43709.1	43581.2	40974.4	40219.1		12.9578	2.32369	4.24387
sp|Q60668|HNRPD_MOUSE	75431	61661.4	71602.7	84168.1	242758	349913	383698	172406	329815	277370	297822	297607		12.7387	33.8769	7.21038
sp|P09528|FRIH_MOUSE	36985.2	51423.5	37728.4	43091.1	84324.6	73755.5	78351.7	76836.9	97345	103567	96557.2	103214		15.7387	5.66682	3.72798
sp|Q8BU14|SEC62_MOUSE	14317.7	26833.6	24462.2	22045.1	67169.8	63213.5	73711	64885.5	33933.3	37904.1	33127.3	27611.9		24.7727	6.84902	12.7871
sp|Q61206|PA1B2_MOUSE	76094.3	86811.5	82447.8	82920.3	136360	131536	146126	138916	135778	152079	147659	148461		5.40627	4.40296	4.84758
sp|Q8C7K6|PCYXL_MOUSE	31406.7	32482.8	41428.5	37474.4	120529	164605	166599	78515.9	18973	17857.9	15430.6	18964.4		13.0138	31.5604	9.36869
sp|Q91VJ2|PRDBP_MOUSE	48922.4	135865	138878	129674	139591	130610	145868	166423	162391	180312	172111	171438		38.0398	10.448	4.26976
sp|Q99N89|RM43_MOUSE	57386.5	56154.1	56333.6	56232.5	89975.5	65816.7	65991.8	100221	90853.8	102381	67250.7	95885.1		1.02238	21.5729	17.1807
sp|Q7TQI3|OTUB1_MOUSE	56382.9	69103.7	74662.4	60760.3	75287.2	83454.4	99126.3	90928.2	82090.4	91161.4	83518.7	91904.6		12.5872	11.6967	5.83016
sp|Q6ZWN5|RS9_MOUSE	48911.7	57924.7	67030.6	51566.9	341604	312097	342194	324831	83354.6	92514.2	79652.4	91427.2		14.2966	4.3904	7.20013
sp|P12970|RL7A_MOUSE	32086.9	18128.1	22727.5	32352.6	119288	110662	104625	87317.9	51439.5	46555.1	48650.7	50057.2		26.8317	12.8153	4.24042
sp|Q8BVI4|DHPR_MOUSE	44753.9	45293.2	54655.8	35443.8	53000.3	61115.3	59602.4	51625.6	30644.6	63141.1	47567.5	51559.5		17.4221	8.37773	27.8987
sp|Q9CR51|VATG1_MOUSE	11454.9	22436	24266.3	24302.2	25035.2	22435.3	20884	23737.5	25751.8	25336.2	30852.5	32040.5		29.9225	7.72118	12.0944
sp|P17225|PTBP1_MOUSE	11587.6	13455.8	15106.8	13394.5	7702.71	25590.3	30391.6	24990.6	20979.9	14050.2	16837.7	20738.1		10.7398	44.8484	18.3375
sp|Q6NXH9|K2C73_MOUSE	273559	295986	274956	251548	562847	414494	554315	530915	448106	482302	467480	396272		6.62483	13.3368	8.37237
sp|Q6PD26|PIGS_MOUSE	5188.26	8402.19	4404	9717.42	33901.8	29987.2	29269.7	31751.1	8356.48	8876.34	8527.69	9658.83		36.6597	6.61401	6.52753
sp|Q9CQ65|MTAP_MOUSE	48468.1	63401	77318.3	54857.8	82861.6	87412.3	80638.4	66560.2	71029.4	68817.5	62197.2	68038.7		20.4459	11.3295	5.58103
sp|O08573|LEG9_MOUSE	3346.78	4323.34	5997.23	3031.89	13499.9	17880.2	14480.9	17201.7	10484.9	13027.3	12057.3	14432.6		31.9431	13.3643	13.2818
sp|Q8BL97|SRSF7_MOUSE	205196	232349	276117	237121	182264	170837	167876	214055	130640	161228	161464	179450		12.2928	11.4984	12.8046
sp|P15532|NDKA_MOUSE	69480.1	70429.8	66749.3	62543	135062	125216	142671	134069	121828	141238	130227	131010		5.25196	5.32309	6.06373
sp|Q8CHH9|SEPT8_MOUSE	80839.5	84293.4	78566	78690.4	156379	148464	128562	148920	120112	117142	116172	118401		3.32014	8.18263	1.44293
sp|Q9CQL5|RM18_MOUSE	53674.7	49156.8	64114.1	58701.7	78024.1	72055.8	73923.6	71370.7	77884.9	73252.5	72596.1	73126.5		11.4286	4.04717	3.31881
sp|O08585|CLCA_MOUSE	57938.4	97292.6	106250	90799	66749.8	77668.9	69744.3	72346.3	92658.4	99974.6	93609.2	106994		23.9159	6.46613	6.75284
sp|O54984|ASNA_MOUSE	285585	298751	336743	296159	99112.9	99927.8	92303.2	68968.9	93754.3	92061.4	89423.4	87206.8		7.34769	16.0772	3.18475
sp|Q8BX10|PGAM5_MOUSE	6187.38	13832.5	14790.5	15301.9	18049.2	18409.8	18002.9	18153.6	14150.8	15490.9	15624.1	13384.8		34.0897	1.00204	7.37209
sp|Q9CQZ5|NDUA6_MOUSE	52064.5	63632.4	55619.9	70120.5	125359	110900	151021	109573	129969	125442	133614	134455		13.4342	15.4966	3.14007
sp|Q06185|ATP5I_MOUSE	173200	182432	211922	182801	138171	133241	139593	153073	162434	167396	183948	186983		8.96594	6.01624	6.90696
sp|O88983|STX8_MOUSE	26954.1	32734	29322.9	33199.8	63213.7	38388.4	44584	60145.2	33611.9	37298.5	36126.5	36070		9.67765	23.2547	4.33338
sp|Q5XJY5|COPD_MOUSE	15924.1	21423.2	19949.4	23113.2	15307.7	11042.9	14173.2	18275.6	10614.4	12930.1	13440.8	14484		15.2762	20.3352	12.7086
sp|Q99LY9|NDUS5_MOUSE	25177	23868.4	23296.9	22203.9	51117.2	45445.1	38446.2	52612.1	34462.3	38316	34228.5	35719.2		5.23581	13.7063	5.25307
sp|Q922Q4|P5CR2_MOUSE	31769.8	33070.1	39818.6	39006.2	40505.5	38800.6	34231.2	45600.9	17001.1	21073.9	29080.4	33038.7		11.3746	11.8037	29.2151
sp|P07724|ALBU_MOUSE	144173	162848	144679	142580	264920	272504	278094	261385	141997	147944	129095	140760		6.43507	2.79119	5.63512
sp|Q61838|A2M_MOUSE	61512.6	71192.1	91309.9	72683.1	86698.8	78947.6	94248.7	96330.2	86550.9	90719.1	82056.7	87412.9		16.7858	8.87992	4.11879
sp|P11679|K2C8_MOUSE	149147	171955	156760	170308	290856	268195	326036	290991	345931	374094	390677	362257		6.76754	8.12279	5.13144
sp|Q9CPU0|LGUL_MOUSE	64167.2	78661.9	66731.2	67086.7	130436	109962	147845	132189	131858	130607	110845	137877		9.3485	11.9473	9.18526
sp|Q9CXE7|TMED5_MOUSE	69639.2	64315.7	69557.4	59571.6	61802.7	54036.9	61576.7	57834.6	55312.7	54584.7	55080.8	52922.5		7.33648	6.23531	1.98028
sp|Q80X95|RRAGA_MOUSE	11327.1	12456.1	9814.85	11068.4	18678.6	18340.6	18565.5	20124.9	15223.4	13641	13116.2	11841		9.70776	4.28268	10.4062
sp|P60867|RS20_MOUSE	30779.6	37656.4	30581.4	24515.8	55085.9	74711.3	53924.5	61056.5	65735.5	66025.7	78411.8	55926.6		17.3891	15.5855	13.8451
sp|Q6IFZ6|K2C1B_MOUSE	415292	391422	388183	405801	554873	485576	615828	529746	767050	758713	749951	747738		3.16281	9.94897	1.16902
sp|Q61735|CD47_MOUSE	132827	135029	130849	121570	228487	267792	300599	255763	156823	149865	157069	151585		4.54942	11.3578	2.37983
sp|Q8VCM8|NCLN_MOUSE	4875.13	5222.72	4222.77	4151.2	16006.6	19606	17041.9	16640.3	7858.62	9242.48	11318.1	3371.99		11.2237	9.12101	42.3458
sp|Q6A4J8|UBP7_MOUSE	1644.83	4172.03	3204.47	3319.97	7307.84	8720.77	8337.21	6952.26	4960.4	5505.54	4606.67	5577.83		34.1231	10.6702	8.94644
sp|P03930|ATP8_MOUSE	43392	53091	54732.9	56169.7	70839.5	66535.1	64175.6	62259.3	81219	95718.2	89448.8	92442.3		11.1385	5.60661	6.92363
sp|P24549|AL1A1_MOUSE	155927	163046	174235	168540	131720	103287	153403	130711	75428.9	78373.5	59878.8	48217.3		4.72336	15.8196	21.502
sp|Q4VAE3|TMM65_MOUSE	41721.1	35367.3	31069.3	27737.4	66529.4	57563.3	65542.1	58508.9	55654.5	63074.3	49490.3	52963		17.7659	7.49915	10.4297
sp|Q9CPQ8|ATP5L_MOUSE	153176	125179	170791	151325	204834	223942	202373	197558	286050	233916	246171	296071		12.5224	5.58841	11.3557
sp|Q8VED5|K2C79_MOUSE	917151	1.10774e+06	1.13837e+06	1.19241e+06	1.84711e+06	1.58625e+06	1.10387e+06	1.81935e+06	2.45718e+06	2.21642e+06	2.29364e+06	2.41533e+06		10.9964	21.6478	4.71539
sp|P15626|GSTM2_MOUSE	15158.5	14436.3	12372.1	10756.6	36530.9	20734.2	30675.4	29154.8	22617.8	20635.3	22768.4	24942.4		15.1851	22.2758	7.74072
sp|Q3UV17|K22O_MOUSE	154644	289327	306427	248712	289330	341514	355047	371725	586836	558399	530993	521112		27.178	10.4877	5.38113
sp|P21107|TPM3_MOUSE	54280	59176.6	61440.8	61395.5	10880.3	7219.17	8503.25	10299.6	21112.9	24718.3	24162.8	20299.9		5.69756	18.18	9.71512
sp|Q01279|EGFR_MOUSE	8615.97	10855	10543.7	10476.9	30076.5	32241.3	31733.6	22088.4	8793.93	13709	11308.1	10640.9		10.0569	16.2645	18.2785
sp|P70404|IDHG1_MOUSE	56872.5	58367.5	66951.8	65148.1	78525.6	70710	84629.9	80304	25931.8	6276.23	20022.3	19948.8		8.02157	7.406	46.1711
sp|Q9CYN9|RENR_MOUSE	9808.61	11174.1	15428	10006.9	13391.3	13792.8	10646.3	15957	14283.1	10989.1	9521.31	12304.4		22.5717	16.2173	17.1742
sp|Q8BXA1|GOLI4_MOUSE	20649.5	31373	28668.7	29203	23959.6	33701	30812.3	28865.3	12611	9862.19	10573.1	3224.39		17.0973	13.9671	44.8405
sp|Q9R1Q7|PLP2_MOUSE	37946.2	62314.8	54446.8	58582.3	77277.1	86175.3	87401.5	85247.6	76244.4	67805.4	72070.1	68672.2		20.1468	5.45611	5.38605
sp|Q9JJU8|SH3L1_MOUSE	14493.9	3475.57	17898.1	15505.5	20094.7	24233.9	23816.1	23420.2	26743.3	32506.9	34473.1	28316.5		49.8797	8.27282	11.7711
sp|Q9CQ75|NDUA2_MOUSE	27871.1	30521	29361.5	24943.4	54563.2	50870.9	48589.4	45974.9	68710.3	64334.2	66927.7	68961.4		8.55953	7.28226	3.17453
sp|P63325|RS10_MOUSE	75768.8	69366.5	67668.4	75659.7	37103.5	27913.7	38273.7	34944.8	53056.5	47421	42548	41566.5		5.84166	13.4256	11.4183
sp|P15379|CD44_MOUSE	118319	135121	120512	125158	131187	120805	131626	135892	120366	125029	119771	120383		5.98035	4.93522	2.01383
sp|P10639|THIO_MOUSE	56832.4	58869.5	64135.2	56898.8	58045.4	54280.5	60349.3	59498.6	90952.3	94740.4	88612.8	88677		5.8013	4.62222	3.17025
sp|P01887|B2MG_MOUSE	146410	165330	192269	155500	267177	241997	262595	268081	289260	339654	332508	329167		12.0261	4.69897	7.0306
sp|O35343|IMA3_MOUSE	30781.7	20024.4	23596.7	14901.1	31861.9	44038.6	43262.5	34127.3	13861.6	11290.2	12836.3	14576.6		29.8838	16.2551	10.8497
sp|Q9WU28|PFD5_MOUSE	7585.71	9161.74	7359.37	8991.91	9228.21	9023.36	9796.65	9113.4	11633	10617.3	9172.35	11951.2		11.2803	3.74313	11.5358
sp|Q9JIQ3|DBLOH_MOUSE	169.14		161.126	317.583		304.564	301.191	301.126	161.098		172.108	172.103		40.8004	0.650502	3.77284
sp|Q9CQZ6|NDUB3_MOUSE	35914.3	34616.3	38926.5	35473.1	95788.7	100858	63533.9	108551	72238	82779.8	68190.6	76982.8		5.1751	21.4865	8.37261
sp|Q9CQ88|TSN31_MOUSE	1809.31	3152.22	985.554	2676.8	5855.8	7842.79	6923.86	6298.83	2938.13	3059.08	2950.2	3277.43		44.4391	12.7987	5.1434
sp|Q9CPW4|ARPC5_MOUSE	63623.3	75821.9	93822.9	76545.3	97667.5	80186.3	96362.2	101462	101190	109774	103226	115190		16.0345	10.0165	5.94792
sp|Q78XF5|OSTC_MOUSE	24034.5	29032.9	27502.1	33688.8	119616	137643	137794	129127	57297.9	56439.6	13551.3	39946.9		14.0219	6.58484	48.9387
sp|Q78IK2|USMG5_MOUSE	32987.6	38732	60606.1	40957.6	46499	50712.7	58881.2	43873.2	49829.5	47008.5	31771.3	45782.8		27.7067	13.1262	18.4974
sp|Q00780|CO8A1_MOUSE	30044.3	29440	26912.4	28272.2	71750.2	93387.7	54215.3	74171.3	42933.3	42524.5	34917.2	50317.2		4.82055	21.8447	14.739
sp|P48771|CX7A2_MOUSE	95992.1	97910	120886	102602	68123.6	52334.9	60662.8	61890.6	86648.8	81963.1	87160	85717.3		10.8961	10.6882	2.75262
sp|O35682|MYADM_MOUSE	23832.6	23553.4	26044.1	23478.8	146508	145973	140420	149906	19199.5	20315.1	18868.3	20881.2		5.03889	2.6963	4.75369
sp|P27048|RSMB_MOUSE	15379	17855	15480.6	13070.7	275089	286018	288773	269965	224788	219348	231251	196203		12.6485	3.18136	7.00306
sp|P62267|RS23_MOUSE	15701.8	21102	17964	15728.7	52069.8	49982.3	64008	56279	43607.1	40473.1	35604.2	36895.5		14.4656	11.1471	9.24281
sp|O55125|NIPS1_MOUSE	65270	73493.4	82170	67801.8	147456	165217	144176	174864	70447.6	73731.9	65143.7	67466.7		10.3807	9.23945	5.37834
sp|Q9CZE3|RAB32_MOUSE	22834.4	23841.3	19606.2	27863.1	29685.3	28763.9	32594.3	18850.4	29416.7	24550.9	18928.8	24412.9		14.4607	21.7519	17.6171
sp|P23492|PNPH_MOUSE	27976.3	23134.1	24199.9	31987.9	55844.6	57413.7	56622.6	56033.9	33579.7	30928.4	35039.4	30361.9		14.9885	1.24981	6.80508
sp|Q8BU30|SYIC_MOUSE	47761.6	47792.2	46541.2	45845.2	115253	104162	101760	116242	66640.5	70981.8	73434.6	71860.6		2.03797	6.82024	4.1124
sp|Q9JIK9|RT34_MOUSE	13809.6	11491.1	13193.8	14572.1	117209	114566	121136	108698	34576.8	26475.8	24157.6	35352.3		9.88284	4.52465	18.7749
sp|O09117|SYPL1_MOUSE	18844.6	35730.6	38007.6	25569.3	59541.8	66007.9	64472.8	62827	42345.8	38231.2	41537.4	42666.8		30.292	4.38264	4.93353
sp|Q9JJF9|SPP2A_MOUSE	65492.1	60012.6	72364.2	61971.4	93326.9	102663	96248.5	92566.1	70785.5	80467	66265.9	74022.6		8.36173	4.77241	8.19399
sp|Q8VDP6|CDIPT_MOUSE	13190.3	11075.1	14722.4	13280.7	99284.1	45638.3	92328	85124.9	37607.6	41740.4	33156.5	39084.3		11.4953	29.7913	9.48199
sp|Q9D1N9|RM21_MOUSE	83008	88327.5	102205	75459.5	78918.8	100014	70495.2	78680.6	52141.6	59301	53849.5	72621.4		12.9302	15.3787	15.6001
sp|Q8K1Z0|COQ9_MOUSE	73633.2	116984	125604	112012	70848.9	58752.6	80748	73190.8	121694	107011	127691	114303		21.4649	12.8728	7.62567
sp|Q6PFR5|TRA2A_MOUSE	26757.7	23448.8	29906.2	26357.9	73380.4	79749.7	80163.9	68651.5	61745.8	62594.5	58773	61597.2		9.92636	7.30439	2.717
sp|Q99KK7|DPP3_MOUSE	10200.7	10061.9	11184.3	7459.21	11606.7	17909.1	13298.1	14531.3	2473.46	5219.36	5741.68	5064.39		16.3672	18.6	31.6376
sp|Q9CQ91|NDUA3_MOUSE	26918.6	41092.5	33035.4	39490.1	67339.6	53372.5	51180.9	63318.3	37158.3	40296.1	40640	26757.1		18.4732	13.2037	17.9372
sp|P06797|CATL1_MOUSE	17135.8	8168.6	19142.2	15502.4	26398.8	20406.3	23423.3	21282.7	25835.1	21533.3	24656.4	24121.5		31.9157	11.6601	7.55463
sp|O08523|TECTA_MOUSE	28883.1	28678.7	32837.2	25377.9	73936.7	66906.4	74084.1	69812.1	19554.3	18738.8	21198.8	17489.3		10.5452	4.87767	8.07851
sp|Q9QY76|VAPB_MOUSE	102034	48072	126890	107266	87759.6	72953.2	60971.6	70317.3	99605.6	88220.2	82011.4	87530.8		35.119	15.2074	8.26608
sp|Q11136|PEPD_MOUSE	50612	44202.5	50949.2	12225.7	51783.6	56211.6	62204.4	53806.7	40651.4	48624.6	46253.6	48382.8		46.6973	8.06046	8.06358
sp|O35125|LRC23_MOUSE	171338	183032	226231	186747	199190	158421	212609	178260	259185	248633	232882	261060		12.4329	12.7123	5.15903
sp|P25785|TIMP2_MOUSE	15584.9	15568.8	10716.7	13211.2	13817.1	3912.97	9836.15	7297.76	5498.32	4158.72	5668.94	6006.98		16.8567	47.9299	15.2073
sp|Q60973|RBBP7_MOUSE	47015.6	47294	55232.9	52077.8	55881.6	61838.2	66542.4	61918.9	53068.8	56683.3	45769.3	55784.7		7.87542	7.09944	9.36909
RRRRRsp|P35175|CYT1_MOUSE	195682	205601	240649	198031	172766	179037	182698	193690	117380	126644	123558	111524		9.93987	4.82209	5.60708

## Sheet: heat map for DARTS LC-MSMS
																ratio
Increased pattern		sp|Q06185|ATP5I_MOUSE	0.940299	0.967838	1.12375	0.968113	0.810025	0.871356	0.881561	0.895995	1.3425	1.14748	1.2846	1.31315		0.470896
		sp|Q60932|VDAC1_MOUSE	0.875117	0.991239	1.12814	1.0055	0.964314	0.989612	0.99946	1.0004	1.16717	1.02595	1.16164	1.02051		0.106601
		sp|P38060|HMGCL_MOUSE	0.995216	0.995518	1.04816	0.961107	0.965744	0.867139	0.952238	0.902277	0.937521	1.01622	0.956122	0.997624		0.0596876
		sp|O54724|PTRF_MOUSE	0.879902	0.966451	1.16163	0.992015	0.930672	0.833767	0.864171	0.870762	1.08342	0.958466	1.01405	0.974544		0.151774
		sp|P48771|CX7A2_MOUSE	0.913768	0.938433	1.15554	0.992259	0.74457	0.69983	0.758819	0.751163	1.03752	0.890136	0.919826	0.915734		0.273774
		sp|P60843|IF4A1_MOUSE	0.955189	0.978485	1.10591	0.960416	0.797885	0.758708	0.811479	0.767916	0.926223	0.864563	0.86159	0.870799		0.123465
		sp|Q64433|CH10_MOUSE	0.973646	0.928169	1.08241	1.01578	0.677025	0.679655	0.686974	0.655049	0.949675	0.855084	0.828813	0.854172		0.292377
		sp|P63017|HSP7C_MOUSE	0.900882	1.0429	1.09088	0.96534	0.822446	0.790151	0.818644	0.768244	0.882074	0.797098	0.828129	0.821031		0.0402715
		sp|P16858|G3P_MOUSE	0.898256	1.0107	1.10172	0.989319	0.495792	0.450935	0.396032	0.477953	0.83307	0.819898	0.782163	0.803439		0.778738
		sp|Q9DB05|SNAA_MOUSE	0.88161	0.997162	1.05608	1.06515	0.708501	0.643494	0.630931	0.649372	0.669676	0.782703	0.737434	0.775589		0.126545
		sp|P46638|RB11B_MOUSE	0.931408	0.944462	1.1263	0.997828	0.629727	0.635632	0.567365	0.616557	0.756195	0.78607	0.788236	0.725766		0.247822
		sp|O08756|HCD2_MOUSE	0.988006	0.975467	1.00945	1.02708	0.768021	0.501257	0.616556	0.646749	0.670671	0.625366	0.713468	0.703701		0.0713198
		sp|Q6PDM2|SRSF1_MOUSE	0.843784	0.99834	1.14082	1.01706	0.606525	0.619813	0.631242	0.589892	0.683502	0.621787	0.620083	0.648931		0.0518216
		sp|Q9D6R2|IDH3A_MOUSE	0.913801	0.960362	1.13011	0.995726	0.537657	0.557037	0.514737	0.469256	0.639148	0.574276	0.649177	0.606027		0.18759
		sp|Q9DCW4|ETFB_MOUSE	0.926116	0.985416	1.08848	0.999987	0.407766	0.374075	0.382823	0.397067	0.525806	0.620199	0.608411	0.604627		0.51053
		sp|P14206|RSSA_MOUSE	0.980505	0.990605	1.05782	0.971068	0.379613	0.368307	0.400819	0.363546	0.375007	0.419657	0.418523	0.465246		0.109865
		sp|P63038|CH60_MOUSE	0.811291	1.03298	1.15165	1.00408	0.376911	0.371329	0.368332	0.352725	0.437527	0.408677	0.419898	0.418916		0.146819
		sp|Q8BFR5|EFTU_MOUSE	0.915563	1.0305	1.09069	0.963243	0.223316	0.256009	0.277548	0.268736	0.356811	0.371908	0.30066	0.385022		0.379085
		sp|O08795|GLU2B_MOUSE	0.856061	0.96664	1.20727	0.970028	0.288181	0.301345	0.310312	0.278191	0.444649	0.374828	0.3805	0.384727		0.345215
		sp|P18760|COF1_MOUSE	0.95967	1.11851	0.964795	0.957021	0.224648	0.220095	0.248505	0.228987	0.250018	0.296347	0.319146	0.31874		0.284111
		sp|Q9Z2I8|SUCB2_MOUSE	0.924491	1.12169	1.03596	0.917863	0.267848	0.23439	0.261249	0.264668	0.360971	0.327364	0.344143	0.298081		0.294123
Increased >20%		sp|Q06185|ATP5I_MOUSE	0.940299	0.967838	1.12375	0.968113	0.810025	0.871356	0.881561	0.895995	1.3425	1.14748	1.2846	1.31315		0.470896
		sp|P48771|CX7A2_MOUSE	0.913768	0.938433	1.15554	0.992259	0.74457	0.69983	0.758819	0.751163	1.03752	0.890136	0.919826	0.915734		0.273774
		sp|Q64433|CH10_MOUSE	0.973646	0.928169	1.08241	1.01578	0.677025	0.679655	0.686974	0.655049	0.949675	0.855084	0.828813	0.854172		0.292377
		sp|P16858|G3P_MOUSE	0.898256	1.0107	1.10172	0.989319	0.495792	0.450935	0.396032	0.477953	0.83307	0.819898	0.782163	0.803439		0.778738
		sp|P46638|RB11B_MOUSE	0.931408	0.944462	1.1263	0.997828	0.629727	0.635632	0.567365	0.616557	0.756195	0.78607	0.788236	0.725766		0.247822
		sp|Q9DCW4|ETFB_MOUSE	0.926116	0.985416	1.08848	0.999987	0.407766	0.374075	0.382823	0.397067	0.525806	0.620199	0.608411	0.604627		0.51053
		sp|Q8BFR5|EFTU_MOUSE	0.915563	1.0305	1.09069	0.963243	0.223316	0.256009	0.277548	0.268736	0.356811	0.371908	0.30066	0.385022		0.379085
		sp|O08795|GLU2B_MOUSE	0.856061	0.96664	1.20727	0.970028	0.288181	0.301345	0.310312	0.278191	0.444649	0.374828	0.3805	0.384727		0.345215
		sp|P18760|COF1_MOUSE	0.95967	1.11851	0.964795	0.957021	0.224648	0.220095	0.248505	0.228987	0.250018	0.296347	0.319146	0.31874		0.284111
		sp|Q9Z2I8|SUCB2_MOUSE	0.924491	1.12169	1.03596	0.917863	0.267848	0.23439	0.261249	0.264668	0.360971	0.327364	0.344143	0.298081		0.294123
