# Supplementary material for: Activation of mitochondrial TUFM ameliorates metabolic dysregulation through coordinating autophagy induction
Source: Commun Biol. 2021 Jan 4;4:1. doi: 10.1038/s42003-020-01566-0 (PMC7782552; doi:10.1038/s42003-020-01566-0)
Supplement: Supplementary file 7 — Supplementary Data 4 [file 42003_2020_1566_MOESM7_ESM.xlsx]

## Sheet: TUFM PEPTIDE
						p- / K+				P1 / K-				P1 / K+
	Protein	Peptide	Precursor MZ	Precursor Charge	RT	K1 (20170830_SWATH_K1_4ug_6601.wiff (sample 1))	K1 (20170830_SWATH_K1_4ug_6602.wiff (sample 1))	K1 (20170830_SWATH_K1_4ug_6603.wiff (sample 1))	K1 (20170830_SWATH_K1_4ug_6604.wiff (sample 1))	K2 (20170830_SWATH_K2_4ug_6601.wiff (sample 1))	K2 (20170830_SWATH_K2_4ug_6602.wiff (sample 1))	K2 (20170830_SWATH_K2_4ug_6603.wiff (sample 1))	K2 (20170830_SWATH_K2_4ug_6604.wiff (sample 1))	K3 (20170830_SWATH_K3_4ug_6601.wiff (sample 1))	K3 (20170830_SWATH_K3_4ug_6602.wiff (sample 1))	K3 (20170830_SWATH_K3_4ug_6603.wiff (sample 1))	K3 (20170830_SWATH_K3_4ug_6604.wiff (sample 1))
	sp|Q8BFR5|EFTU_MOUSE	AEAGDNLGALVR	593.315	2	36.0086	503453	496385	520074	493274	268602	9189.46	176409	200290	218972	216360	260232	252604
	sp|Q8BFR5|EFTU_MOUSE	LLDAVDTYIPVPTR	786.935	2	53.889	453729	475722	445296	478234	170997	46190.9	125050	131789	154327	148252	162958	171883
	sp|Q8BFR5|EFTU_MOUSE	DLDKPFLLPVESVYSIPGR	715.725	3	63.0095	412654	413679	414861	476010	229650	8033.37	69622.4	211739	149580	5291.26	171425	201280
	sp|Q8BFR5|EFTU_MOUSE	TTLTAAITK	460.277	2	27.1011	321528	324405	313335	384669	178959	4082.31	169200	2697.75	168964	163335	18769.1	171482
	sp|Q8BFR5|EFTU_MOUSE	LLDAVDTYIPVPTR	524.959	3	53.8888	118421	116730	112560	122627	16472.5	4626.5	55188	14469.8	46183.2	50763	55183	60013.4
	sp|Q8BFR5|EFTU_MOUSE	[PGQ]-QIGVEHVVVYVNK	733.904	2	44.7789	64423.8	71696.3	63130	74689.7	56242.5	6355.92	35509.5	28361.5	11612.8	28237.6	42346.6	49172.4
	sp|Q8BFR5|EFTU_MOUSE	YEEIDNAPEER	682.802	2	23.332	48796.6	55647.6	13024.5	55994.2	32306.7	1426.86	2502.26	10621.1	39056	19173.4	19930.1	34533.2
	sp|Q8BFR5|EFTU_MOUSE	GITIN[Dea]AAHVEYSTAAR	558.953	3	32.186	130835	137593	138953	144051	84043.6	11751.9	75225	77635.1	59543.4	68599.4	70132.4	67589
	sp|Q8BFR5|EFTU_MOUSE	DLDKPFLLPVESVYSIPGR	1073.08	2	63.0046	37244.6	39290.9	1811.19	38866.1	1897.41	10518.7	10362.7	12622.8	10402.5	12454.3	13229	13368.5
	sp|Q921G7|ETFD_MOUSE	ALNEGGLQSIPK	613.841	2	32.5387	23932.4	20067.3	17522	7565.81	192035	35188.5	150904	168479	21657.6	16557.2	22179.2	15942
	sp|Q921G7|ETFD_MOUSE	SGSLAAESIFK	555.295	2	42.0375	15799.3	9392	7972.73	12513.7	764921	12670.6	670179	710672	27938	6930.61	129102	11674.2
	sp|Q921G7|ETFD_MOUSE	TTGLHVTEYEDNLK	540.602	3	30.5016	21343.9	7707.45	6731.7	43371.3	131351	78124	65128.7	74247.5	18862.6	27019	9752.13	11513.2
	sp|Q921G7|ETFD_MOUSE	GIATNDVGIQK	558.306	2	24.3031	16626.3	6331.88	1331.73	10065.8	113804	7299.03	154024	18176.9	36578.1	48315	3964.32	62098.3
	sp|Q921G7|ETFD_MOUSE	HHPSIQPTLEGGK	467.581	3	19.5878	30838.5	140127	38625.5	24743.1	74000.9	7941.83	24996.7	57216.2	29446.7	5249.65	30885.5	37908
	sp|Q921G7|ETFD_MOUSE	QLTSENLQSK	574.301	2	19.0745	3891.56	6340.57	7559.49	13435.4	29400.3	2585.44	9156.97	22580.1	2440.34	6318.29	8297.09	10827.9
	sp|Q921G7|ETFD_MOUSE	NLSIYDGPEQR	646.318	2	32.4155	60116.2	50524.2	12186.8	14770.8	215393	21210.9	133009	154986	28496	29985	45964.3	39847.1
	sp|Q921G7|ETFD_MOUSE	VDHTVGWPLDR	432.223	3	33.9896	20825.4	22547.7	29272.3	21568.7	333738	23953	285818	300282	20488.9	14799.1	26157.7	30461.6
	sp|Q921G7|ETFD_MOUSE	FC[CAM]PAGVYEFVPLEQGDGFR	730.01	3	62.5605	6424.65	4204.53	15684.6	3028.02	120747	74500.3	91927.7	98302.3	17423	14341.3	17045.8	20247.7
