# Supplementary material for: Activation of mitochondrial TUFM ameliorates metabolic dysregulation through coordinating autophagy induction
Source: Commun Biol. 2021 Jan 4;4:1. doi: 10.1038/s42003-020-01566-0 (PMC7782552; doi:10.1038/s42003-020-01566-0)
Supplement: Supplementary file 8 — Supplementary Data 5 [file 42003_2020_1566_MOESM8_ESM.xlsx]

## Sheet: Sheet1
	Index	Name	Visible	Tagged	Visibility Locked	Resolution	REMARK99	SEQRES	Forcefield	PartialChargeMethod	UseResidueTemplateCharge	ForcefieldBase	pl	Ph optimum	deltaE Deprot	pH list	Tatal Charge	deltaE Folding	VDW Energy	SBD_Site_Source	SBD_Receptor_C_Size	SBD_Receptor_H_Size	Grid Spacing	Grid Origin	TopHits	-CDOCKER_ENERGY	-CDOCKER_INTERACTION_ENERGY	POSE_NUMBER	NumberOflonizations	NumberOfStereoisomers	PUBCHEM_ATOM_DEF_STEREO_COUNT	PUBCHEM_ATOM_UDEF_STEREO_COUNT	PUBCHEM_BONDANNOTATIONS	PUBCHEM_BOND_DEF_STEREO_COUNT	PUBCHEM_BOND_UDEF_STEREO_COUNT	PUBCHEM_CACTVS_COMPLEXITY	PUBCHEM_CACTVS_HBOND_ACCEPTOR	PUBCHEM_CACTVS_HBOND_DONOR	PUBCHEM_CACTVS_ROTATABLE_BOND	PUBCHEM_CACTVS_SUBSKEYS	PUBCHEM_CACTVS_TAUTO_COUNT	PUBCHEM_CACTVS_TPSA	PUBCHEM_COMPONENT_COUNT	PUBCHEM_COMPOUND_CANONICALIZED	PUBCHEM_COMPOUND_CID	PUBCHEM_COORDINATE_TYPE	PUBCHEM_EXACT_MASS	PUBCHEM_HEAVY_ATOM_COUNT	PUBCHEM_ISOTOPIC_ATOM_COUNT
	1	1XB2	Yes	No	Yes	2.2	REMARK 99 MacroMolecule created from Mol2 file_x000D_ REMARK 99 1XB2_x000D_ REMARK 99 PROTEIN_x000D_ REMARK 99 USER_CHARGES_x000D_ REMARK 99_x000D_ REMARK 99	SEQRES 1 A 409 ALA VAL GLU ALA LYS LYS THR TYR VAL ARG ASP LYS PRO_x000D_ SEQRES 2 A 409 HIS VAL ASN VAL GLY THR ILE GLY HIS VAL ASP HIS GLY_x000D_ SEQRES 3 A 409 LYS THR THR LEU THR ALA ALA ILE THR LYS ILE LEU ALA_x000D_ SEQRES 4 A 409 GLU GLY GLY GLY ALA LYS PHE LYS LYS TYR GLU GLU ILE_x000D_ SEQRES 5 A 409 ASP ASN ALA PRO GLU GLU ARG ALA ARG GLY ILE THR ILE_x000D_ SEQRES 6 A 409 ASN ALA ALA HI…	CHARMm	MomanyRone	TRUE	CHARMm	6.36	4	-7275.15	0.00 0.20 0.40 0.60 0.80 1.00 1.20 1.40 1.60 1.80 2.00 2.20 2.40 2.60 2.80 3.00 3.20 3.40 3.60 3.80 4.00 4.20 4.40 4.60 4.80 5.00 5.20 5.40 5.60 5.80 6.00 6.20 6.40 6.60 6.80 7.00 7.20 7.40 7.60 7.80 8.00 8.20 8.40 8.60 8.80 9.00 9.20 9.40 9.60 9.80 10.00 10.20 10.40 10.60 10.80 11.00 11.20 11.40 11.60 11.80 12.00 12.20 12.40 12.60 12.80 13.00 13.20 13.40 13.60 13.80 14.00	54.97 54.96 54.93 54.89 54.83 54.73 54.58 54.34 54.00 53.49 52.77 51.79 50.47 48.82 46.80 44.51 41.89 38.93 35.82 32.55 29.28 25.94 22.63 19.37 16.33 13.48 10.84 8.49 6.31 4.37 2.65 1.12 -0.26 -1.56 -2.68 -3.68 -4.57 -5.32 -5.99 -6.54 -6.99 -7.34 -7.63 -7.87 -8.09 -8.34 -8.65 -9.07 -9.66 -10.46 -11.53 -12.91 -14.57 -16.49 -18.58 -20.76 -22.92 -24.99 -26.93 -28.71 -30.37 -31.95 -33.53 -35.17 -36.8…	-9163.16	-2667.21	SBD_Sites_Generated_From_Cavity_Search	2.5	2	0.5	24.17 -13.773 1.26535
	2	5281666	Yes	No	No																				10	30.6383	44.8995	1	1	1	0	0	1 8 8_x000D_ 1 9 8_x000D_ 10 17 8_x000D_ 10 18 8_x000D_ 11 12 8_x000D_ 13 16 8_x000D_ 14 15 8_x000D_ 15 16 8_x000D_ 17 19 8_x000D_ 18 20 8_x000D_ 19 21 8_x000D_ 20 21 8_x000D_ 7 12 8_x000D_ 7 13 8_x000D_ 7 8 8_x000D_ 8 14 8_x000D_ 9 11 8	0	0	465	6	3	2	AAADccB4OAAAAAAAAAAAAAAAAAAAAAAAAAAwYIAAAAAAAACBQAAAGgAACAAADASAmAIyBoAABgCIAqBSAAICCAAkIAAIiAFGCMgMJzaGNRqCeWCl4BUIuQfI7KzOIAAACAAIAABAAAAQABAAAAAAAAAAAA==	24	96.2	1	1	5281666	1_x000D_ 5_x000D_ 255	300.063	22	0
	3	5281666	No	No	No																				10	30.2349	43.7947	2	1	1	0	0	1 8 8_x000D_ 1 9 8_x000D_ 10 17 8_x000D_ 10 18 8_x000D_ 11 12 8_x000D_ 13 16 8_x000D_ 14 15 8_x000D_ 15 16 8_x000D_ 17 19 8_x000D_ 18 20 8_x000D_ 19 21 8_x000D_ 20 21 8_x000D_ 7 12 8_x000D_ 7 13 8_x000D_ 7 8 8_x000D_ 8 14 8_x000D_ 9 11 8	0	0	465	6	3	2	AAADccB4OAAAAAAAAAAAAAAAAAAAAAAAAAAwYIAAAAAAAACBQAAAGgAACAAADASAmAIyBoAABgCIAqBSAAICCAAkIAAIiAFGCMgMJzaGNRqCeWCl4BUIuQfI7KzOIAAACAAIAABAAAAQABAAAAAAAAAAAA==	24	96.2	1	1	5281666	1_x000D_ 5_x000D_ 255	300.063	22	0
	4	5281666	No	No	No																				10	29.8232	43.4083	3	1	1	0	0	1 8 8_x000D_ 1 9 8_x000D_ 10 17 8_x000D_ 10 18 8_x000D_ 11 12 8_x000D_ 13 16 8_x000D_ 14 15 8_x000D_ 15 16 8_x000D_ 17 19 8_x000D_ 18 20 8_x000D_ 19 21 8_x000D_ 20 21 8_x000D_ 7 12 8_x000D_ 7 13 8_x000D_ 7 8 8_x000D_ 8 14 8_x000D_ 9 11 8	0	0	465	6	3	2	AAADccB4OAAAAAAAAAAAAAAAAAAAAAAAAAAwYIAAAAAAAACBQAAAGgAACAAADASAmAIyBoAABgCIAqBSAAICCAAkIAAIiAFGCMgMJzaGNRqCeWCl4BUIuQfI7KzOIAAACAAIAABAAAAQABAAAAAAAAAAAA==	24	96.2	1	1	5281666	1_x000D_ 5_x000D_ 255	300.063	22	0
	5	5281666	No	No	No																				10	29.0242	42.3888	4	1	1	0	0	1 8 8_x000D_ 1 9 8_x000D_ 10 17 8_x000D_ 10 18 8_x000D_ 11 12 8_x000D_ 13 16 8_x000D_ 14 15 8_x000D_ 15 16 8_x000D_ 17 19 8_x000D_ 18 20 8_x000D_ 19 21 8_x000D_ 20 21 8_x000D_ 7 12 8_x000D_ 7 13 8_x000D_ 7 8 8_x000D_ 8 14 8_x000D_ 9 11 8	0	0	465	6	3	2	AAADccB4OAAAAAAAAAAAAAAAAAAAAAAAAAAwYIAAAAAAAACBQAAAGgAACAAADASAmAIyBoAABgCIAqBSAAICCAAkIAAIiAFGCMgMJzaGNRqCeWCl4BUIuQfI7KzOIAAACAAIAABAAAAQABAAAAAAAAAAAA==	24	96.2	1	1	5281666	1_x000D_ 5_x000D_ 255	300.063	22	0
	6	5281666	No	No	No																				10	28.9534	42.5346	5	1	1	0	0	1 8 8_x000D_ 1 9 8_x000D_ 10 17 8_x000D_ 10 18 8_x000D_ 11 12 8_x000D_ 13 16 8_x000D_ 14 15 8_x000D_ 15 16 8_x000D_ 17 19 8_x000D_ 18 20 8_x000D_ 19 21 8_x000D_ 20 21 8_x000D_ 7 12 8_x000D_ 7 13 8_x000D_ 7 8 8_x000D_ 8 14 8_x000D_ 9 11 8	0	0	465	6	3	2	AAADccB4OAAAAAAAAAAAAAAAAAAAAAAAAAAwYIAAAAAAAACBQAAAGgAACAAADASAmAIyBoAABgCIAqBSAAICCAAkIAAIiAFGCMgMJzaGNRqCeWCl4BUIuQfI7KzOIAAACAAIAABAAAAQABAAAAAAAAAAAA==	24	96.2	1	1	5281666	1_x000D_ 5_x000D_ 255	300.063	22	0
	7	5281666	No	No	No																				10	28.7965	42.3895	6	1	1	0	0	1 8 8_x000D_ 1 9 8_x000D_ 10 17 8_x000D_ 10 18 8_x000D_ 11 12 8_x000D_ 13 16 8_x000D_ 14 15 8_x000D_ 15 16 8_x000D_ 17 19 8_x000D_ 18 20 8_x000D_ 19 21 8_x000D_ 20 21 8_x000D_ 7 12 8_x000D_ 7 13 8_x000D_ 7 8 8_x000D_ 8 14 8_x000D_ 9 11 8	0	0	465	6	3	2	AAADccB4OAAAAAAAAAAAAAAAAAAAAAAAAAAwYIAAAAAAAACBQAAAGgAACAAADASAmAIyBoAABgCIAqBSAAICCAAkIAAIiAFGCMgMJzaGNRqCeWCl4BUIuQfI7KzOIAAACAAIAABAAAAQABAAAAAAAAAAAA==	24	96.2	1	1	5281666	1_x000D_ 5_x000D_ 255	300.063	22	0
	8	5281666	No	No	No																				10	28.6919	43.9429	7	1	1	0	0	1 8 8_x000D_ 1 9 8_x000D_ 10 17 8_x000D_ 10 18 8_x000D_ 11 12 8_x000D_ 13 16 8_x000D_ 14 15 8_x000D_ 15 16 8_x000D_ 17 19 8_x000D_ 18 20 8_x000D_ 19 21 8_x000D_ 20 21 8_x000D_ 7 12 8_x000D_ 7 13 8_x000D_ 7 8 8_x000D_ 8 14 8_x000D_ 9 11 8	0	0	465	6	3	2	AAADccB4OAAAAAAAAAAAAAAAAAAAAAAAAAAwYIAAAAAAAACBQAAAGgAACAAADASAmAIyBoAABgCIAqBSAAICCAAkIAAIiAFGCMgMJzaGNRqCeWCl4BUIuQfI7KzOIAAACAAIAABAAAAQABAAAAAAAAAAAA==	24	96.2	1	1	5281666	1_x000D_ 5_x000D_ 255	300.063	22	0
	9	5281666	No	No	No																				10	28.5835	41.9761	8	1	1	0	0	1 8 8_x000D_ 1 9 8_x000D_ 10 17 8_x000D_ 10 18 8_x000D_ 11 12 8_x000D_ 13 16 8_x000D_ 14 15 8_x000D_ 15 16 8_x000D_ 17 19 8_x000D_ 18 20 8_x000D_ 19 21 8_x000D_ 20 21 8_x000D_ 7 12 8_x000D_ 7 13 8_x000D_ 7 8 8_x000D_ 8 14 8_x000D_ 9 11 8	0	0	465	6	3	2	AAADccB4OAAAAAAAAAAAAAAAAAAAAAAAAAAwYIAAAAAAAACBQAAAGgAACAAADASAmAIyBoAABgCIAqBSAAICCAAkIAAIiAFGCMgMJzaGNRqCeWCl4BUIuQfI7KzOIAAACAAIAABAAAAQABAAAAAAAAAAAA==	24	96.2	1	1	5281666	1_x000D_ 5_x000D_ 255	300.063	22	0
	10	5281666	No	No	No																				10	28.4805	42.4221	9	1	1	0	0	1 8 8_x000D_ 1 9 8_x000D_ 10 17 8_x000D_ 10 18 8_x000D_ 11 12 8_x000D_ 13 16 8_x000D_ 14 15 8_x000D_ 15 16 8_x000D_ 17 19 8_x000D_ 18 20 8_x000D_ 19 21 8_x000D_ 20 21 8_x000D_ 7 12 8_x000D_ 7 13 8_x000D_ 7 8 8_x000D_ 8 14 8_x000D_ 9 11 8	0	0	465	6	3	2	AAADccB4OAAAAAAAAAAAAAAAAAAAAAAAAAAwYIAAAAAAAACBQAAAGgAACAAADASAmAIyBoAABgCIAqBSAAICCAAkIAAIiAFGCMgMJzaGNRqCeWCl4BUIuQfI7KzOIAAACAAIAABAAAAQABAAAAAAAAAAAA==	24	96.2	1	1	5281666	1_x000D_ 5_x000D_ 255	300.063	22	0
	11	5281666	No	No	No																				10	28.3241	42.0389	10	1	1	0	0	1 8 8_x000D_ 1 9 8_x000D_ 10 17 8_x000D_ 10 18 8_x000D_ 11 12 8_x000D_ 13 16 8_x000D_ 14 15 8_x000D_ 15 16 8_x000D_ 17 19 8_x000D_ 18 20 8_x000D_ 19 21 8_x000D_ 20 21 8_x000D_ 7 12 8_x000D_ 7 13 8_x000D_ 7 8 8_x000D_ 8 14 8_x000D_ 9 11 8	0	0	465	6	3	2	AAADccB4OAAAAAAAAAAAAAAAAAAAAAAAAAAwYIAAAAAAAACBQAAAGgAACAAADASAmAIyBoAABgCIAqBSAAICCAAkIAAIiAFGCMgMJzaGNRqCeWCl4BUIuQfI7KzOIAAACAAIAABAAAAQABAAAAAAAAAAAA==	24	96.2	1	1	5281666	1_x000D_ 5_x000D_ 255	300.063	22	0
[truncated: 19 more columns]
