# Supplementary material for: Activation of mitochondrial TUFM ameliorates metabolic dysregulation through coordinating autophagy induction
Source: Commun Biol. 2021 Jan 4;4:1. doi: 10.1038/s42003-020-01566-0 (PMC7782552; doi:10.1038/s42003-020-01566-0)
Supplement: Supplementary file 9 — Supplementary Data 6 [file 42003_2020_1566_MOESM9_ESM.xlsx]

## Sheet: Raw
PLINE	LOCUS	SPEC_COUNT	SEQ_COUNT	total m/z_130.141141	total m/z_131.138176	DESCRIPTION
SLINE	UNIQUE	ScanNum	SEQUENCE	m/z_130.141141_int	m/z_131.138176_int
P_Q91XV3	Q91XV3	18	8	281266	310780	Brain acid soluble protein 1 OS=Mus musculus GN=Basp1 PE=1 SV=3	10.4933
- S_Q91XV3	U	5466	K.GYNVNDEK.A	49607	36115		-27.1978
- S_Q91XV3	U	5422	K.GYNVNDEK.A	3992	3584		-10.2204
- S_Q91XV3	U	5473	K.GYNVNDEK.A	1727	1580		-8.51187
- S_Q91XV3	U	5483	K.GYNVNDEK.A	2669	2749		2.99738
- S_Q91XV3	U	4169	K.KAEGAGTEEEGTPK.E	28589	22766		-20.368
- S_Q91XV3	U	5832	K.AGEASAESTGAADGAAPEEGEAK.K	21137	25619		21.2045
- S_Q91XV3	U	5845	K.AGEASAESTGAADGAAPEEGEAK.K	13634	20122		47.5869
- S_Q91XV3	U	5820	K.AGEASAESTGAADGAAPEEGEAK.K	806	971		20.4715
- S_Q91XV3	U	4189	K.KTEAPAAAGPEAK.S	28616	32929		15.072
- S_Q91XV3	U	4201	K.KTEAPAAAGPEAK.S	106716	139724		30.9307
- S_Q91XV3	U	4721	K.TEAPAAAGPEAK.S	704	351		-50.142
- S_Q91XV3	U	5606	K.SDAAPAASDSKPSSAEPAPSSK.E	312	439		40.7051
- S_Q91XV3	U	5428	K.ETPAASEAPSSAAK.A	4158	3892		-6.39731
- S_Q91XV3	U	5434	K.ETPAASEAPSSAAK.A	10512	12571		19.5871
- S_Q91XV3	U	5424	K.ETPAASEAPSSAAK.A	2426	2302		-5.11129
- S_Q91XV3	U	5431	K.ETPAASEAPSSAAK.A	5266	4749		-9.8177
- S_Q91XV3	U	4664	K.ETPAASEAPSSAAK.A	243	184		-24.2798
- S_Q91XV3	U	7654	K.APAPAAPAAAEPQAEAPAAAASSEQSVAVKE.-	152	133		-12.5
P_P99027	P99027	16	4	162853	118444	60S acidic ribosomal protein P2 OS=Mus musculus GN=Rplp2 PE=1 SV=3	-27.2694
- S_P99027	U	12099	R.YVASYLLAALGGNSSPSAK.D	16956	17221		1.56287
- S_P99027	U	12192	R.YVASYLLAALGGNSSPSAK.D	1278	625		-51.0955
- S_P99027	U	12092	R.YVASYLLAALGGNSSPSAK.D	11742	10844		-7.64776
- S_P99027	U	12183	R.YVASYLLAALGGNSSPSAK.D	6067	1794		-70.4302
- S_P99027	U	11265	K.ILDSVGIEADDDR.L	43777	23055		-47.3354
- S_P99027	U	11277	K.ILDSVGIEADDDR.L	48744	25677		-47.3227
- S_P99027	U	10487	K.ILDSVGIEADDDR.L	2914	4442		52.4365
- S_P99027	U	11280	K.ILDSVGIEADDDR.L	1068	1138		6.55431
- S_P99027	U	10314	K.ILDSVGIEADDDRLNK.V	1568	2227		42.0281
- S_P99027	U	10318	K.ILDSVGIEADDDRLNK.V	2277	2165		-4.91875
- S_P99027	U	10136	K.ILDSVGIEADDDRLNK.V	3101	3042		-1.90261
- S_P99027	U	10144	K.ILDSVGIEADDDRLNK.V	18393	17924		-2.54988
- S_P99027	U	10146	K.ILDSVGIEADDDRLNK.V	1592	1172		-26.3819
- S_P99027	U	10157	K.ILDSVGIEADDDRLNK.V	2770	6196		123.682
- S_P99027	U	7108	K.NIEDVIAQGVGK.L	508	844		66.1417
- S_P99027	U	7106	K.NIEDVIAQGVGK.L	98	78		-20.4082
P_P20152	P20152	70	25	1586985	1505496	Vimentin OS=Mus musculus GN=Vim PE=1 SV=3	-5.13483
- S_P20152	U	3366	R.MFGGSGTSSRPSSNR.S	1881	2311		22.8602
- S_P20152	U	3373	R.MFGGSGTSSRPSSNR.S	5317	7541		41.8281
- S_P20152	U	3928	R.SYVTTSTR.T	1335	1671		25.1685
- S_P20152	U	3940	R.SYVTTSTR.T	18668	18696		0.149989
- S_P20152	U	5745	R.TYSLGSALRPSTSR.S	1795	1484		-17.3259
- S_P20152	U	7116	R.SLYSSSPGGAYVTR.S	3082	3056		-0.843608
- S_P20152	U	7128	R.SLYSSSPGGAYVTR.S	15574	24204		55.4129
- S_P20152	U	7129	R.SLYSSSPGGAYVTR.S	1064	934		-12.218
- S_P20152	U	9840	R.FANYIDK.V	17395	16359		-5.95573
- S_P20152	U	9850	R.FANYIDK.V	86217	91046		5.60098
- S_P20152	U	12591	K.ILLAELEQLK.G	56292	43114		-23.4101
- S_P20152	U	12602	K.ILLAELEQLK.G	325516	264872		-18.6301
- S_P20152	U	12592	K.ILLAELEQLK.G	15396	12355		-19.7519
- S_P20152	U	12603	K.ILLAELEQLK.G	55913	43580		-22.0575
- S_P20152	U	11545	K.ILLAELEQLKGQGK.S	30100	143707		377.432
- S_P20152	U	8781	R.LGDLYEEEMR.E	1994	2348		17.7533
- S_P20152	U	8793	R.LGDLYEEEMR.E	6881	7051		2.47057
- S_P20152	U	8865	R.LGDLYEEEMR.E	242	323		33.4711
- S_P20152	U	7717	R.LGDLYEEEM(15.995)R.E	1342	1541		14.8286
- S_P20152	U	7726	R.LGDLYEEEM(15.995)R.E	3756	3723		-0.878594
- S_P20152	U	7724	R.LGDLYEEEM(15.995)R.E	186	272		46.2366
- S_P20152	U	7731	R.LGDLYEEEM(15.995)R.E	355	294		-17.1831
- S_P20152	U	5027	R.RQVDQLTNDK.A	9846	11164		13.3861
- S_P20152	U	5036	R.RQVDQLTNDK.A	31260	52637		68.3845
- S_P20152	U	6460	R.QVDQLTNDK.A	14516	12970		-10.6503
- S_P20152	U	6474	R.QVDQLTNDK.A	12909	15098		16.9572
- S_P20152	U	6485	R.QVDQLTNDK.A	15913	15585		-2.06121
- S_P20152	U	9794	R.DNLAEDIMR.L	7595	4593		-39.526
- S_P20152	U	9799	R.DNLAEDIMR.L	13836	7290		-47.3114
- S_P20152	U	7409	R.DNLAEDIM(15.995)R.L	11429	5674		-50.3544
- S_P20152	U	7421	R.DNLAEDIM(15.995)R.L	17820	8888		-50.1235
- S_P20152	U	7417	R.DNLAEDIM(15.995)R.L	594	580		-2.3569
- S_P20152	U	7114	R.KVESLQEEIAFLK.K	5094	4883		-4.14213
- S_P20152	U	5759	R.QQYESVAAK.N	17266	15364		-11.0159
- S_P20152	U	5768	R.QQYESVAAK.N	56066	56596		0.945314
- S_P20152	U	5771	R.QQYESVAAK.N	6286	5241		-16.6242
- S_P20152	U	5781	R.QQYESVAAK.N	9700	9356		-3.54639
- S_P20152	U	7992	K.FADLSEAANR.N	7772	7686		-1.10654
- S_P20152	U	7999	K.FADLSEAANR.N	48274	50069		3.71836
- S_P20152	U	8005	K.FADLSEAANR.N	1374	1142		-16.885
- S_P20152	U	8013	K.FADLSEAANR.N	3360	1734		-48.3929
- S_P20152	U	2504	K.QESNEYR.R	173131	91574		-47.1071
- S_P20152	U	1611	K.QESNEYRR.Q	3688	6599		78.9317
- S_P20152	U	1621	K.QESNEYRR.Q	15055	21249		41.1425
- S_P20152	U	10433	R.QVQSLTCEVDALK.G	4175	3306		-20.8144
- S_P20152	U	10443	R.QVQSLTCEVDALK.G	3458	2875		-16.8595
- S_P20152	U	6974	R.EM(15.995)EENFALEAANYQDTIGR.L	175	153		-12.5714
- S_P20152	U	6979	R.EM(15.995)EENFALEAANYQDTIGR.L	207	157		-24.1546
- S_P20152	U	6987	R.EM(15.995)EENFALEAANYQDTIGR.L	192	222		15.625
- S_P20152	U	9053	R.LQDEIQNMK.E	10223	3916		-61.6942
- S_P20152	U	9066	R.LQDEIQNMK.E	11861	6177		-47.9218
- S_P20152	U	9060	R.LQDEIQNMK.E	4929	1914		-61.1686
- S_P20152	U	9070	R.LQDEIQNMK.E	4160	1625		-60.9375
- S_P20152	U	10860	R.LQDEIQNMKEEMAR.H	3029	4337		43.1826
- S_P20152	U	10850	R.LQDEIQNMKEEMAR.H	68181	77833		14.1564
- S_P20152	U	10857	R.LQDEIQNMKEEMAR.H	292400	255452		-12.6361
- S_P20152	U	9582	R.LQDEIQNMKEEMAR.H	3167	4391		38.6486
- S_P20152	U	9587	R.LQDEIQNMKEEMAR.H	6144	7358		19.7591
- S_P20152	U	12068	R.ISLPLPTFSSLNLR.E	11138	12362		10.9894
- S_P20152	U	10319	R.ETNLESLPLVDTHSK.R	1656	1490		-10.0242
- S_P20152	U	10713	R.ETNLESLPLVDTHSK.R	2600	2352		-9.53846
- S_P20152	U	10719	R.ETNLESLPLVDTHSK.R	2944	3856		30.9783
- S_P20152	U	9294	R.ETNLESLPLVDTHSK.R	2831	3101		9.53727
- S_P20152	U	9305	R.ETNLESLPLVDTHSK.R	13801	10126		-26.6285
- S_P20152	U	9115	R.ETNLESLPLVDTHSK.R	374	660		76.4706
- S_P20152	U	9334	R.ETNLESLPLVDTHSK.R	1967	1335		-32.1301
- S_P20152	U	9348	R.ETNLESLPLVDTHSK.R	1536	2048		33.3333
- S_P20152	U	5509	R.DGQVINETSQHHDDLE.-	2232	1322		-40.7706
- S_P20152	U	5977	R.DGQVINETSQHHDDLE.-	247	274		10.9312
- S_P20152	U	6082	R.DGQVINETSQHHDDLE.-	273	400		46.5201
P_P52927	P52927	14	6	260535	268403	High mobility group protein HMGI-C OS=Mus musculus GN=Hmga2 PE=1 SV=1	3.01994
- S_P52927	U	5533	R.GEGAGQPSTSAQGQPAAPVPQK.R	505	266		-47.3267
- S_P52927	U	6379	R.GEGAGQPSTSAQGQPAAPVPQK.R	1236	735		-40.534
- S_P52927	U	5548	R.GEGAGQPSTSAQGQPAAPVPQK.R	677	514		-24.0768
- S_P52927	U	5026	R.GEGAGQPSTSAQGQPAAPVPQKR.G	1234	2149		74.1491
- S_P52927	U	5039	R.GEGAGQPSTSAQGQPAAPVPQKR.G	2497	8698		248.338
- S_P52927	U	3810	R.KQQQEPTCEPSPK.R	31976	26430		-17.3443
- S_P52927	U	3827	R.KQQQEPTCEPSPK.R	2273	1731		-23.8451
- S_P52927	U	5423	K.AETIGEK.R	8230	6700		-18.5905
- S_P52927	U	5430	K.AETIGEK.R	28884	21698		-24.8788
- S_P52927	U	7276	R.KWPQQVVQK.K	64368	80201		24.5976
- S_P52927	U	7289	R.KWPQQVVQK.K	111547	111610		0.0564784
- S_P52927	U	7285	R.KWPQQVVQK.K	3511	4105		16.9183
- S_P52927	U	7295	R.KWPQQVVQK.K	3195	3287		2.8795
- S_P52927	U	4860	K.KPAQETEETSSQESAEED.-	402	279		-30.597
P_P63038	P63038	73	35	1031119	1153564	60 kDa heat shock protein, mitochondrial OS=Mus musculus GN=Hspd1 PE=1 SV=1	11.875
- S_P63038	U	12688	R.ALM(15.995)LQGVDLLADAVAVTM(15.995)GPK.G	301	665		120.93
- S_P63038	U	10706	R.TVIIEQSWGSPK.V	4039	5622		39.1929
- S_P63038	U	10708	R.TVIIEQSWGSPK.V	3182	6739		111.785
- S_P63038	U	10721	R.TVIIEQSWGSPK.V	7482	8097		8.21973
- S_P63038	U	6797	K.VTKDGVTVAK.S	12177	15716		29.063
- S_P63038	U	5864	K.DGVTVAK.S	3999	3553		-11.1528
- S_P63038	U	5363	K.DGVTVAK.S	26034	27725		6.49535
- S_P63038	U	5373	K.DGVTVAK.S	175992	161693		-8.1248
- S_P63038	U	4723	K.GANPVEIR.R	26402	32438		22.8619
- S_P63038	U	3467	K.GANPVEIRR.G	116	1193		928.448
- S_P63038	U	12560	R.RGVMLAVDAVIAELK.K	934	1064		13.9186
- S_P63038	U	12571	R.RGVMLAVDAVIAELK.K	477	434		-9.01468
- S_P63038	U	12222	R.RGVM(15.995)LAVDAVIAELK.K	519	532		2.50482
- S_P63038	U	11720	R.RGVMLAVDAVIAELKK.Q	6175	8103		31.2227
- S_P63038	U	12829	R.GVM(15.995)LAVDAVIAELK.K	1221	974		-20.2293
- S_P63038	U	12341	R.GVMLAVDAVIAELKK.Q	15738	21708		37.9337
- S_P63038	U	12351	R.GVMLAVDAVIAELKK.Q	43222	67472		56.1057
- S_P63038	U	12356	R.GVMLAVDAVIAELKK.Q	919	1954		112.622
- S_P63038	U	11476	K.QSKPVTTPEEIAQVATISANGDKDIGNIISDAMK.K	5426	4157		-23.3874
- S_P63038	U	11788	K.TLNDELEIIEGMK.F	2038	1554		-23.7488
- S_P63038	U	11771	K.TLNDELEIIEGMK.F	9464	10639		12.4155
- S_P63038	U	11774	K.TLNDELEIIEGMK.F	29328	34634		18.0919
- S_P63038	U	11944	K.TLNDELEIIEGM(15.995)K.F	4190	2602		-37.8998
- S_P63038	U	11956	K.TLNDELEIIEGM(15.995)K.F	4462	3221		-27.8126
- S_P63038	U	11334	K.TLNDELEIIEGM(15.995)K.F	16576	14592		-11.9691
- S_P63038	U	11346	K.TLNDELEIIEGM(15.995)K.F	15528	19895		28.1234
- S_P63038	U	11344	K.TLNDELEIIEGMKFDR.G	142	7797		5390.85
- S_P63038	U	11484	R.GYISPYFINTSK.G	55908	98514		76.2073
- S_P63038	U	11497	R.GYISPYFINTSK.G	34305	53919		57.1753
- S_P63038	U	11282	K.CEFQDAYVLLSEK.K	2355	2336		-0.806794
- S_P63038	U	11276	K.CEFQDAYVLLSEK.K	2156	1314		-39.0538
- S_P63038	U	10527	K.KISSVQSIVPALEIANAHR.K	769	991		28.8687
- S_P63038	U	10539	K.KISSVQSIVPALEIANAHR.K	2336	2084		-10.7877
- S_P63038	U	11502	K.ISSVQSIVPALEIANAHR.K	5087	5036		-1.00256
- S_P63038	U	12325	R.KPLVIIAEDVDGEALSTLVLNR.L	344	402		16.8605
- S_P63038	U	9510	R.LKVGLQVVAVK.A	930	8658		830.968
- S_P63038	U	9522	R.LKVGLQVVAVK.A	991	5860		491.322
- S_P63038	U	10106	K.VGLQVVAVK.A	17783	22206		24.8721
- S_P63038	U	10119	K.VGLQVVAVK.A	92221	91416		-0.872903
- S_P63038	U	9679	K.VGLQVVAVK.A	1951	1885		-3.38288
- S_P63038	U	10120	K.VGLQVVAVK.A	5099	2972		-41.7141
- S_P63038	U	10132	K.VGLQVVAVK.A	5598	9153		63.5048
- S_P63038	U	5014	K.APGFGDNR.K	66972	61691		-7.88538
- S_P63038	U	11570	K.DMAIATGGAVFGEEGLNLNLEDVQAHDLGK.V	1677	1239		-26.1181
- S_P63038	U	11305	K.DMAIATGGAVFGEEGLNLNLEDVQAHDLGK.V	2478	880		-64.4875
- S_P63038	U	11094	K.DM(15.995)AIATGGAVFGEEGLNLNLEDVQAHDLGK.V	1892	2037		7.66385
- S_P63038	U	8875	K.DDAMLLK.G	24786	18087		-27.0274
- S_P63038	U	8885	K.DDAMLLK.G	61708	46411		-24.7893
- S_P63038	U	11554	R.IQEITEQLDITTSEYEK.E	18030	12448		-30.9595
- S_P63038	U	5752	K.VGGTSDVEVNEK.K	3974	3794		-4.52944
- S_P63038	U	5763	K.VGGTSDVEVNEK.K	10436	8364		-19.8544
- S_P63038	U	6628	K.VGGTSDVEVNEK.K	11525	10313		-10.5163
- S_P63038	U	6635	K.VGGTSDVEVNEK.K	24645	21225		-13.8771
- S_P63038	U	5776	K.VGGTSDVEVNEK.K	1837	2738		49.0474
- S_P63038	U	6638	K.VGGTSDVEVNEK.K	12495	8838		-29.2677
- S_P63038	U	6649	K.VGGTSDVEVNEK.K	9080	8860		-2.42291
- S_P63038	U	5745	K.VGGTSDVEVNEKK.D	1614	2517		55.948
- S_P63038	U	5515	K.DRVTDALNATR.A	2049	3098		51.1957
- S_P63038	U	6188	R.VTDALNATR.A	2224	3601		61.9155
- S_P63038	U	6607	R.VTDALNATR.A	15395	16573		7.65184
- S_P63038	U	6613	R.VTDALNATR.A	50659	51600		1.85752
- S_P63038	U	6395	R.VTDALNATR.A	5410	5874		8.57671
- S_P63038	U	6403	R.VTDALNATR.A	10097	12804		26.8099
- S_P63038	U	10940	R.AAVEEGIVLGGGCALLR.C	4204	3536		-15.8896
- S_P63038	U	10249	R.CIPALDSLKPANEDQK.I	1204	1261		4.73422
- S_P63038	U	10255	R.CIPALDSLKPANEDQK.I	1822	1591		-12.6784
- S_P63038	U	10289	R.CIPALDSLKPANEDQK.I	653	747		14.3951
- S_P63038	U	9837	R.ALKIPAMTIAK.N	1738	13027		649.54
- S_P63038	U	9843	R.ALKIPAMTIAK.N	4066	24939		513.355
- S_P63038	U	8662	K.NAGVEGSLIVEK.I	7362	7517		2.10541
- S_P63038	U	8675	K.NAGVEGSLIVEK.I	22504	22112		-1.74191
- S_P63038	U	8663	K.NAGVEGSLIVEK.I	2795	2155		-22.898
- S_P63038	U	8677	K.NAGVEGSLIVEK.I	1872	2168		15.812
P_P48024	P48024	1	1	3639	1837	Eukaryotic translation initiation factor 1 OS=Mus musculus GN=Eif1 PE=1 SV=2	-49.5191
- S_P48024	U	11890	R.KNICQFLIEIGLAK.D	3639	1837		-49.5191
P_P99028	P99028	5	3	84166	92437	Cytochrome b-c1 complex subunit 6, mitochondrial OS=Mus musculus GN=Uqcrh PE=1 SV=2	9.82701
- S_P99028	U	4069	R.EHCEQLEK.C	9718	10536		8.41737
- S_P99028	U	4078	R.EHCEQLEK.C	50900	51550		1.27701
- S_P99028	U	6822	R.LELCDNR.V	18809	23685		25.9238
- S_P99028	U	1800	R.DHCVAHK.L	3690	5304		43.7398
- S_P99028	U	1814	R.DHCVAHK.L	1049	1362		29.8379
P_P18760	P18760	18	7	278256	262790	Cofilin-1 OS=Mus musculus GN=Cfl1 PE=1 SV=3	-5.55819
- S_P18760	U	10045	K.AVLFCLSEDKK.N	53132	67788		27.5841
- S_P18760	U	7884	K.KNIILEEGK.E	3104	1819		-41.3982
- S_P18760	U	8233	K.NIILEEGK.E	18297	8253		-54.8942
- S_P18760	U	8245	K.NIILEEGK.E	81549	39096		-52.0583
- S_P18760	U	8264	K.NIILEEGK.E	1639	1908		16.4124
- S_P18760	U	8273	K.NIILEEGK.E	1152	1140		-1.04167
- S_P18760	U	12446	K.KEDLVFIFWAPENAPLK.S	9510	6423		-32.4606
- S_P18760	U	12494	K.KEDLVFIFWAPENAPLK.S	117	133		13.6752
- S_P18760	U	12447	K.KEDLVFIFWAPENAPLK.S	8688	4011		-53.8329
- S_P18760	U	5438	K.HELQANCYEEVK.D	1043	464		-55.5129
- S_P18760	U	5454	K.HELQANCYEEVK.D	729	367		-49.6571
- S_P18760	U	5684	K.HELQANCYEEVKDR.C	2555	1734		-32.1331
- S_P18760	U	5706	K.HELQANCYEEVKDR.C	5540	2239		-59.5848
- S_P18760	U	4883	K.HELQANCYEEVKDR.C	699	404		-42.2031
- S_P18760	U	4897	K.HELQANCYEEVKDR.C	459	258		-43.7908
- S_P18760	U	11662	K.LGGSAVISLEGKPL.-	23175	30025		29.5577
- S_P18760	U	11671	K.LGGSAVISLEGKPL.-	57938	89404		54.3098
- S_P18760	U	11672	K.LGGSAVISLEGKPL.-	8930	7324		-17.9843
P_P05064	P05064	30	14	486004	376973	Fructose-bisphosphate aldolase A OS=Mus musculus GN=Aldoa PE=1 SV=2	-22.4342
- S_P05064	U	8686	K.GILAADESTGSIAK.R	5952	6251		5.02352
- S_P05064	U	8725	K.GILAADESTGSIAK.R	10270	13242		28.9387
- S_P05064	U	3911	K.RLQSIGTENTEENR.R	111	143		28.8288
- S_P05064	U	3921	K.RLQSIGTENTEENR.R	244	256		4.91803
- S_P05064	U	3269	K.RLQSIGTENTEENRR.F	2069	2549		23.1996
- S_P05064	U	3281	K.RLQSIGTENTEENRR.F	7487	3824		-48.9248
- S_P05064	U	6514	R.LQSIGTENTEENR.R	3397	2240		-34.0595
- S_P05064	U	6525	R.LQSIGTENTEENR.R	1529	1297		-15.1733
- S_P05064	U	6516	R.LQSIGTENTEENR.R	1368	1524		11.4035
- S_P05064	U	6524	R.LQSIGTENTEENR.R	1178	1208		2.54669
- S_P05064	U	5291	R.LQSIGTENTEENRR.F	3180	3751		17.956
- S_P05064	U	5298	R.LQSIGTENTEENRR.F	3480	5909		69.7989
- S_P05064	U	8054	R.QLLLTADDR.V	14387	11400		-20.7618
- S_P05064	U	8061	R.QLLLTADDR.V	34987	30231		-13.5936
- S_P05064	U	10074	K.VDKGVVPLAGTNGETTTQGLDGLSER.C	222	635		186.036
- S_P05064	U	10471	K.VDKGVVPLAGTNGETTTQGLDGLSER.C	691	691		0
- S_P05064	U	11487	K.GVVPLAGTNGETTTQGLDGLSER.C	10179	9422		-7.43688
- S_P05064	U	11077	K.GVVPLAGTNGETTTQGLDGLSER.C	1113	897		-19.407
- S_P05064	U	7080	K.IGEHTPSALAIMENANVLAR.Y	164	209		27.439
- S_P05064	U	8956	K.IGEHTPSALAIM(15.995)ENANVLAR.Y	411	848		106.326
- S_P05064	U	8964	K.IGEHTPSALAIM(15.995)ENANVLAR.Y	585	950		62.3932
- S_P05064	U	11441	K.FSNEEIAMATVTALR.R	42458	40447		-4.73645
- S_P05064	U	6493	K.AAQEEYIK.R	79254	56550		-28.6471
- S_P05064	U	6505	K.AAQEEYIK.R	211908	131849		-37.7801
- S_P05064	U	7810	R.ALANSLACQGK.Y	4430	4554		2.7991
- S_P05064	U	7822	R.ALANSLACQGK.Y	17552	16876		-3.85141
- S_P05064	U	7811	R.ALANSLACQGK.Y	5760	9054		57.1875
- S_P05064	U	7823	R.ALANSLACQGK.Y	20074	18454		-8.07014
- S_P05064	U	10593	K.YTPSGQSGAAASESLFISNHAY.-	871	852		-2.1814
- S_P05064	U	10614	K.YTPSGQSGAAASESLFISNHAY.-	693	860		24.0981
P_O09044	O09044	9	4	10900	13209	Synaptosomal-associated protein 23 OS=Mus musculus GN=Snap23 PE=1 SV=1	21.1835
- S_O09044	U	9740	K.TITMLDEQGEQLNR.I	2169	2094		-3.45781
- S_O09044	U	9750	K.TITMLDEQGEQLNR.I	2147	1864		-13.1812
- S_O09044	U	9745	K.TITMLDEQGEQLNR.I	1991	3451		73.33
- S_O09044	U	9757	K.TITMLDEQGEQLNR.I	1473	2167		47.1147
- S_O09044	U	8244	K.ATWGDGGDNSPSNVVSK.Q	559	499		-10.7335
- S_O09044	U	8220	K.ATWGDGGDNSPSNVVSK.Q	1468	1492		1.63488
- S_O09044	U	7827	R.ITNGQPQQTTGAASGGYIK.R	396	522		31.8182
- S_O09044	U	8017	R.ITNGQPQQTTGAASGGYIK.R	562	841		49.6441
- S_O09044	U	8844	K.NMALDM(15.995)GNEIDAQNQQIQK.I	135	279		106.667
P_P62897	P62897	6	4	277645	340045	Cytochrome c, somatic OS=Mus musculus GN=Cycs PE=1 SV=2	22.4747
- S_P62897	U	5282	K.TGPNLHGLFGR.K	155	153		-1.29032
- S_P62897	U	7158	K.TGQAAGFSYTDANK.N	4856	3123		-35.6878
- S_P62897	U	7186	K.TGQAAGFSYTDANK.N	850	1175		38.2353
- S_P62897	U	12255	K.GITWGEDTLMEYLENPK.K	1310	2343		78.855
- S_P62897	U	12030	R.ADLIAYLK.K	66981	79969		19.3906
- S_P62897	U	12043	R.ADLIAYLK.K	203493	253282		24.4672
P_Q99LP6	Q99LP6	14	10	81307	77667	GrpE protein homolog 1, mitochondrial OS=Mus musculus GN=Grpel1 PE=1 SV=1	-4.47686
- S_Q99LP6	U	6300	K.QKNNGQNLDEDLGHCEPK.T	619	941		52.0194
- S_Q99LP6	U	4048	K.TDPPSADK.T	2660	1658		-37.6692
- S_Q99LP6	U	5702	R.ALADTENLR.Q	3964	6426		62.109
- S_Q99LP6	U	5712	R.ALADTENLR.Q	7135	7645		7.14786
- S_Q99LP6	U	10714	K.LYGIQGFCK.D	4200	5415		28.9286
- S_Q99LP6	U	12169	K.DLLEVADILEK.A	19077	20497		7.44352
- S_Q99LP6	U	12171	K.DLLEVADILEK.A	2021	1913		-5.34389
- S_Q99LP6	U	5185	K.EEISNNNPHLK.S	3787	2152		-43.174
- S_Q99LP6	U	7433	K.SLYEGLVMTEVQIQK.V	144	153		6.25
- S_Q99LP6	U	9416	K.FDPYEHEALFHTPVEGK.E	13252	8156		-38.4546
- S_Q99LP6	U	9429	K.FDPYEHEALFHTPVEGK.E	3848	4092		6.34096
- S_Q99LP6	U	7815	K.EPGTVALVSK.V	6435	5762		-10.4584
- S_Q99LP6	U	7828	K.EPGTVALVSK.V	5498	4854		-11.7134
- S_Q99LP6	U	8245	R.TLRPALVGVVK.D	8667	8003		-7.66124
P_P56212	P56212	3	2	14539	17934	cAMP-regulated phosphoprotein 19 OS=Mus musculus GN=Arpp19 PE=1 SV=2	23.351
- S_P56212	U	7983	R.YPHLGQKPGGSDFLR.K	2527	3818		51.0882
- S_P56212	U	7993	R.YPHLGQKPGGSDFLR.K	4191	6266		49.5109
- S_P56212	U	5783	R.KPSLVASK.L	7821	7850		0.370797
P_Q9WVA4	Q9WVA4	21	8	178584	176270	Transgelin-2 OS=Mus musculus GN=Tagln2 PE=1 SV=4	-1.29575
- S_Q9WVA4	U	4025	R.EDVGQPQPGR.E	7888	3752		-52.4341
- S_Q9WVA4	U	4038	R.EDVGQPQPGR.E	43123	19364		-55.0959
- S_Q9WVA4	U	4054	R.EDVGQPQPGR.E	290	244		-15.8621
- S_Q9WVA4	U	11341	K.LINSLYPEGQAPVK.K	2949	1894		-35.7748
- S_Q9WVA4	U	11334	K.LINSLYPEGQAPVK.K	4412	3391		-23.1414
- S_Q9WVA4	U	10348	K.LINSLYPEGQAPVKK.I	2487	3834		54.1616
- S_Q9WVA4	U	10641	K.LINSLYPEGQAPVKK.I	1677	1720		2.5641
- S_Q9WVA4	U	10145	K.LINSLYPEGQAPVKK.I	14100	21220		50.4965
- S_Q9WVA4	U	10188	K.LINSLYPEGQAPVKK.I	1876	1744		-7.03625
- S_Q9WVA4	U	10146	K.LINSLYPEGQAPVKK.I	2532	3198		26.3033
- S_Q9WVA4	U	10173	K.LINSLYPEGQAPVKK.I	1103	1919		73.9801
- S_Q9WVA4	U	7937	R.YGINTTDIFQTVDLWEGK.N	180	202		12.2222
- S_Q9WVA4	U	7934	R.YGINTTDIFQTVDLWEGK.N	2708	2411		-10.9675
- S_Q9WVA4	U	11589	R.TLMNLGGLAVAR.D	29494	45349		53.7567
- S_Q9WVA4	U	11807	R.DDGLFSGDPNWFPK.K	31125	33770		8.49799
- S_Q9WVA4	U	11820	R.DDGLFSGDPNWFPK.K	3860	4567		18.3161
- S_Q9WVA4	U	7209	R.NFSDNQLQEGK.N	7456	7672		2.897
- S_Q9WVA4	U	7212	R.NFSDNQLQEGK.N	8776	8598		-2.02826
- S_Q9WVA4	U	7208	R.NFSDNQLQEGK.N	5541	5827		5.16152
- S_Q9WVA4	U	7211	R.NFSDNQLQEGK.N	5244	3868		-26.2395
- S_Q9WVA4	U	6057	K.NVIGLQM(15.995)GTNR.G	1763	1726		-2.0987
P_Q8BMK4	Q8BMK4	67	29	602852	625013	Cytoskeleton-associated protein 4 OS=Mus musculus GN=Ckap4 PE=1 SV=2	3.67603
- S_Q8BMK4	U	1990	K.GGHGAASPSDK.G	2933	2452		-16.3996
- S_Q8BMK4	U	2024	K.GGHGAASPSDK.G	4705	3906		-16.9819
- S_Q8BMK4	U	2947	K.GAHPSGGADDVAK.K	827	664		-19.7098
- S_Q8BMK4	U	3178	K.GAHPSGGADDVAK.K	1972	1303		-33.9249
- S_Q8BMK4	U	3191	K.GAHPSGGADDVAK.K	4244	2816		-33.6475
- S_Q8BMK4	U	6097	R.QRDELGQGLQGVEQK.V	722	850		17.7285
- S_Q8BMK4	U	6104	R.QRDELGQGLQGVEQK.V	2011	1969		-2.08851
- S_Q8BMK4	U	7691	R.DELGQGLQGVEQK.V	654	594		-9.17431
- S_Q8BMK4	U	7704	R.DELGQGLQGVEQK.V	749	729		-2.67023
- S_Q8BMK4	U	12799	K.VQSLQATFGTFESLLR.N	3812	3592		-5.77125
- S_Q8BMK4	U	12798	K.VQSLQATFGTFESLLR.N	1203	1186		-1.41313
- S_Q8BMK4	U	2478	R.NSQHKQDLTEK.A	573	2028		253.927
- S_Q8BMK4	U	3150	R.NSQHKQDLTEK.A	1000	2446		144.6
- S_Q8BMK4	U	3629	K.EGESELNR.I	4617	4012		-13.1037
- S_Q8BMK4	U	3635	K.EGESELNR.I	18896	13497		-28.5722
- S_Q8BMK4	U	7524	K.DLSDGIHVVK.D	2433	2607		7.15166
- S_Q8BMK4	U	7652	K.DLSDGIHVVK.D	3837	2684		-30.0495
- S_Q8BMK4	U	7666	K.DLSDGIHVVK.D	2451	2709		10.5263
- S_Q8BMK4	U	6823	R.ERDFTSLENTVEER.L	288	292		1.38889
- S_Q8BMK4	U	6834	R.ERDFTSLENTVEER.L	918	724		-21.1329
- S_Q8BMK4	U	7968	R.ERDFTSLENTVEER.L	224	290		29.4643
- S_Q8BMK4	U	8683	R.DFTSLENTVEER.L	689	629		-8.70827
- S_Q8BMK4	U	8689	R.DFTSLENTVEER.L	758	676		-10.8179
- S_Q8BMK4	U	5438	K.VASLEESKGDR.S	39106	38979		-0.324758
- S_Q8BMK4	U	5451	K.VASLEESKGDR.S	71171	70836		-0.470697
- S_Q8BMK4	U	5144	K.EVQASMMSR.E	3050	2887		-5.34426
- S_Q8BMK4	U	5154	K.EVQASMMSR.E	4390	4505		2.61959
- S_Q8BMK4	U	3853	K.EVQASMM(15.995)SR.E	1132	1391		22.8799
- S_Q8BMK4	U	6359	R.ERDIEALK.S	9034	9124		0.996236
- S_Q8BMK4	U	6363	R.ERDIEALK.S	15310	18330		19.7257
- S_Q8BMK4	U	11016	K.SSLQTMESDVYTEVR.E	939	1027		9.37167
- S_Q8BMK4	U	11023	K.SSLQTMESDVYTEVR.E	1732	2180		25.8661
- S_Q8BMK4	U	11034	K.SSLQTMESDVYTEVR.E	1635	1854		13.3945
- S_Q8BMK4	U	11046	K.SSLQTMESDVYTEVR.E	2060	1287		-37.5243
- S_Q8BMK4	U	8273	K.SSLQTM(15.995)ESDVYTEVR.E	1098	810		-26.2295
- S_Q8BMK4	U	8285	K.SSLQTM(15.995)ESDVYTEVR.E	734	855		16.485
- S_Q8BMK4	U	8261	K.SSLQTM(15.995)ESDVYTEVR.E	1349	1207		-10.5263
- S_Q8BMK4	U	8268	K.SSLQTM(15.995)ESDVYTEVR.E	1715	1595		-6.99708
- S_Q8BMK4	U	9708	R.ELVSLKQEQQAFK.Q	7057	20005		183.477
- S_Q8BMK4	U	9721	R.ELVSLKQEQQAFK.Q	8861	23438		164.507
- S_Q8BMK4	U	5146	K.QEQQAFK.Q	11824	8174		-30.8694
- S_Q8BMK4	U	5162	K.QEQQAFK.Q	3277	2799		-14.5865
- S_Q8BMK4	U	5177	K.QEQQAFK.Q	2461	2163		-12.1089
- S_Q8BMK4	U	10804	R.LALQALTEK.L	35761	33010		-7.69274
- S_Q8BMK4	U	10816	R.LALQALTEK.L	71992	67306		-6.50906
- S_Q8BMK4	U	8888	R.RLEEELQQLK.V	10785	11342		5.16458
- S_Q8BMK4	U	8896	R.RLEEELQQLK.V	22740	32100		41.1609
- S_Q8BMK4	U	5717	K.VGAHGSEEGAVFK.D	5375	4096		-23.7953
- S_Q8BMK4	U	5726	K.VGAHGSEEGAVFK.D	5883	4996		-15.0773
- S_Q8BMK4	U	11198	R.LQYVEDGVYSMQVASAR.H	6424	5595		-12.9047
- S_Q8BMK4	U	11196	R.LQYVEDGVYSMQVASAR.H	6563	6623		0.914216
- S_Q8BMK4	U	10117	R.LQYVEDGVYSM(15.995)QVASAR.H	209	456		118.182
- S_Q8BMK4	U	10131	R.LQYVEDGVYSM(15.995)QVASAR.H	174	389		123.563
- S_Q8BMK4	U	10132	R.LAM(15.995)LQEHVGNLGSSSDLASTVR.S	427	455		6.55738
- S_Q8BMK4	U	10692	R.SLGETQLALSSDLK.E	8687	9341		7.52849
- S_Q8BMK4	U	10716	R.SLGETQLALSSDLK.E	6406	5137		-19.8096
- S_Q8BMK4	U	10691	R.SLGETQLALSSDLK.E	8783	6641		-24.388
- S_Q8BMK4	U	10700	R.SLGETQLALSSDLK.E	13085	6912		-47.1762
- S_Q8BMK4	U	10137	R.LSSLDNLK.S	16666	17732		6.39626
- S_Q8BMK4	U	10149	R.LSSLDNLK.S	52360	48374		-7.61268
- S_Q8BMK4	U	8508	K.SSVSQVESDLK.M	19019	23078		21.3418
- S_Q8BMK4	U	8535	K.SSVSQVESDLK.M	12156	12719		4.63146
- S_Q8BMK4	U	7397	K.IETNENNLESAK.G	5402	5856		8.40429
- S_Q8BMK4	U	7406	K.IETNENNLESAK.G	9775	12444		27.3043
- S_Q8BMK4	U	7396	K.IETNENNLESAK.G	4890	3424		-29.9796
- S_Q8BMK4	U	7405	K.IETNENNLESAK.G	6366	8146		27.961
- S_Q8BMK4	U	10929	K.GLLDDLRNDLDR.L	24473	32740		33.7801
P_Q64433	Q64433	12	5	1112033	1482337	10 kDa heat shock protein, mitochondrial OS=Mus musculus GN=Hspe1 PE=1 SV=2	33.2997
- S_Q64433	U	10300	R.KFLPLFDR.V	24705	42487		71.9773
- S_Q64433	U	10310	R.KFLPLFDR.V	89847	131592		46.4623
- S_Q64433	U	4620	R.SAAETVTK.G	12228	13823		13.0438
- S_Q64433	U	10151	K.VLQATVVAVGSGGK.G	9745	14447		48.2504
- S_Q64433	U	10162	K.VLQATVVAVGSGGK.G	25988	28302		8.90411
- S_Q64433	U	10146	K.VLQATVVAVGSGGK.G	2612	4222		61.6386
- S_Q64433	U	10150	K.VLQATVVAVGSGGK.G	6853	7916		15.5115
- S_Q64433	U	7473	K.SGEIEPVSVK.V	54728	66942		22.3176
- S_Q64433	U	7477	K.SGEIEPVSVK.V	3919	5278		34.6772
- S_Q64433	U	7487	K.SGEIEPVSVK.V	5796	10747		85.421
- S_Q64433	U	11735	K.VVLDDKDYFLFR.D	290551	324947		11.8382
- S_Q64433	U	11748	K.VVLDDKDYFLFR.D	585061	831634		42.1448
P_P63325	P63325	11	8	163136	161972	40S ribosomal protein S10 OS=Mus musculus GN=Rps10 PE=1 SV=1	-0.713515
- S_P63325	U	12367	R.IAIYELLFK.E	42574	39539		-7.12876
- S_P63325	U	4084	K.HPELADK.N	13089	10424		-20.3606
- S_P63325	U	4097	K.HPELADK.N	24216	21304		-12.0251
- S_P63325	U	7608	K.NVPNLHVMK.A	10535	7997		-24.0911
- S_P63325	U	7619	K.NVPNLHVMK.A	11145	8211		-26.3257
- S_P63325	U	6610	K.AMQSLK.S	17989	15601		-13.2748
- S_P63325	U	11813	R.HFYWYLTNEGIQYLR.D	1875	7251		286.72
- S_P63325	U	11081	R.DYLHLPPEIVPATLR.R	3883	5991		54.2879
- S_P63325	U	6566	K.KAEAGAGSATEFQFR.G	18758	23362		24.5442
- S_P63325	U	6579	K.KAEAGAGSATEFQFR.G	17710	20571		16.1547
- S_P63325	U	8597	K.AEAGAGSATEFQFR.G	1362	1721		26.3583
P_P27773	P27773	61	24	715483	764554	Protein disulfide-isomerase A3 OS=Mus musculus GN=Pdia3 PE=1 SV=2	6.85844
- S_P27773	U	4611	K.RLAPEYEAAATR.L	477	521		9.22432
- S_P27773	U	4621	K.RLAPEYEAAATR.L	871	1301		49.3685
- S_P27773	U	6275	R.LAPEYEAAATR.L	2023	2276		12.5062
- S_P27773	U	6284	R.LAPEYEAAATR.L	5392	5684		5.41543
- S_P27773	U	7317	R.LAPEYEAAATR.L	10381	8656		-16.6169
- S_P27773	U	7326	R.LAPEYEAAATR.L	17194	20934		21.7518
- S_P27773	U	6290	R.LAPEYEAAATR.L	288	241		-16.3194
- S_P27773	U	6301	R.LAPEYEAAATR.L	193	176		-8.80829
- S_P27773	U	7340	R.LAPEYEAAATR.L	2418	2484		2.72953
- S_P27773	U	7354	R.LAPEYEAAATR.L	2101	2501		19.0386
- S_P27773	U	9032	R.LKGIVPLAK.V	4235	26400		523.377
- S_P27773	U	4670	K.VDCTANTNTCNK.Y	2447	2632		7.56028
- S_P27773	U	5177	K.VDCTANTNTCNK.Y	578	850		47.0588
- S_P27773	U	4664	K.VDCTANTNTCNK.Y	4548	4092		-10.0264
- S_P27773	U	4678	K.VDCTANTNTCNK.Y	3197	3916		22.4898
- S_P27773	U	9635	K.YGVSGYPTLK.I	6801	6861		0.882223
- S_P27773	U	9643	K.YGVSGYPTLK.I	18000	17263		-4.09444
- S_P27773	U	9651	K.YGVSGYPTLK.I	1746	1345		-22.9668
- S_P27773	U	7393	K.IFRDGEEAGAYDGPR.T	9186	12206		32.8761
- S_P27773	U	7403	K.IFRDGEEAGAYDGPR.T	19457	34143		75.4793
- S_P27773	U	7835	K.IFRDGEEAGAYDGPR.T	2405	2171		-9.72973
- S_P27773	U	7848	K.IFRDGEEAGAYDGPR.T	2775	3164		14.018
- S_P27773	U	4614	R.DGEEAGAYDGPR.T	869	697		-19.7929
- S_P27773	U	5000	R.DGEEAGAYDGPR.T	4788	3741		-21.8672
- S_P27773	U	5013	R.DGEEAGAYDGPR.T	16469	14227		-13.6135
- S_P27773	U	5352	R.DGEEAGAYDGPR.T	952	857		-9.97899
- S_P27773	U	5017	R.DGEEAGAYDGPR.T	695	390		-43.8849
- S_P27773	U	5030	R.DGEEAGAYDGPR.T	648	602		-7.09877
- S_P27773	U	6065	R.TADGIVSHLKK.Q	1136	2142		88.5563
- S_P27773	U	8320	K.QAGPASVPLRTEEEFK.K	2896	1849		-36.1533
- S_P27773	U	9950	R.DLFSDGHSEFLK.A	7527	9410		25.0166
- S_P27773	U	9960	R.DLFSDGHSEFLK.A	13497	16180		19.8785
- S_P27773	U	9370	R.FAHTNIESLVK.E	32060	21384		-33.3001
- S_P27773	U	9382	R.FAHTNIESLVK.E	37021	22317		-39.718
- S_P27773	U	5229	K.TVAYTEK.K	32704	28873		-11.7142
- S_P27773	U	5240	K.TVAYTEK.K	104846	104331		-0.491197
- S_P27773	U	11495	K.DLLTAYYDVDYEK.N	18714	33306		77.9737
- S_P27773	U	8121	R.VMMVAK.K	31081	30736		-1.11
- S_P27773	U	8134	R.VMMVAK.K	33532	31891		-4.89383
- S_P27773	U	8933	K.LNFAVASR.K	11461	11828		3.20216
- S_P27773	U	8940	K.LNFAVASR.K	37438	41058		9.66932
- S_P27773	U	9466	K.FVMQEEFSR.D	28196	33005		17.0556
- S_P27773	U	9478	K.FVMQEEFSR.D	38589	47149		22.1825
- S_P27773	U	7360	K.FVM(15.995)QEEFSR.D	6814	7163		5.12181
- S_P27773	U	7817	K.FVM(15.995)QEEFSR.D	2809	2892		2.95479
- S_P27773	U	7459	K.SEPIPESNEGPVK.V	6798	6522		-4.06002
- S_P27773	U	7449	K.SEPIPESNEGPVK.V	2327	2498		7.34852
- S_P27773	U	7458	K.SEPIPESNEGPVK.V	8770	7356		-16.1231
- S_P27773	U	9069	K.LSKDPNIVIAK.M	8160	9825		20.4044
- S_P27773	U	10187	K.MDATANDVPSPYEVK.G	3823	4076		6.61784
- S_P27773	U	10201	K.MDATANDVPSPYEVK.G	4592	4814		4.83449
- S_P27773	U	11212	K.GFPTIYFSPANK.K	33117	34820		5.14237
- S_P27773	U	11219	K.GFPTIYFSPANK.K	29492	30364		2.95673
- S_P27773	U	11220	K.GFPTIYFSPANK.K	8758	8681		-0.879196
- S_P27773	U	10188	K.GFPTIYFSPANKK.L	5022	4985		-0.736758
- S_P27773	U	10201	K.GFPTIYFSPANKK.L	5797	10449		80.2484
- S_P27773	U	7533	R.ELNDFISYLQR.E	2066	2293		10.9874
- S_P27773	U	7537	R.ELNDFISYLQR.E	403	456		13.1514
- S_P27773	U	7084	R.EATNPPIIQEEKPK.K	5789	4856		-16.1168
- S_P27773	U	7097	R.EATNPPIIQEEKPK.K	3228	2790		-13.5688
- S_P27773	U	7134	R.EATNPPIIQEEKPK.K	5886	3924		-33.3333
P_O55022	O55022	8	6	22981	25699	Membrane-associated progesterone receptor component 1 OS=Mus musculus GN=Pgrmc1 PE=1 SV=4	11.8272
- S_O55022	U	7677	K.IVRGDQPGASGDNDDDEPPPLPR.L	187	501		167.914
- S_O55022	U	6804	R.GDQPGASGDNDDDEPPPLPR.L	209	109		-47.8469
- S_O55022	U	6812	R.GDQPGASGDNDDDEPPPLPR.L	297	207		-30.303
- S_O55022	U	6586	R.FDGVQDPR.I	9373	9661		3.07266
- S_O55022	U	10447	R.KFYGPEGPYGVFAGR.D	3741	4293		14.7554
- S_O55022	U	10459	R.KFYGPEGPYGVFAGR.D	7811	9783		25.2464
- S_O55022	U	11787	K.EALKDEYDDLSDLTPAQQETLSDWDSQFTFK.Y	722	717		-0.692521
- S_O55022	U	6282	K.EGEEPTVYSDDEEPKDETAR.K	641	428		-33.2293
P_P16045	P16045	28	8	1229910	1134978	Galectin-1 OS=Mus musculus GN=Lgals1 PE=1 SV=3	-7.71861
- S_P16045	U	3833	R.GEVASDAK.S	6699	5046		-24.6753
- S_P16045	U	3839	R.GEVASDAK.S	24653	23600		-4.27129
- S_P16045	U	3855	R.GEVASDAK.S	579	382		-34.0242
- S_P16045	U	8406	K.SFVLNLGK.D	723	629		-13.0014
- S_P16045	U	10844	K.SFVLNLGK.D	412695	433751		5.10207
- S_P16045	U	10856	K.SFVLNLGK.D	615420	542985		-11.77
- S_P16045	U	10911	K.SFVLNLGK.D	8306	6875		-17.2285
- S_P16045	U	8041	K.DSNNLCLHFNPR.F	8865	8885		0.225606
- S_P16045	U	7009	K.DSNNLCLHFNPR.F	2610	2471		-5.32567
- S_P16045	U	7017	K.DSNNLCLHFNPR.F	7314	5822		-20.3992
- S_P16045	U	6259	R.FNAHGDANTIVCNTK.E	2872	1806		-37.117
- S_P16045	U	6267	R.FNAHGDANTIVCNTK.E	3984	3200		-19.6787
- S_P16045	U	6507	R.FNAHGDANTIVCNTK.E	1516	1480		-2.37467
- S_P16045	U	6519	R.FNAHGDANTIVCNTK.E	1674	1730		3.34528
- S_P16045	U	6913	R.FNAHGDANTIVCNTK.E	658	809		22.9483
- S_P16045	U	7392	R.FNAHGDANTIVCNTK.E	3637	2659		-26.8903
- S_P16045	U	7416	R.FNAHGDANTIVCNTK.E	4708	2650		-43.7128
- S_P16045	U	6715	K.LPDGHEFK.F	25559	17146		-32.916
- S_P16045	U	6725	K.LPDGHEFK.F	67204	45933		-31.6514
- S_P16045	U	6925	K.LPDGHEFK.F	7780	4612		-40.7198
- S_P16045	U	6938	K.LPDGHEFK.F	4484	3178		-29.1258
- S_P16045	U	11070	R.LNMEAINYM(15.995)AADGDFK.I	7954	7844		-1.38295
- S_P16045	U	10842	R.LNM(15.995)EAINYMAADGDFK.I	3169	3122		-1.48312
- S_P16045	U	10847	R.LNM(15.995)EAINYMAADGDFK.I	2488	3231		29.8633
- S_P16045	U	10289	R.LNM(15.995)EAINYM(15.995)AADGDFK.I	1250	893		-28.56
- S_P16045	U	10295	R.LNM(15.995)EAINYM(15.995)AADGDFK.I	424	1221		187.972
- S_P16045	U	10051	R.LNM(15.995)EAINYM(15.995)AADGDFK.I	1325	1190		-10.1887
- S_P16045	U	10059	R.LNM(15.995)EAINYM(15.995)AADGDFK.I	1360	1828		34.4118
P_P28667	P28667	4	2	15474	16572	MARCKS-related protein OS=Mus musculus GN=Marcksl1 PE=1 SV=2	7.09577
- S_P28667	U	6826	R.GDVTAEEAAGASPAK.A	2505	2697		7.66467
- S_P28667	U	6834	R.GDVTAEEAAGASPAK.A	8998	8521		-5.30118
- S_P28667	U	4352	K.AAATPESQEPQAK.G	1262	1405		11.3312
- S_P28667	U	4359	K.AAATPESQEPQAK.G	2709	3949		45.7733
P_O70251	O70251	9	5	380643	309415	Elongation factor 1-beta OS=Mus musculus GN=Eef1b PE=1 SV=5	-18.7125
- S_O70251	U	10980	K.TPAGLQVLNDYLADK.S	10201	10054		-1.44104
- S_O70251	U	7504	K.TPAGLQVLNDYLADK.S	451	388		-13.969
- S_O70251	U	5976	R.WYNHIK.S	7537	5797		-23.0861
- S_O70251	U	6762	R.WYNHIK.S	12237	10742		-12.217
- S_O70251	U	6769	R.WYNHIK.S	16690	14224		-14.7753
- S_O70251	U	7549	K.ASLPGVK.K	117256	100048		-14.6756
- S_O70251	U	5196	K.KPAVVAK.S	207351	159292		-23.1776
- S_O70251	U	10344	K.LVPVGYGIK.K	8576	8368		-2.42537
- S_O70251	U	10375	K.LVPVGYGIK.K	344	502		45.9302
P_P62900	P62900	8	6	198641	176458	60S ribosomal protein L31 OS=Mus musculus GN=Rpl31 PE=1 SV=1	-11.1674
- S_P62900	U	6193	R.SAINEVVTR.E	17845	20162		12.984
- S_P62900	U	6737	R.EYTINIHK.R	11161	10525		-5.69841
- S_P62900	U	6749	R.EYTINIHK.R	39553	29716		-24.8704
- S_P62900	U	6397	R.IHGVGFK.K	32498	28696		-11.6992
- S_P62900	U	6404	R.IHGVGFK.K	55334	56388		1.9048
- S_P62900	U	2539	R.KRNEDEDSPNK.L	8097	8360		3.24812
- S_P62900	U	12093	K.LYTLVTYVPVTTFK.N	33950	22240		-34.4919
- S_P62900	U	6949	K.NLQTVNVDEN.-	203	371		82.7586
P_Q9CQX8	Q9CQX8	9	6	38156	46282	28S ribosomal protein S36, mitochondrial OS=Mus musculus GN=Mrps36 PE=1 SV=1	21.2968
- S_Q9CQX8	U	7594	R.VVQVVKPHAPLIK.F	5770	9038		56.6378
- S_Q9CQX8	U	7608	R.VVQVVKPHAPLIK.F	13819	13021		-5.77466
- S_Q9CQX8	U	10160	K.GSTSPDLLMHQGPPDTAEIIK.S	1597	1795		12.3982
- S_Q9CQX8	U	9340	K.GSTSPDLLM(15.995)HQGPPDTAEIIK.S	501	431		-13.9721
- S_Q9CQX8	U	6167	R.RKPMSQEEMEFIQR.G	1768	2876		62.6697
- S_Q9CQX8	U	6185	R.RKPMSQEEMEFIQR.G	1333	2381		78.6197
- S_Q9CQX8	U	5131	R.RKPMSQEEM(15.995)EFIQR.G	419	714		70.4057
- S_Q9CQX8	U	7883	R.KPMSQEEMEFIQR.G	5836	5794		-0.719671
- S_Q9CQX8	U	7897	R.KPMSQEEMEFIQR.G	7113	10232		43.8493
P_Q62425	Q62425	9	4	56025	59442	Cytochrome c oxidase subunit NDUFA4 OS=Mus musculus GN=Ndufa4 PE=1 SV=2	6.09906
- S_Q62425	U	9754	R.LALFNPDVSWDR.K	1543	1626		5.37913
- S_Q62425	U	6694	K.NNPEPWNK.L	4454	4242		-4.75977
- S_Q62425	U	6132	K.LGPNEQYK.F	12489	13756		10.1449
- S_Q62425	U	6143	K.LGPNEQYK.F	4691	4781		1.91857
- S_Q62425	U	6153	K.LGPNEQYK.F	5818	5824		0.103128
- S_Q62425	U	10644	K.FYSVNVDYSK.L	9170	9755		6.3795
- S_Q62425	U	10656	K.FYSVNVDYSK.L	16520	17547		6.21671
- S_Q62425	U	10652	K.FYSVNVDYSK.L	453	583		28.6976
- S_Q62425	U	10663	K.FYSVNVDYSK.L	887	1328		49.7182
P_Q60605	Q60605	13	5	195348	218730	Myosin light polypeptide 6 OS=Mus musculus GN=Myl6 PE=1 SV=3	11.9694
- S_Q60605	U	10539	K.EAFQLFDR.T	7984	7002		-12.2996
- S_Q60605	U	10544	K.EAFQLFDR.T	10742	12284		14.3549
- S_Q60605	U	10459	K.EAFQLFDR.T	29912	31461		5.17852
- S_Q60605	U	10470	K.EAFQLFDR.T	67400	88717		31.6276
- S_Q60605	U	5680	K.SDEMNVK.V	10698	10609		-0.831931
- S_Q60605	U	5686	K.SDEMNVK.V	35309	33722		-4.4946
- S_Q60605	U	12412	K.VLDFEHFLPM(15.995)LQTVAK.N	1851	3260		76.121
- S_Q60605	U	8771	K.NKDQGTYEDYVEGLR.V	3703	4302		16.1761
- S_Q60605	U	8780	K.NKDQGTYEDYVEGLR.V	11844	11628		-1.82371
- S_Q60605	U	8424	K.NKDQGTYEDYVEGLR.V	3281	3026		-7.77202
- S_Q60605	U	8436	K.NKDQGTYEDYVEGLR.V	6214	6469		4.10364
- S_Q60605	U	6407	R.HVLVTLGEK.M	3024	2975		-1.62037
- S_Q60605	U	6415	R.HVLVTLGEK.M	3386	3275		-3.2782
P_Q3UHX2	Q3UHX2	15	9	144116	135584	28 kDa heat- and acid-stable phosphoprotein OS=Mus musculus GN=Pdap1 PE=1 SV=1	-5.92023
- S_Q3UHX2	U	8808	R.QYTSPEEIDAQLQAEK.Q	191	313		63.8743
- S_Q3UHX2	U	8820	R.QYTSPEEIDAQLQAEK.Q	254	302		18.8976
- S_Q3UHX2	U	4295	K.QKANEEDEQEEGGDGASGDPKK.E	922	1615		75.1627
- S_Q3UHX2	U	4944	K.ANEEDEQEEGGDGASGDPK.K	409	258		-36.9193
- S_Q3UHX2	U	4915	K.ANEEDEQEEGGDGASGDPK.K	509	163		-67.9764
- S_Q3UHX2	U	4947	K.ANEEDEQEEGGDGASGDPKK.E	959	838		-12.6173
- S_Q3UHX2	U	11204	K.GVEGLIDIENPNR.V	9717	10321		6.21591
- S_Q3UHX2	U	11212	K.GVEGLIDIENPNR.V	17864	21964		22.9512
- S_Q3UHX2	U	11225	K.GVEGLIDIENPNR.V	1040	1316		26.5385
- S_Q3UHX2	U	8303	K.KVTQLDLDGPK.E	13440	14225		5.84077
- S_Q3UHX2	U	8316	K.KVTQLDLDGPK.E	48472	53519		10.4122
- S_Q3UHX2	U	8984	K.VTQLDLDGPK.E	6859	6677		-2.65345
- S_Q3UHX2	U	5765	K.DDATLSGK.R	15736	8039		-48.9133
- S_Q3UHX2	U	5777	K.DDATLSGK.R	27293	15690		-42.5127
- S_Q3UHX2	U	7458	R.MQSLSLNK.-	451	344		-23.7251
P_P08249	P08249	34	12	300578	320070	Malate dehydrogenase, mitochondrial OS=Mus musculus GN=Mdh2 PE=1 SV=3	6.48484
- S_P08249	U	12212	K.VAVLGASGGIGQPLSLLLK.N	8544	13000		52.1536
- S_P08249	U	12227	K.VAVLGASGGIGQPLSLLLK.N	3107	2247		-27.6794
- S_P08249	U	12210	K.VAVLGASGGIGQPLSLLLK.N	12319	11334		-7.99578
- S_P08249	U	7093	R.LTLYDIAHTPGVAADLSHIETR.A	197	233		18.2741
- S_P08249	U	10775	K.GYLGPEQLPDCLK.G	6087	6443		5.84853
- S_P08249	U	10774	K.GYLGPEQLPDCLK.G	6016	6132		1.92819
- S_P08249	U	10781	K.GYLGPEQLPDCLK.G	4853	4241		-12.6108
- S_P08249	U	3018	K.HGVYNPNK.I	19786	16598		-16.1124
- S_P08249	U	3031	K.HGVYNPNK.I	28814	26981		-6.36149
- S_P08249	U	12212	K.IFGVTTLDIVR.A	57569	63938		11.0632
- S_P08249	U	12227	K.IFGVTTLDIVR.A	35927	37479		4.31987
- S_P08249	U	12217	K.IFGVTTLDIVR.A	1615	1950		20.743
- S_P08249	U	7696	R.VNVPVIGGHAGK.T	7676	7263		-5.38041
- S_P08249	U	7706	R.VNVPVIGGHAGK.T	13604	15111		11.0776
- S_P08249	U	6442	R.VNVPVIGGHAGK.T	2591	3210		23.8904
- S_P08249	U	6453	R.VNVPVIGGHAGK.T	5091	5462		7.28737
- S_P08249	U	10798	K.TIIPLISQCTPK.V	7770	9067		16.6924
- S_P08249	U	10797	K.TIIPLISQCTPK.V	3639	3388		-6.8975
- S_P08249	U	11187	K.VDFPQDQLATLTGR.I	5786	8524		47.3211
- S_P08249	U	11202	K.VDFPQDQLATLTGR.I	3420	4228		23.6257
- S_P08249	U	10916	K.VDFPQDQLATLTGR.I	6644	7519		13.1698
- S_P08249	U	10927	K.VDFPQDQLATLTGR.I	3218	6416		99.3785
- S_P08249	U	7361	R.IQEAGTEVVK.A	8751	9574		9.40464
- S_P08249	U	7367	R.IQEAGTEVVK.A	21691	23165		6.79545
- S_P08249	U	7369	R.IQEAGTEVVK.A	2787	2615		-6.17151
- S_P08249	U	7381	R.IQEAGTEVVK.A	3974	5195		30.7247
- S_P08249	U	7780	K.AGAGSATLSMAYAGAR.F	2821	2893		2.55229
- S_P08249	U	7794	K.AGAGSATLSMAYAGAR.F	5735	6543		14.0889
- S_P08249	U	7787	K.AGAGSATLSMAYAGAR.F	785	761		-3.05732
- S_P08249	U	6731	K.AGAGSATLSM(15.995)AYAGAR.F	1143	1374		20.21
- S_P08249	U	6744	K.AGAGSATLSM(15.995)AYAGAR.F	1581	1670		5.62935
- S_P08249	U	8823	K.EGVVECSFVQSK.E	2980	1744		-41.4765
- S_P08249	U	8850	K.EGVVECSFVQSK.E	1855	1755		-5.39084
- S_P08249	U	8849	K.EGVVECSFVQSK.E	2202	2017		-8.40145
P_P10639	P10639	7	4	49234	45823	Thioredoxin OS=Mus musculus GN=Txn PE=1 SV=3	-6.92814
- S_P10639	U	10682	K.EAFQEALAAAGDK.L	13609	13093		-3.79161
- S_P10639	U	10679	K.EAFQEALAAAGDK.L	4033	1942		-51.8473
- S_P10639	U	9239	K.MIKPFFHSLCDK.Y	2160	2646		22.5
- S_P10639	U	6418	K.VGEFSGANK.E	6346	6867		8.2099
- S_P10639	U	6428	K.VGEFSGANK.E	14166	11358		-19.8221
- S_P10639	U	10115	K.EKLEASITEYA.-	2391	2975		24.4249
- S_P10639	U	10123	K.EKLEASITEYA.-	6529	6942		6.32562
P_P17742	P17742	20	9	1353154	1199522	Peptidyl-prolyl cis-trans isomerase A OS=Mus musculus GN=Ppia PE=1 SV=2	-11.3536
- S_P17742	U	11905	R.VSFELFADK.V	368311	226875		-38.4012
- S_P17742	U	11917	R.VSFELFADK.V	42781	32655		-23.6694
- S_P17742	U	11909	R.VSFELFADK.V	12842	10152		-20.9469
- S_P17742	U	11082	R.VSFELFADKVPK.T	706	2237		216.856
- S_P17742	U	4486	R.ALSTGEK.G	354258	451772		27.5263
- S_P17742	U	4499	R.ALSTGEK.G	286694	264475		-7.75007
- S_P17742	U	11406	R.IIPGFM(15.995)CQGGDFTR.H	2457	3551		44.5258
- S_P17742	U	11414	R.IIPGFM(15.995)CQGGDFTR.H	1727	2647		53.2716
- S_P17742	U	9237	R.IIPGFM(15.995)CQGGDFTR.H	594	468		-21.2121
- S_P17742	U	10937	K.FEDENFILK.H	123611	75057		-39.2797
- S_P17742	U	10950	K.FEDENFILK.H	95802	59601		-37.7873
- S_P17742	U	8505	K.TEWLDGK.H	15401	14529		-5.66197
- S_P17742	U	8517	K.TEWLDGK.H	17218	19270		11.9178
- S_P17742	U	8929	K.EGMNIVEAMER.F	929	548		-41.0118
- S_P17742	U	8935	K.EGMNIVEAMER.F	1661	1200		-27.7544
- S_P17742	U	8942	K.EGMNIVEAMER.F	162	121		-25.3086
- S_P17742	U	9350	K.KITISDCGQL.-	6436	7808		21.3176
- S_P17742	U	9356	K.KITISDCGQL.-	14126	19348		36.9673
- S_P17742	U	9357	K.KITISDCGQL.-	4950	3456		-30.1818
- S_P17742	U	10685	K.ITISDCGQL.-	2488	3752		50.8039
P_Q9CZX8	Q9CZX8	10	6	486321	517398	40S ribosomal protein S19 OS=Mus musculus GN=Rps19 PE=1 SV=3	6.39022
- S_Q9CZX8	U	10976	R.ALAAFLK.K	9555	11032		15.4579
- S_Q9CZX8	U	11289	K.LKVPEWVDTVK.L	163382	217874		33.3525
- S_Q9CZX8	U	11303	K.LKVPEWVDTVK.L	52873	63389		19.8892
- S_Q9CZX8	U	11327	K.ELAPYDENWFYTR.A	30171	16912		-43.9462
- S_Q9CZX8	U	11332	K.ELAPYDENWFYTR.A	32664	20714		-36.5846
- S_Q9CZX8	U	5033	R.GGAGVGSMTK.I	22406	21873		-2.37883
- S_Q9CZX8	U	5045	R.GGAGVGSMTK.I	60489	70621		16.7502
- S_Q9CZX8	U	9995	R.RVLQALEGLK.M	18186	16427		-9.67228
- S_Q9CZX8	U	11991	R.VLQALEGLK.M	58872	49326		-16.2148
- S_Q9CZX8	U	12004	R.VLQALEGLK.M	37723	29230		-22.5141
P_P56391	P56391	5	3	52457	54561	Cytochrome c oxidase subunit 6B1 OS=Mus musculus GN=Cox6b1 PE=1 SV=2	4.0109
- S_P56391	U	9552	K.NCWQNYLDFHR.C	3873	3250		-16.0857
- S_P56391	U	9560	K.NCWQNYLDFHR.C	5396	3664		-32.0979
- S_P56391	U	9419	K.GGDVSVCEWYR.R	12314	11849		-3.77619
- S_P56391	U	9431	K.GGDVSVCEWYR.R	30530	35466		16.1677
- S_P56391	U	7556	K.SLCPVSWVSAWDDR.I	344	332		-3.48837
P_P17095	P17095	6	3	4266	3848	High mobility group protein HMG-I/HMG-Y OS=Mus musculus GN=Hmga1 PE=1 SV=4	-9.79841
- S_P17095	U	6380	R.KQPPVSPGTALVGSQK.E	696	468		-32.7586
- S_P17095	U	6391	R.KQPPVSPGTALVGSQK.E	1380	995		-27.8986
- S_P17095	U	6397	R.KQPPVSPGTALVGSQK.E	380	277		-27.1053
- S_P17095	U	6408	R.KQPPVSPGTALVGSQK.E	755	496		-34.3046
- S_P17095	U	8468	R.KQPPVSPGTALVGSQKEPSEVPTPK.R	624	1224		96.1538
- S_P17095	U	6509	K.KLEKEEEEGISQESSEEEQ.-	431	388		-9.9768
P_P56395	P56395	9	4	63505	69666	Cytochrome b5 OS=Mus musculus GN=Cyb5a PE=1 SV=2	9.7016
- S_P56395	U	9810	K.YYTLEEIQK.H	11943	13588		13.7738
- S_P56395	U	9817	K.YYTLEEIQK.H	25142	24997		-0.576724
- S_P56395	U	7031	K.FLEEHPGGEEVLR.E	1163	1092		-6.1049
- S_P56395	U	7037	K.FLEEHPGGEEVLR.E	1892	1861		-1.63848
- S_P56395	U	8338	K.FLEEHPGGEEVLR.E	4154	4171		0.409244
- S_P56395	U	8353	K.FLEEHPGGEEVLR.E	4495	4153		-7.60845
- S_P56395	U	6097	R.EQAGGDATENFEDVGHSTDAR.E	489	320		-34.5603
- S_P56395	U	8144	K.TYIIGELHPDDR.S	4678	6344		35.6135
- S_P56395	U	8156	K.TYIIGELHPDDR.S	9549	13140		37.606
P_Q9CQR2	Q9CQR2	7	4	52985	40669	40S ribosomal protein S21 OS=Mus musculus GN=Rps21 PE=1 SV=1	-23.2443
- S_Q9CQR2	U	6118	K.DHASIQMNVAEVDR.T	1664	1301		-21.8149
- S_Q9CQR2	U	6931	K.DHASIQMNVAEVDR.T	3135	1736		-44.6252
- S_Q9CQR2	U	6939	K.DHASIQMNVAEVDR.T	4183	2306		-44.8721
- S_Q9CQR2	U	5309	K.DHASIQM(15.995)NVAEVDR.T	818	529		-35.3301
- S_Q9CQR2	U	6973	K.TYGICGAIR.R	36041	23673		-34.3165
- S_Q9CQR2	U	5771	R.RMGESDDSILR.L	3366	6307		87.3737
- S_Q9CQR2	U	5783	R.RMGESDDSILR.L	3778	4817		27.5013
P_Q61792	Q61792	16	8	170475	173725	LIM and SH3 domain protein 1 OS=Mus musculus GN=Lasp1 PE=1 SV=1	1.90644
- S_Q61792	U	8375	K.IVYPTEK.V	7210	7186		-0.332871
- S_Q61792	U	3883	K.ACFHCETCK.M	1612	2360		46.402
- S_Q61792	U	9609	K.QSFTMVADTPENLR.L	594	481		-19.0236
- S_Q61792	U	9551	K.GFSVVADTPELQR.I	2687	2007		-25.307
- S_Q61792	U	9560	K.GFSVVADTPELQR.I	6266	5413		-13.6132
- S_Q61792	U	9563	K.GFSVVADTPELQR.I	891	902		1.23457
- S_Q61792	U	9575	K.GFSVVADTPELQR.I	1541	1690		9.66905
- S_Q61792	U	6299	K.TQDQISNIK.Y	8107	7765		-4.21858
- S_Q61792	U	6310	K.TQDQISNIK.Y	14150	13906		-1.72438
- S_Q61792	U	6312	K.TQDQISNIK.Y	4281	4574		6.8442
- S_Q61792	U	5457	K.YHEEFEK.S	15479	14169		-8.46308
- S_Q61792	U	5467	K.YHEEFEK.S	41636	42538		2.16639
- S_Q61792	U	4276	R.MGPSGGEGVEPERR.E	6845	10318		50.7378
- S_Q61792	U	4287	R.MGPSGGEGVEPERR.E	15114	18761		24.1299
- S_Q61792	U	2987	R.EAQDSSSYR.R	7198	6706		-6.83523
- S_Q61792	U	2998	R.EAQDSSSYR.R	36864	34949		-5.19477
P_P10107	P10107	16	8	177886	136710	Annexin A1 OS=Mus musculus GN=Anxa1 PE=1 SV=2	-23.1474
- S_P10107	U	10544	R.FLENQEQEYVQAVK.S	3974	3173		-20.156
- S_P10107	U	10536	R.FLENQEQEYVQAVK.S	5425	5448		0.423963
- S_P10107	U	10547	R.FLENQEQEYVQAVK.S	1965	3813		94.0458
- S_P10107	U	10669	K.GGPGSAVSPYPSFNVSSDVAALHK.A	3577	3287		-8.10735
- S_P10107	U	10145	K.AAYLQENGKPLDEVLR.K	10874	6080		-44.0868
- S_P10107	U	9939	K.AAYLQENGKPLDEVLR.K	4876	2112		-56.6858
- S_P10107	U	12651	K.ALTGHLEEVVLAMLK.T	539	259		-51.9481
- S_P10107	U	8721	K.TPAQFDADELR.G	6536	4833		-26.0557
- S_P10107	U	8732	K.TPAQFDADELR.G	17076	17681		3.54298
- S_P10107	U	8752	K.TPAQFDADELR.G	672	475		-29.3155
- S_P10107	U	8768	K.TPAQFDADELR.G	1375	1326		-3.56364
- S_P10107	U	5480	R.ALYEAGER.R	30911	18974		-38.6173
- S_P10107	U	5491	R.ALYEAGER.R	65965	50721		-23.1092
- S_P10107	U	12097	K.GTDVNVFTTILTSR.S	3621	2298		-36.5369
- S_P10107	U	9151	R.SEIDMNEIK.V	8177	5940		-27.3572
- S_P10107	U	9159	R.SEIDMNEIK.V	12323	10290		-16.4976
P_Q60932	Q60932	17	9	68311	73731	Voltage-dependent anion-selective channel protein 1 OS=Mus musculus GN=Vdac1 PE=1 SV=3	7.9343
- S_Q60932	U	10762	K.GYGFGLIK.L	26627	25692		-3.51147
- S_Q60932	U	10773	K.GYGFGLIK.L	18490	22658		22.5419
- S_Q60932	U	7042	K.TKSENGLEFTSSGSANTETTK.V	825	668		-19.0303
- S_Q60932	U	7068	K.TKSENGLEFTSSGSANTETTK.V	369	500		35.5014
- S_Q60932	U	8766	K.SENGLEFTSSGSANTETTK.V	460	297		-35.4348
- S_Q60932	U	11828	K.WNTDNTLGTEITVEDQLAR.G	1486	2171		46.0969
- S_Q60932	U	9138	R.VTQSNFAVGYK.T	4453	4024		-9.63395
- S_Q60932	U	9154	R.VTQSNFAVGYK.T	1561	1848		18.3857
- S_Q60932	U	9142	R.VTQSNFAVGYK.T	702	885		26.0684
- S_Q60932	U	10478	K.TDEFQLHTNVNDGTEFGGSIYQK.V	610	1023		67.7049
- S_Q60932	U	10485	K.TDEFQLHTNVNDGTEFGGSIYQK.V	261	227		-13.0268
- S_Q60932	U	10623	K.KLETAVNLAWTAGNSNTR.F	1044	1140		9.1954
- S_Q60932	U	10632	K.KLETAVNLAWTAGNSNTR.F	804	1201		49.3781
- S_Q60932	U	9046	K.YQVDPDACFSAK.V	2807	3289		17.1714
- S_Q60932	U	9056	K.YQVDPDACFSAK.V	4933	4682		-5.08818
- S_Q60932	U	2165	K.NVNAGGHK.L	802	1020		27.182
- S_Q60932	U	2335	K.NVNAGGHK.L	2077	2406		15.8402
P_P11087	P11087	66	33	373563	372885	Collagen alpha-1(I) chain OS=Mus musculus GN=Col1a1 PE=1 SV=4	-0.181495
- S_P11087	U	7657	K.SAGVSVPGPMGPSGPR.G	4898	3675		-24.9694
- S_P11087	U	7667	K.SAGVSVPGPMGPSGPR.G	6475	6297		-2.74903
- S_P11087	U	5707	K.GEPGSPGENGAPGQMGPR.G	411	390		-5.10949
- S_P11087	U	5686	K.GEPGSPGENGAPGQMGPR.G	215	107		-50.2326
- S_P11087	U	5693	K.GEPGSPGENGAPGQMGPR.G	326	175		-46.319
- S_P11087	U	2095	K.GEAGPQGAR.G	2766	2432		-12.0752
- S_P11087	U	5364	R.GPSGPQGPSGPPGPK.G	1614	1410		-12.6394
- S_P11087	U	5349	R.GPSGPQGPSGPPGPK.G	2777	1816		-34.6057
- S_P11087	U	5361	R.GPSGPQGPSGPPGPK.G	7076	7350		3.87224
- S_P11087	U	3915	K.GNSGEPGAPGNK.G	2646	1319		-50.1512
- S_P11087	U	3925	K.GNSGEPGAPGNK.G	1042	735		-29.4626
- S_P11087	U	7091	K.GEPGATGVQGPPGPAGEEGK.R	538	535		-0.557621
- S_P11087	U	7095	K.GEPGATGVQGPPGPAGEEGK.R	701	503		-28.2454
- S_P11087	U	5719	K.GEPGATGVQGPPGPAGEEGKR.G	3443	2378		-30.9323
- S_P11087	U	5742	K.GEPGATGVQGPPGPAGEEGKR.G	9496	8431		-11.2152
- S_P11087	U	3902	R.GAPGPAGPK.G	6350	7333		15.4803
- S_P11087	U	3914	R.GAPGPAGPK.G	10125	12574		24.1877
- S_P11087	U	4195	R.GAPGPAGPK.G	5893	7157		21.4492
- S_P11087	U	4205	R.GAPGPAGPK.G	6521	5482		-15.9331
- S_P11087	U	5496	K.GSPGEAGRPGEAGLPGAK.G	7748	11211		44.6954
- S_P11087	U	3607	K.GTAGEPGK.A	11754	12925		9.96257
- S_P11087	U	4733	K.DGEAGAQGAPGPAGPAGER.G	903	650		-28.0177
- S_P11087	U	4728	K.DGEAGAQGAPGPAGPAGER.G	474	377		-20.4641
- S_P11087	U	4364	R.GVQGPPGPAGPR.G	4063	4622		13.7583
- S_P11087	U	4372	R.GVQGPPGPAGPR.G	9737	9999		2.69077
- S_P11087	U	4377	R.GVQGPPGPAGPR.G	842	731		-13.1829
- S_P11087	U	4389	R.GVQGPPGPAGPR.G	1024	1229		20.0195
- S_P11087	U	8266	R.GLTGPIGPPGPAGAPGDKGEAGPSGPPGPTGAR.G	898	713		-20.6013
- S_P11087	U	7878	R.GAPGDRGEAGPPGPAGFAGPPGADGQPGAK.G	664	882		32.8313
- S_P11087	U	7887	R.GAPGDRGEAGPPGPAGFAGPPGADGQPGAK.G	550	212		-61.4545
- S_P11087	U	7874	R.GAPGDRGEAGPPGPAGFAGPPGADGQPGAK.G	1450	1621		11.7931
- S_P11087	U	6999	R.GAAGPPGATGFPGAAGR.V	1156	1005		-13.0623
- S_P11087	U	7007	R.GAAGPPGATGFPGAAGR.V	595	1038		74.4538
- S_P11087	U	5618	R.GETGPAGRPGEVGPPGPPGPAGEK.G	349	466		33.5244
- S_P11087	U	8839	R.GPPGPMGPPGLAGPPGESGR.E	233	362		55.3648
- S_P11087	U	8852	R.GPPGPMGPPGLAGPPGESGR.E	753	597		-20.7171
- S_P11087	U	8697	R.GPPGPM(15.995)GPPGLAGPPGESGR.E	1178	854		-27.5042
- S_P11087	U	7592	R.GPPGPM(15.995)GPPGLAGPPGESGR.E	251	370		47.4104
- S_P11087	U	7252	K.GDRGETGPAGPPGAPGAPGAPGPVGPAGK.N	384	401		4.42708
- S_P11087	U	8209	R.GETGPAGPPGAPGAPGAPGPVGPAGK.N	249	160		-35.743
- S_P11087	U	6789	R.GETGPAGPAGPIGPAGAR.G	1807	828		-54.1782
- S_P11087	U	6800	R.GETGPAGPAGPIGPAGAR.G	1822	693		-61.9649
- S_P11087	U	6784	R.GETGPAGPAGPIGPAGAR.G	939	782		-16.7199
- S_P11087	U	1544	K.GETGEQGDR.G	1109	795		-28.3138
- S_P11087	U	4054	R.GPPGSAGSPGK.D	2991	1860		-37.8134
- S_P11087	U	4168	R.ADDANVVR.D	117741	116020		-1.46168
- S_P11087	U	6544	R.DRDLEVDTTLK.S	1965	1997		1.6285
- S_P11087	U	6556	R.DRDLEVDTTLK.S	10788	8829		-18.1591
- S_P11087	U	9844	R.DLEVDTTLK.S	10658	9693		-9.05423
- S_P11087	U	9847	R.DLEVDTTLK.S	17641	14615		-17.1532
- S_P11087	U	7954	K.SLSQQIENIR.S	5723	6636		15.9532
- S_P11087	U	7965	K.SLSQQIENIR.S	39296	45511		15.8159
- S_P11087	U	7968	K.SLSQQIENIR.S	2732	2201		-19.4363
- S_P11087	U	7980	K.SLSQQIENIR.S	1867	3893		108.516
- S_P11087	U	11081	K.SGEYWIDPNQGCNLDAIK.V	1795	1269		-29.3036
- S_P11087	U	11075	K.SGEYWIDPNQGCNLDAIK.V	12663	10258		-18.9923
- S_P11087	U	8182	K.NWYISPNPK.E	3413	3338		-2.19748
- S_P11087	U	8208	K.NWYISPNPK.E	2484	2546		2.49597
- S_P11087	U	8184	K.NWYISPNPK.E	860	1384		60.9302
- S_P11087	U	8196	K.NWYISPNPK.E	1090	1075		-1.37615
- S_P11087	U	9580	K.NSVAYMDQQTGNLK.K	1803	1397		-22.518
- S_P11087	U	7949	K.NSVAYMDQQTGNLK.K	6118	6116		-0.0326904
- S_P11087	U	6358	K.NSVAYM(15.995)DQQTGNLK.K	846	657		-22.3404
- S_P11087	U	10139	K.KALLLQGSNEIELR.G	2720	3904		43.5294
- S_P11087	U	10152	K.KALLLQGSNEIELR.G	2309	3396		47.0767
- S_P11087	U	10869	R.FTYSTLVDGCTSHTGTWGK.T	1815	2668		46.9972
P_O35887	O35887	12	8	65931	79845	Calumenin OS=Mus musculus GN=Calu PE=1 SV=1	21.1039
- S_O35887	U	8776	K.SFDQLTPEESK.E	3331	2402		-27.8895
- S_O35887	U	8787	K.SFDQLTPEESK.E	2428	2602		7.16639
- S_O35887	U	7122	K.SFDQLTPEESKER.L	4590	8108		76.6449
- S_O35887	U	7133	K.SFDQLTPEESKER.L	11376	17423		53.1558
- S_O35887	U	5917	R.WIHEDVER.Q	6101	7262		19.0297
- S_O35887	U	5925	R.WIHEDVER.Q	7185	8299		15.5045
- S_O35887	U	11288	K.EEFTAFLHPEEYDYMK.D	1791	1346		-24.8465
- S_O35887	U	8889	R.EQFVEFR.D	17074	19153		12.1764
- S_O35887	U	9089	K.MDKEETKDWILPSDYDHAEAEAR.H	727	552		-24.0715
- S_O35887	U	4560	R.HLVYESDQNKDGK.L	2931	3331		13.6472
- S_O35887	U	4567	R.HLVYESDQNKDGK.L	5966	6872		15.1861
- S_O35887	U	11861	K.EEIVDKYDLFVGSQATDFGEALVR.H	2431	2495		2.63266
P_P63323	P63323	11	4	457902	431675	40S ribosomal protein S12 OS=Mus musculus GN=Rps12 PE=1 SV=2	-5.72764
- S_P63323	U	5474	K.TALIHDGLAR.G	12730	15442		21.304
- S_P63323	U	5487	K.TALIHDGLAR.G	54054	49517		-8.39346
- S_P63323	U	6004	K.TALIHDGLAR.G	2938	3115		6.02451
- S_P63323	U	6015	K.TALIHDGLAR.G	2258	2092		-7.35164
- S_P63323	U	8612	R.QAHLCVLASNCDEPMYVK.L	1839	2066		12.3437
- S_P63323	U	8629	R.QAHLCVLASNCDEPMYVK.L	452	769		70.1327
- S_P63323	U	6824	R.KVVGCSCVVVK.D	8481	8450		-0.365523
- S_P63323	U	6834	R.KVVGCSCVVVK.D	22210	30911		39.176
- S_P63323	U	11120	K.DVIEEYFK.C	64319	56065		-12.8329
- S_P63323	U	11125	K.DVIEEYFK.C	278224	250767		-9.86867
- S_P63323	U	11129	K.DVIEEYFK.C	10397	12481		20.0442
P_P67984	P67984	3	2	42216	32489	60S ribosomal protein L22 OS=Mus musculus GN=Rpl22 PE=1 SV=2	-23.041
- S_P67984	U	7930	K.AGNLGGGVVTIER.S	8599	6512		-24.2703
- S_P67984	U	7939	K.AGNLGGGVVTIER.S	20759	15437		-25.6371
- S_P67984	U	11101	K.ITVTSEVPFSK.R	12858	10540		-18.0277
P_P24369	P24369	12	8	273698	266094	Peptidyl-prolyl cis-trans isomerase B OS=Mus musculus GN=Ppib PE=1 SV=2	-2.77824
- S_P24369	U	11481	K.VYFDLQIGDESVGR.V	9744	11130		14.2241
- S_P24369	U	11688	R.VVFGLFGK.T	137998	127542		-7.57692
- S_P24369	U	11701	R.VVFGLFGK.T	42654	44405		4.10512
- S_P24369	U	10983	R.VIKDFMIQGGDFTR.G	35716	50056		40.1501
- S_P24369	U	7036	K.HYGPGWVSM(15.995)ANAGK.D	1976	1232		-37.6518
- S_P24369	U	7048	K.HYGPGWVSM(15.995)ANAGK.D	1327	1212		-8.66616
- S_P24369	U	9326	K.VLEGMDVVR.K	6381	5965		-6.51935
- S_P24369	U	9338	K.VLEGMDVVR.K	22570	17270		-23.4825
- S_P24369	U	9569	R.DKPLKDVIIVDSGK.I	3357	2537		-24.4266
- S_P24369	U	8576	K.DVIIVDSGK.I	5830	1902		-67.3756
- S_P24369	U	8588	K.DVIIVDSGK.I	4747	1991		-58.0577
- S_P24369	U	8742	K.IEVEKPFAIAK.E	1398	852		-39.0558
P_P07356	P07356	23	12	155914	126946	Annexin A2 OS=Mus musculus GN=Anxa2 PE=1 SV=2	-18.5795
- S_P07356	U	9183	R.DALNIETAVK.T	15931	11029		-30.7702
- S_P07356	U	9197	R.DALNIETAVK.T	6239	3746		-39.9583
- S_P07356	U	9177	R.DALNIETAVK.T	827	351		-57.5574
- S_P07356	U	9187	R.DALNIETAVK.T	778	819		5.26992
- S_P07356	U	11572	K.TKGVDEVTIVNILTNR.S	6000	8592		43.2
- S_P07356	U	8098	R.QDIAFAYQR.R	7556	7592		0.476443
- S_P07356	U	8109	R.QDIAFAYQR.R	7844	8076		2.95767
- S_P07356	U	7770	K.TPAQYDASELK.A	14107	9465		-32.9056
- S_P07356	U	7784	K.TPAQYDASELK.A	5253	4835		-7.95736
- S_P07356	U	7760	K.TPAQYDASELK.A	1343	856		-36.2621
- S_P07356	U	11769	K.GLGTDEDSLIEIICSR.T	1243	1429		14.9638
- S_P07356	U	11765	K.GLGTDEDSLIEIICSR.T	2155	1330		-38.2831
- S_P07356	U	7834	K.DIISDTSGDFR.K	624	240		-61.5385
- S_P07356	U	10278	K.LMVALAK.G	15162	12813		-15.4927
- S_P07356	U	9697	R.AEDGSVIDYELIDQDAR.E	1612	1340		-16.8734
- S_P07356	U	9694	R.AEDGSVIDYELIDQDAR.E	226	153		-32.3009
- S_P07356	U	7906	R.ELYDAGVK.R	9145	5407		-40.8748
- S_P07356	U	7915	R.ELYDAGVK.R	22301	12496		-43.9666
- S_P07356	U	9356	K.WISIMTER.S	2192	1973		-9.99088
- S_P07356	U	8137	R.SEVDMLK.I	10403	9207		-11.4967
- S_P07356	U	8147	R.SEVDMLK.I	18147	16429		-9.46713
- S_P07356	U	11342	K.SLYYYIQQDTK.G	3230	2139		-33.7771
- S_P07356	U	11335	K.SLYYYIQQDTK.G	3596	6629		84.3437
P_P51150	P51150	11	7	97796	97815	Ras-related protein Rab-7a OS=Mus musculus GN=Rab7a PE=1 SV=2	0.0194282
- S_P51150	U	11098	K.VIILGDSGVGK.T	7451	8336		11.8776
- S_P51150	U	11107	K.VIILGDSGVGK.T	17170	18426		7.31508
- S_P51150	U	11125	K.VIILGDSGVGK.T	798	1258		57.6441
- S_P51150	U	11267	K.ATIGADFLTK.E	35862	34896		-2.69366
- S_P51150	U	11120	R.LVTM(15.995)QIWDTAGQER.F	669	873		30.4933
- S_P51150	U	9328	R.DEFLIQASPR.D	2135	2324		8.85246
- S_P51150	U	12154	R.DPENFPFVVLGNK.I	7669	5464		-28.7521
- S_P51150	U	12167	R.DPENFPFVVLGNK.I	5665	4588		-19.0115
- S_P51150	U	8088	R.AQAWCYSK.N	1969	2298		16.709
- S_P51150	U	11045	K.EAINVEQAFQTIAR.N	12074	11633		-3.65248
- S_P51150	U	11054	K.EAINVEQAFQTIAR.N	6334	7719		21.8661
P_O88569	O88569	17	10	238571	194249	Heterogeneous nuclear ribonucleoproteins A2/B1 OS=Mus musculus GN=Hnrnpa2b1 PE=1 SV=2	-18.5781
- S_O88569	U	8367	K.TLETVPLER.K	6038	7341		21.58
- S_O88569	U	8380	K.TLETVPLER.K	6528	6944		6.37255
- S_O88569	U	11138	R.KLFIGGLSFETTEESLR.N	12875	15457		20.0544
- S_O88569	U	7715	K.LTDCVVMR.D	4906	3229		-34.1826
- S_O88569	U	7731	K.LTDCVVMR.D	3213	2832		-11.8581
- S_O88569	U	9967	R.DYFEEYGK.I	23641	14706		-37.7945
- S_O88569	U	9977	R.DYFEEYGK.I	40676	26815		-34.0766
- S_O88569	U	9983	R.DYFEEYGK.I	3985	2963		-25.6462
- S_O88569	U	11126	K.IDTIEIITDR.Q	82978	55948		-32.5749
- S_O88569	U	7058	R.GFGFVTFDDHDPVDK.I	495	517		4.44444
- S_O88569	U	2552	R.QEM(15.995)QEVQSSR.S	1171	1530		30.6576
- S_O88569	U	6870	R.GGNFGFGDSR.G	10261	12507		21.8887
- S_O88569	U	6798	R.GGGGNFGPGPGSNFR.G	10143	10774		6.22104
- S_O88569	U	6805	R.GGGGNFGPGPGSNFR.G	20581	20570		-0.0534474
- S_O88569	U	6809	R.GGGGNFGPGPGSNFR.G	4887	4688		-4.07203
- S_O88569	U	6819	R.GGGGNFGPGPGSNFR.G	4880	5919		21.291
- S_O88569	U	7431	R.NMGGPYGGGNYGPGGSGGSGGYGGR.S	1313	1509		14.9276
P_Q9D115	Q9D115	5	3	7358	7131	Zinc finger protein 706 OS=Mus musculus GN=Znf706 PE=1 SV=1	-3.08508
- S_Q9D115	U	9206	K.AALIYTCTVCR.T	1332	1885		41.5165
- S_Q9D115	U	3038	K.QHFESK.H	2589	2491		-3.78525
- S_Q9D115	U	3053	K.QHFESK.H	642	749		16.6667
- S_Q9D115	U	12073	K.TPLPPELADVQA.-	1612	1457		-9.61538
- S_Q9D115	U	12085	K.TPLPPELADVQA.-	1183	549		-53.5926
P_Q6ZWY3	Q6ZWY3	2	1	2050	2052	40S ribosomal protein S27-like OS=Mus musculus GN=Rps27l PE=1 SV=3	0.097561
- S_Q6ZWY3	U	8413	R.DLLHPSLEEEK.K	1080	1263		16.9444
- S_Q6ZWY3	U	8429	R.DLLHPSLEEEK.K	970	789		-18.6598
P_P41105	P41105	13	6	129725	126743	60S ribosomal protein L28 OS=Mus musculus GN=Rpl28 PE=1 SV=2	-2.29871
- S_P41105	U	9399	R.NCSSFLIK.R	5040	5480		8.73016
- S_P41105	U	6204	K.QTYSTEPNNLK.A	3290	2404		-26.9301
- S_P41105	U	6212	K.QTYSTEPNNLK.A	4102	3016		-26.4749
- S_P41105	U	6203	K.QTYSTEPNNLK.A	3885	4424		13.8739
- S_P41105	U	6211	K.QTYSTEPNNLK.A	5087	3864		-24.0417
- S_P41105	U	6337	K.TVGVEPAADGK.G	6304	6861		8.83566
- S_P41105	U	6343	K.TVGVEPAADGK.G	13963	13380		-4.17532
- S_P41105	U	6345	K.TVGVEPAADGK.G	2273	2490		9.54685
- S_P41105	U	6354	K.TVGVEPAADGK.G	1619	1432		-11.5503
- S_P41105	U	8848	K.GVVVVMK.R	18586	18807		1.18907
- S_P41105	U	8858	K.GVVVVMK.R	43874	43191		-1.55673
- S_P41105	U	5313	R.ATLSSIR.H	10217	10968		7.35049
- S_P41105	U	4827	R.SQKPVVVK.R	11485	10426		-9.22072
P_Q9D855	Q9D855	8	5	173424	174315	Cytochrome b-c1 complex subunit 7 OS=Mus musculus GN=Uqcrb PE=1 SV=3	0.51377
- S_Q9D855	U	3113	R.SAVSASSK.W	1267	1165		-8.05051
- S_Q9D855	U	3279	R.SAVSASSK.W	4206	4439		5.53971
- S_Q9D855	U	9633	R.KWYYNAAGFNK.L	2913	3112		6.83145
- S_Q9D855	U	11291	K.WYYNAAGFNK.L	50098	62501		24.7575
- S_Q9D855	U	11292	K.WYYNAAGFNK.L	10225	15098		47.6577
- S_Q9D855	U	6838	R.RLPEDLYNDR.M	4700	5601		19.1702
- S_Q9D855	U	6847	R.RLPEDLYNDR.M	7849	6677		-14.9318
- S_Q9D855	U	10990	K.YEEDKFYLEPYLK.E	92166	75722		-17.8417
P_P62984	P62984	1	1	3648	3138	Ubiquitin-60S ribosomal protein L40 OS=Mus musculus GN=Uba52 PE=1 SV=2	-13.9803
- S_P62984	U	2198	K.CGHTNNLRPK.K	3648	3138		-13.9803
P_Q9DCW4	Q9DCW4	9	8	43578	41955	Electron transfer flavoprotein subunit beta OS=Mus musculus GN=Etfb PE=1 SV=3	-3.72436
- S_Q9DCW4	U	9134	R.VIDFAVK.I	2338	2172		-7.10009
- S_Q9DCW4	U	5881	K.SGVVTDGVK.H	7630	6537		-14.325
- S_Q9DCW4	U	10056	K.HSMNPFCEIAVEEAVR.L	158	132		-16.4557
- S_Q9DCW4	U	5584	R.TALAMGADR.G	3716	4247		14.2896
- S_Q9DCW4	U	10689	R.GIHVEIPGAQAESLGPLQVAR.V	5125	4365		-14.8293
- S_Q9DCW4	U	10494	R.LKLPAVVTADLR.L	3235	4072		25.8733
- S_Q9DCW4	U	9377	K.AGDLGVDLTSK.V	6614	9060		36.9822
- S_Q9DCW4	U	8955	K.VETTEDLVAK.L	8794	7143		-18.7742
- S_Q9DCW4	U	8964	K.VETTEDLVAK.L	5968	4227		-29.1723
P_P29391	P29391	3	3	3560	3694	Ferritin light chain 1 OS=Mus musculus GN=Ftl1 PE=1 SV=2	3.76404
- S_P29391	U	10644	K.TQEAMEAALAMEK.N	836	871		4.1866
- S_P29391	U	9414	K.TQEAMEAALAM(15.995)EK.N	356	257		-27.809
- S_P29391	U	11026	R.VAGPQPAQTGAPQGSLGEYLFER.L	2368	2566		8.36149
P_P50543	P50543	7	3	92935	68689	Protein S100-A11 OS=Mus musculus GN=S100a11 PE=1 SV=1	-26.0892
- S_P50543	U	12042	R.CIESLIAVFQK.Y	9785	7065		-27.7976
- S_P50543	U	4745	K.DGNNTQLSK.T	23995	17708		-26.2013
- S_P50543	U	4751	K.DGNNTQLSK.T	48017	36323		-24.3539
- S_P50543	U	4697	K.DGNNTQLSK.T	6908	4561		-33.9751
- S_P50543	U	12304	K.TEFLSFM(15.995)NTELAAFTK.N	1217	1150		-5.50534
- S_P50543	U	12402	K.TEFLSFM(15.995)NTELAAFTK.N	1200	774		-35.5
- S_P50543	U	12408	K.TEFLSFM(15.995)NTELAAFTK.N	1813	1108		-38.8858
P_P62983	P62983	1	1	448	559	Ubiquitin-40S ribosomal protein S27a OS=Mus musculus GN=Rps27a PE=1 SV=2	24.7768
- S_P62983	U	8846	R.ECPSDECGAGVFMGSHFDR.H	448	559		24.7768
P_P62751	P62751	14	6	95556	81491	60S ribosomal protein L23a OS=Mus musculus GN=Rpl23a PE=1 SV=1	-14.7191
- S_P62751	U	6421	R.NKLDHYAIIK.F	1295	1398		7.95367
- S_P62751	U	6429	R.NKLDHYAIIK.F	1656	1886		13.8889
- S_P62751	U	8742	K.LDHYAIIK.F	12265	6755		-44.9246
- S_P62751	U	8749	K.LDHYAIIK.F	13005	8063		-38.0008
- S_P62751	U	8771	K.FPLTTESAMK.K	639	572		-10.4851
- S_P62751	U	8782	K.FPLTTESAMK.K	1428	1372		-3.92157
- S_P62751	U	8785	K.FPLTTESAMK.K	228	177		-22.3684
- S_P62751	U	8796	K.FPLTTESAMK.K	170	243		42.9412
- S_P62751	U	7891	K.FPLTTESAM(15.995)K.K	432	444		2.77778
- S_P62751	U	7903	K.FPLTTESAM(15.995)K.K	405	456		12.5926
- S_P62751	U	9127	K.KLYDIDVAK.V	6748	7082		4.94961
- S_P62751	U	9136	K.KLYDIDVAK.V	14832	15106		1.84736
- S_P62751	U	10612	R.LAPDYDALDVANK.I	36115	31561		-12.6097
- S_P62751	U	10628	R.LAPDYDALDVANK.I	6338	6376		0.599558
P_Q8BK30	Q8BK30	1	1	1574	2444	NADH dehydrogenase [ubiquinone] flavoprotein 3, mitochondrial OS=Mus musculus GN=Ndufv3 PE=1 SV=1	55.2732
- S_Q8BK30	U	7266	K.TQSVLKEPEPTDTTTYK.N	1574	2444		55.2732
P_P35979	P35979	8	4	31698	30511	60S ribosomal protein L12 OS=Mus musculus GN=Rpl12 PE=1 SV=2	-3.74472
- S_P35979	U	10242	K.IGPLGLSPK.K	10368	10040		-3.16358
- S_P35979	U	10254	K.IGPLGLSPK.K	15942	15860		-0.514365
- S_P35979	U	10366	K.HSGNITFDEIVNIAR.Q	1268	1255		-1.02524
- S_P35979	U	8254	K.EILGTAQSVGCNVDGR.H	1339	1109		-17.177
- S_P35979	U	8239	K.EILGTAQSVGCNVDGR.H	362	375		3.59116
- S_P35979	U	8251	K.EILGTAQSVGCNVDGR.H	749	506		-32.4433
- S_P35979	U	9198	R.HPHDIIDDINSGAVECPAS.-	521	597		14.5873
- S_P35979	U	9201	R.HPHDIIDDINSGAVECPAS.-	1149	769		-33.0722
P_P35700	P35700	11	6	736800	685302	Peroxiredoxin-1 OS=Mus musculus GN=Prdx1 PE=1 SV=1	-6.98941
- S_P35700	U	8337	K.IGYPAPNFK.A	9828	9697		-1.33293
- S_P35700	U	6961	K.ATAVM(15.995)PDGQFK.D	6310	5620		-10.935
- S_P35700	U	8867	K.DISLSEYK.G	55964	52923		-5.43385
- S_P35700	U	8880	K.DISLSEYK.G	148512	135044		-9.06863
- S_P35700	U	8883	K.DISLSEYK.G	3598	2702		-24.9027
- S_P35700	U	8893	K.DISLSEYK.G	2522	2579		2.26011
- S_P35700	U	11356	K.KQGGLGPMNIPLISDPK.R	36117	26435		-26.8073
- S_P35700	U	11369	K.KQGGLGPMNIPLISDPK.R	43258	42942		-0.730501
- S_P35700	U	7315	K.ADEGISFR.G	54705	66668		21.8682
- S_P35700	U	11744	R.LVQAFQFTDK.H	354694	318163		-10.2993
- S_P35700	U	11748	R.LVQAFQFTDK.H	21292	22529		5.80969
P_P62889	P62889	8	5	67577	67615	60S ribosomal protein L30 OS=Mus musculus GN=Rpl30 PE=1 SV=2	0.0562321
- S_P62889	U	5431	K.SLESINSR.L	6498	5242		-19.329
- S_P62889	U	10771	K.LVILANNCPALR.K	5881	6086		3.4858
- S_P62889	U	10776	K.LVILANNCPALR.K	3000	4247		41.5667
- S_P62889	U	11169	R.KSEIEYYAMLAK.T	9802	9966		1.67313
- S_P62889	U	11184	R.KSEIEYYAMLAK.T	5070	5159		1.75542
- S_P62889	U	10612	R.KSEIEYYAM(15.995)LAK.T	1184	1306		10.3041
- S_P62889	U	5052	R.SMPEQTGEK.-	14740	16003		8.56852
- S_P62889	U	5062	R.SMPEQTGEK.-	21402	19606		-8.39174
P_Q9CQV8	Q9CQV8	3	3	3763	3350	14-3-3 protein beta/alpha OS=Mus musculus GN=Ywhab PE=1 SV=3	-10.9753
- S_Q9CQV8	U	10908	K.YLILNATQAESK.V	1658	1130		-31.8456
- S_Q9CQV8	U	7864	R.YLSEVASGENK.Q	1237	1230		-0.565885
- S_Q9CQV8	U	10231	K.QTTVSNSQQAYQEAFEISK.K	868	990		14.0553
P_P38647	P38647	46	23	632375	608761	Stress-70 protein, mitochondrial OS=Mus musculus GN=Hspa9 PE=1 SV=3	-3.73418
- S_P38647	U	4765	K.VLENAEGAR.T	8747	8624		-1.4062
- S_P38647	U	4776	K.VLENAEGAR.T	16505	18022		9.19115
- S_P38647	U	8880	R.TTPSVVAFTADGER.L	3861	5087		31.7534
- S_P38647	U	8888	R.TTPSVVAFTADGER.L	10037	14551		44.9736
- S_P38647	U	8890	R.TTPSVVAFTADGER.L	2415	422		-82.5259
- S_P38647	U	7867	R.QAVTNPNNTFYATK.R	724	1137		57.0442
- S_P38647	U	7878	R.QAVTNPNNTFYATK.R	1008	712		-29.3651
- S_P38647	U	8161	R.QAVTNPNNTFYATK.R	875	1150		31.4286
- S_P38647	U	4531	R.RYDDPEVQK.D	3812	3133		-17.8122
- S_P38647	U	4541	R.RYDDPEVQK.D	6909	3330		-51.802
- S_P38647	U	6854	R.YDDPEVQK.D	5763	3642		-36.8037
- S_P38647	U	6864	R.YDDPEVQK.D	5732	2841		-50.4361
- S_P38647	U	12001	K.LYSPSQIGAFVLMK.M	8144	13108		60.9528
- S_P38647	U	12004	K.LYSPSQIGAFVLMK.M	3183	3331		4.6497
- S_P38647	U	6146	K.ETAENYLGHTAK.N	5490	4347		-20.8197
- S_P38647	U	6155	K.ETAENYLGHTAK.N	12146	5960		-50.9303
- S_P38647	U	10678	K.NAVITVPAYFNDSQR.Q	5038	9469		87.9516
- S_P38647	U	10682	K.NAVITVPAYFNDSQR.Q	1957	1913		-2.24834
- S_P38647	U	9288	K.DAGQISGLNVLR.V	6340	7056		11.2934
- S_P38647	U	9294	K.DAGQISGLNVLR.V	511	708		38.5519
- S_P38647	U	9301	K.DAGQISGLNVLR.V	594	622		4.7138
- S_P38647	U	7030	R.ETGVDLTK.D	19571	16005		-18.2208
- S_P38647	U	7042	R.ETGVDLTK.D	57326	41081		-28.3379
- S_P38647	U	6129	K.AMQDAEVSK.S	8645	8595		-0.578369
- S_P38647	U	6141	K.AMQDAEVSK.S	32977	26634		-19.2346
- S_P38647	U	6035	K.AMQDAEVSK.S	2255	2313		2.57206
- S_P38647	U	4558	K.AM(15.995)QDAEVSK.S	5527	4959		-10.2768
- S_P38647	U	11261	K.SDIGEVILVGGMTR.M	67215	54568		-18.8157
- S_P38647	U	7127	K.VQQTVQDLFGR.A	431	520		20.6497
- S_P38647	U	9215	K.SQVFSTAADGQTQVEIK.V	883	949		7.47452
- S_P38647	U	9196	K.SQVFSTAADGQTQVEIK.V	5012	4978		-0.678372
- S_P38647	U	9209	K.SQVFSTAADGQTQVEIK.V	5856	5388		-7.9918
- S_P38647	U	12106	K.LLGQFTLIGIPPAPR.G	6157	7959		29.2675
- S_P38647	U	12124	K.LLGQFTLIGIPPAPR.G	2912	4004		37.5
- S_P38647	U	8231	R.EQQIVIQSSGGLSK.D	576	719		24.8264
- S_P38647	U	8237	R.EQQIVIQSSGGLSK.D	946	1199		26.7442
- S_P38647	U	10555	R.EQQIVIQSSGGLSKDDIENMVK.N	7282	9841		35.1414
- S_P38647	U	10551	R.EQQIVIQSSGGLSKDDIENMVK.N	3478	3342		-3.91029
- S_P38647	U	9588	R.EQQIVIQSSGGLSKDDIENM(15.995)VK.N	424	800		88.6792
- S_P38647	U	7690	K.DDIENMVK.N	2331	1224		-47.4903
- S_P38647	U	7705	K.DDIENMVK.N	2324	1064		-54.2169
- S_P38647	U	8878	K.MEEFKDQLPADECNK.L	3579	1856		-48.1419
- S_P38647	U	3563	K.DSETGENIR.Q	3422	3781		10.4909
- S_P38647	U	3571	K.DSETGENIR.Q	13133	15437		17.5436
- S_P38647	U	11579	K.LFEMAYK.K	146490	167460		14.315
- S_P38647	U	11588	K.LFEMAYK.K	123832	114920		-7.19685
P_P84096	P84096	5	4	42072	47730	Rho-related GTP-binding protein RhoG OS=Mus musculus GN=Rhog PE=1 SV=1	13.4484
- S_P84096	U	8076	R.LKEQGQAPITPQQGQALAK.Q	500	711		42.2
- S_P84096	U	7746	K.EQGQAPITPQQGQALAK.Q	586	667		13.8225
- S_P84096	U	7859	K.EVFAEAVR.A	17859	21011		17.6494
- S_P84096	U	7872	K.EVFAEAVR.A	15275	15571		1.93781
- S_P84096	U	6589	R.AVLNPTPIKR.G	7852	9770		24.4269
P_Q01149	Q01149	57	28	319185	310644	Collagen alpha-2(I) chain OS=Mus musculus GN=Col1a2 PE=1 SV=2	-2.67588
- S_Q01149	U	8766	K.GVSSGPGPMGLMGPR.G	4717	5326		12.9107
- S_Q01149	U	8778	K.GVSSGPGPMGLMGPR.G	3993	4771		19.4841
- S_Q01149	U	3814	R.GVVGPQGAR.G	73797	82558		11.8718
- S_Q01149	U	3827	R.GVVGPQGAR.G	41840	35605		-14.902
- S_Q01149	U	3690	R.GVVGPQGAR.G	15487	14910		-3.72571
- S_Q01149	U	4315	K.GHSGMDGLK.G	4759	3955		-16.8943
- S_Q01149	U	4321	K.GHSGMDGLK.G	5247	6642		26.5866
- S_Q01149	U	2885	K.GHSGM(15.995)DGLK.G	1813	1462		-19.3602
- S_Q01149	U	2897	K.GHSGM(15.995)DGLK.G	1076	964		-10.4089
- S_Q01149	U	6533	K.GELGPVGNPGPAGPAGPR.G	301	313		3.98671
- S_Q01149	U	6522	K.GELGPVGNPGPAGPAGPR.G	380	204		-46.3158
- S_Q01149	U	6530	K.GELGPVGNPGPAGPAGPR.G	189	505		167.196
- S_Q01149	U	6018	R.GIPGPAGAAGATGAR.G	1713	1983		15.7618
- S_Q01149	U	6029	R.GIPGPAGAAGATGAR.G	3089	3289		6.47459
- S_Q01149	U	6064	R.GIPGPAGAAGATGAR.G	550	532		-3.27273
- S_Q01149	U	6514	R.GSPGEAGSAGPAGPPGLR.G	1370	1439		5.0365
- S_Q01149	U	6529	R.GSPGEAGSAGPAGPPGLR.G	718	1004		39.8329
- S_Q01149	U	6515	R.GSPGEAGSAGPAGPPGLR.G	1386	1741		25.6133
- S_Q01149	U	6530	R.GSPGEAGSAGPAGPPGLR.G	1291	946		-26.7235
- S_Q01149	U	4729	R.AGVMGPPGNR.G	5854	6417		9.61736
- S_Q01149	U	8227	R.GEAGNIGFPGPK.G	3730	3817		2.33244
- S_Q01149	U	8237	R.GEAGNIGFPGPK.G	3230	3574		10.6502
- S_Q01149	U	5834	R.GAPGPDGNNGAQGPPGPQGVQGGK.G	183	112		-38.7978
- S_Q01149	U	4550	R.GPSGAPGPDGNK.G	2869	1421		-50.4705
- S_Q01149	U	6962	R.GIPGAVGAPGPAGASGDRGEAGAAGPSGPAGPR.G	178	244		37.0787
- S_Q01149	U	9201	R.GEVGPAGPNGFAGPAGAAGQPGAK.G	1553	1545		-0.515132
- S_Q01149	U	9213	R.GEVGPAGPNGFAGPAGAAGQPGAK.G	4001	4114		2.82429
- S_Q01149	U	9219	R.GEVGPAGPNGFAGPAGAAGQPGAK.G	442	704		59.276
- S_Q01149	U	8877	R.GDGGPPGMTGFPGAAGR.T	2882	2928		1.59611
- S_Q01149	U	8887	R.GDGGPPGMTGFPGAAGR.T	3305	3733		12.9501
- S_Q01149	U	7822	R.TGPPGPSGIAGPPGPPGAAGK.E	1142	1496		30.9982
- S_Q01149	U	7831	R.TGPPGPSGIAGPPGPPGAAGK.E	1209	1325		9.59471
- S_Q01149	U	7892	R.TGETGASGPPGFVGEK.G	1986	1664		-16.2135
- S_Q01149	U	7902	R.TGETGASGPPGFVGEK.G	2648	2085		-21.2613
- S_Q01149	U	12038	R.GLPGIAGALGEPGPLGISGPPGAR.G	1182	1227		3.80711
- S_Q01149	U	6909	R.GPPGAVGSPGVNGAPGEAGR.D	551	778		41.1978
- S_Q01149	U	6920	R.GPPGAVGSPGVNGAPGEAGR.D	629	381		-39.4277
- S_Q01149	U	3366	R.DGNPGSDGPPGR.D	3891	4044		3.93215
- S_Q01149	U	1913	R.DGQPGHK.G	10034	5969		-40.5123
- S_Q01149	U	1917	R.DGQPGHK.G	13037	6826		-47.6413
- S_Q01149	U	6510	R.GEPGPAGSVGPVGAVGPR.G	258	191		-25.969
- S_Q01149	U	3618	R.GPSGPQGIR.G	12342	9512		-22.9298
- S_Q01149	U	5008	R.GPAGPSGPVGK.D	8346	8540		2.32447
- S_Q01149	U	5020	R.GPAGPSGPVGK.D	39095	34255		-12.3801
- S_Q01149	U	5021	R.GPAGPSGPVGK.D	3244	3289		1.38718
- S_Q01149	U	4493	R.SGQPGPVGPAGVR.G	1205	1230		2.07469
- S_Q01149	U	4518	R.SGQPGPVGPAGVR.G	628	844		34.3949
- S_Q01149	U	7572	K.DYEVDATLK.S	2519	2425		-3.73164
- S_Q01149	U	7583	K.DYEVDATLK.S	4591	5756		25.3757
- S_Q01149	U	7603	K.DYEVDATLK.S	305	405		32.7869
- S_Q01149	U	11148	K.SLNNQIETLLTPEGSR.K	9056	11594		28.0256
- S_Q01149	U	10250	K.NSIAYLDEETGSLNK.A	1393	1007		-27.71
- S_Q01149	U	10259	K.NSIAYLDEETGSLNK.A	1704	2048		20.1878
- S_Q01149	U	9236	K.NSIAYLDEETGSLNK.A	71	295		315.493
- S_Q01149	U	10243	K.NSIAYLDEETGSLNK.A	842	1277		51.6627
- S_Q01149	U	10255	K.NSIAYLDEETGSLNK.A	3127	3014		-3.61369
- S_Q01149	U	10808	K.AVLLQGSNDVELVAEGNSR.F	2207	2409		9.1527
P_P62960	P62960	10	4	13340	14967	Nuclease-sensitive element-binding protein 1 OS=Mus musculus GN=Ybx1 PE=1 SV=3	12.1964
- S_P62960	U	7232	K.GAEAANVTGPGGVPVQGSK.Y	1669	1527		-8.50809
- S_P62960	U	7239	K.GAEAANVTGPGGVPVQGSK.Y	2387	3128		31.0432
- S_P62960	U	7216	K.GAEAANVTGPGGVPVQGSK.Y	1038	1425		37.2832
- S_P62960	U	7225	K.GAEAANVTGPGGVPVQGSK.Y	4514	6238		38.1923
- S_P62960	U	2964	K.NEGSESAPEGQAQQR.R	969	544		-43.8596
- S_P62960	U	2950	K.NEGSESAPEGQAQQR.R	444	710		59.9099
- S_P62960	U	3828	R.QPREDGNEEDKENQGDETQGQQPPQR.R	82	304		270.732
- S_P62960	U	4372	R.EDGNEEDKENQGDETQGQQPPQR.R	376	220		-41.4894
- S_P62960	U	4390	R.EDGNEEDKENQGDETQGQQPPQR.R	1539	685		-55.4906
- S_P62960	U	4419	R.EDGNEEDKENQGDETQGQQPPQR.R	322	186		-42.236
P_Q9DAS9	Q9DAS9	6	3	10924	8828	Guanine nucleotide-binding protein G(I)/G(S)/G(O) subunit gamma-12 OS=Mus musculus GN=Gng12 PE=1 SV=3	-19.1871
- S_Q9DAS9	U	3623	K.TASTNSIAQAR.R	2554	2605		1.99687
- S_Q9DAS9	U	3631	K.TASTNSIAQAR.R	6888	4870		-29.2973
- S_Q9DAS9	U	6064	K.ASADLMSYCEEHAR.S	675	433		-35.8519
- S_Q9DAS9	U	6078	K.ASADLMSYCEEHAR.S	349	337		-3.4384
- S_Q9DAS9	U	4955	K.ASADLM(15.995)SYCEEHAR.S	200	244		22
- S_Q9DAS9	U	4962	K.ASADLM(15.995)SYCEEHAR.S	258	339		31.3953
P_Q9CRB9	Q9CRB9	15	8	98370	106835	MICOS complex subunit Mic19 OS=Mus musculus GN=Chchd3 PE=1 SV=1	8.60527
- S_Q9CRB9	U	8691	R.RVTFEADENENITVVK.G	376	544		44.6809
- S_Q9CRB9	U	9454	R.YSSVYGASVSDEDLK.R	529	448		-15.3119
- S_Q9CRB9	U	9451	R.YSSVYGASVSDEDLK.R	334	681		103.892
- S_Q9CRB9	U	7633	R.RVAEELALEQAK.K	1056	1624		53.7879
- S_Q9CRB9	U	10212	R.VAEELALEQAK.K	6684	6334		-5.23639
- S_Q9CRB9	U	10228	R.VAEELALEQAK.K	6779	5997		-11.5356
- S_Q9CRB9	U	6146	R.SSEFYK.V	10092	11115		10.1367
- S_Q9CRB9	U	5950	K.VTTEEYQK.A	15822	15672		-0.948047
- S_Q9CRB9	U	5964	K.VTTEEYQK.A	14466	17742		22.6462
- S_Q9CRB9	U	5955	K.VTTEEYQK.A	3296	3924		19.0534
- S_Q9CRB9	U	5968	K.VTTEEYQK.A	3244	3422		5.48705
- S_Q9CRB9	U	5508	K.AAEEVEAK.F	8738	10051		15.0263
- S_Q9CRB9	U	5523	K.AAEEVEAK.F	17342	18502		6.68896
- S_Q9CRB9	U	7493	R.YEYHPVCADLQTK.I	5324	5719		7.41923
- S_Q9CRB9	U	7499	R.YEYHPVCADLQTK.I	4288	5060		18.0037
P_Q9D6J5	Q9D6J5	8	5	15114	16739	NADH dehydrogenase [ubiquinone] 1 beta subcomplex subunit 8, mitochondrial OS=Mus musculus GN=Ndufb8 PE=1 SV=1	10.7516
- S_Q9D6J5	U	7905	K.DMLPGSYPR.T	3633	5145		41.6185
- S_Q9D6J5	U	10308	R.DPWYQWDHSELR.M	2202	1771		-19.5731
- S_Q9D6J5	U	10321	R.DPWYQWDHSELR.M	1608	1576		-1.99005
- S_Q9D6J5	U	7570	R.MNWGEPIHWDLDMYIR.N	430	276		-35.814
- S_Q9D6J5	U	9287	K.QYPYNNLYLER.G	1889	2001		5.92906
- S_Q9D6J5	U	9298	K.QYPYNNLYLER.G	2394	2644		10.4428
- S_Q9D6J5	U	7379	R.GGDPTKEPEPVVHYDI.-	871	868		-0.344432
- S_Q9D6J5	U	7390	R.GGDPTKEPEPVVHYDI.-	2087	2458		17.7767
P_P62627	P62627	4	3	76131	72909	Dynein light chain roadblock-type 1 OS=Mus musculus GN=Dynlrb1 PE=1 SV=3	-4.23218
- S_P62627	U	11822	K.STMDNPTTTQYANLMHNFILK.A	1884	3800		101.699
- S_P62627	U	10626	K.STM(15.995)DNPTTTQYANLM(15.995)HNFILK.A	460	529		15
- S_P62627	U	10638	K.STM(15.995)DNPTTTQYANLM(15.995)HNFILK.A	459	471		2.61438
- S_P62627	U	11731	R.EIDPQNDLTFLR.I	73328	68109		-7.11734
P_P62962	P62962	5	4	43739	45345	Profilin-1 OS=Mus musculus GN=Pfn1 PE=1 SV=2	3.67178
- S_P62962	U	12441	K.TFVSITPAEVGVLVGK.D	1051	1071		1.90295
- S_P62962	U	12032	R.DSLLQDGEFTMDLR.T	1419	2812		98.1677
- S_P62962	U	11312	K.TLVLLMGK.E	23548	27635		17.356
- S_P62962	U	5024	K.EGVHGGLINK.K	9697	7482		-22.8421
- S_P62962	U	5036	K.EGVHGGLINK.K	8024	6345		-20.9247
P_P48678	P48678	45	23	203035	241853	Prelamin-A/C OS=Mus musculus GN=Lmna PE=1 SV=2	19.1189
- S_P48678	U	4325	R.SGAQASSTPLSPTR.I	1167	1536		31.6195
- S_P48678	U	4335	R.SGAQASSTPLSPTR.I	1387	1667		20.1875
- S_P48678	U	4338	R.SGAQASSTPLSPTR.I	277	327		18.0505
- S_P48678	U	8276	R.LQEKEDLQELNDR.L	2930	4287		46.314
- S_P48678	U	7729	R.LQEKEDLQELNDR.L	5593	7155		27.9278
- S_P48678	U	7731	R.LQEKEDLQELNDR.L	9081	9390		3.40271
- S_P48678	U	6185	R.SLETENAGLR.L	7126	8733		22.5512
- S_P48678	U	6198	R.SLETENAGLR.L	23240	25182		8.35628
- S_P48678	U	11320	R.LKDLEALLNSK.E	25624	30287		18.1978
- S_P48678	U	8836	K.EAALSTALSEK.R	6745	5326		-21.0378
- S_P48678	U	7825	R.TLEGELHDLR.G	4810	4173		-13.2432
- S_P48678	U	7836	R.TLEGELHDLR.G	9402	13124		39.5873
- S_P48678	U	8615	K.LEAALGEAK.K	7953	7718		-2.95486
- S_P48678	U	8621	K.LEAALGEAK.K	11780	11549		-1.96095
- S_P48678	U	6548	K.QLQDEMLR.R	1107	1287		16.2602
- S_P48678	U	4926	R.AQHEDQVEQYK.K	5221	4059		-22.2563
- S_P48678	U	4940	R.AQHEDQVEQYK.K	5463	4098		-24.9863
- S_P48678	U	4484	R.AQHEDQVEQYKK.E	8053	9551		18.6018
- S_P48678	U	9442	R.IDSLSAQLSQLQK.Q	357	433		21.2885
- S_P48678	U	8440	K.LRDLEDSLAR.E	3606	3830		6.21187
- S_P48678	U	8448	K.LRDLEDSLAR.E	4392	5815		32.3998
- S_P48678	U	11694	R.MQQQLDEYQELLDIK.L	697	654		-6.1693
- S_P48678	U	11683	R.MQQQLDEYQELLDIK.L	3399	2778		-18.2701
- S_P48678	U	11700	R.MQQQLDEYQELLDIK.L	440	461		4.77273
- S_P48678	U	11967	R.M(15.995)QQQLDEYQELLDIK.L	1121	2437		117.395
- S_P48678	U	11360	R.M(15.995)QQQLDEYQELLDIK.L	4443	6059		36.3718
- S_P48678	U	7984	K.LALDM(15.995)EIHAYR.K	853	753		-11.7233
- S_P48678	U	8048	R.VAVEEVDEEGK.F	3607	2822		-21.7632
- S_P48678	U	8057	R.VAVEEVDEEGK.F	7472	4169		-44.205
- S_P48678	U	8991	R.VAVEEVDEEGKFVR.L	4814	7095		47.3826
- S_P48678	U	9003	R.VAVEEVDEEGKFVR.L	11440	34822		204.388
- S_P48678	U	8572	K.SNEDQSMGNWQIR.R	1022	561		-45.1076
- S_P48678	U	6778	K.SNEDQSM(15.995)GNWQIR.R	698	622		-10.8883
- S_P48678	U	6181	K.AQNTWGCGSSLR.T	2126	2191		3.05738
- S_P48678	U	6186	K.AQNTWGCGSSLR.T	2975	3613		21.4454
- S_P48678	U	8620	R.TALINSTGEEVAMR.K	1399	1615		15.4396
- S_P48678	U	8631	R.TALINSTGEEVAMR.K	1373	1456		6.04516
- S_P48678	U	8359	R.TALINSTGEEVAMR.K	946	874		-7.61099
- S_P48678	U	8374	R.TALINSTGEEVAMR.K	496	496		0
- S_P48678	U	7514	R.TALINSTGEEVAM(15.995)R.K	727	842		15.8184
- S_P48678	U	7508	R.TALINSTGEEVAM(15.995)R.K	634	311		-50.9464
- S_P48678	U	7519	R.TALINSTGEEVAM(15.995)R.K	598	542		-9.36455
- S_P48678	U	8278	R.SVGGSGGGSFGDNLVTR.S	1548	1760		13.6951
- S_P48678	U	8289	R.SVGGSGGGSFGDNLVTR.S	1972	1898		-3.75254
- S_P48678	U	8290	R.SVGGSGGGSFGDNLVTR.S	2921	3495		19.6508
P_P19324	P19324	28	15	278208	251442	Serpin H1 OS=Mus musculus GN=Serpinh1 PE=1 SV=3	-9.62086
- S_P19324	U	2958	K.ATTASQAK.A	8517	6832		-19.784
- S_P19324	U	2968	K.ATTASQAK.A	56192	44445		-20.9051
- S_P19324	U	8540	K.LRDEEVHTGLGELLR.S	1378	1845		33.8897
- S_P19324	U	8538	K.LRDEEVHTGLGELLR.S	5134	3201		-37.651
- S_P19324	U	8550	K.LRDEEVHTGLGELLR.S	5438	6551		20.4671
- S_P19324	U	11321	R.TDGALLVNAMFFKPHWDEK.F	7359	5839		-20.655
- S_P19324	U	6439	R.SYTVGVTMMHR.T	1777	2851		60.4389
- S_P19324	U	5093	R.SYTVGVTMM(15.995)HR.T	1163	1130		-2.83749
- S_P19324	U	8730	K.LQMVEMPLAHK.L	903	855		-5.31561
- S_P19324	U	8741	K.LQMVEMPLAHK.L	1258	1229		-2.30525
- S_P19324	U	7483	K.LQMVEM(15.995)PLAHK.L	1141	687		-39.7897
- S_P19324	U	7494	K.LQMVEM(15.995)PLAHK.L	931	868		-6.76692
- S_P19324	U	7649	K.LQM(15.995)VEMPLAHK.L	716	652		-8.93855
- S_P19324	U	7666	K.LQM(15.995)VEMPLAHK.L	266	292		9.77444
- S_P19324	U	10777	K.LSSLIILMPHHVEPLER.L	436	240		-44.9541
- S_P19324	U	7614	K.KAVAISLPK.G	14964	16451		9.93718
- S_P19324	U	7621	K.KAVAISLPK.G	19846	22311		12.4206
- S_P19324	U	9911	K.AVAISLPK.G	11343	8783		-22.569
- S_P19324	U	9924	K.AVAISLPK.G	45642	34108		-25.2706
- S_P19324	U	6978	K.GVVEVTHDLQK.H	8231	6692		-18.6976
- S_P19324	U	6987	K.GVVEVTHDLQK.H	19707	17570		-10.8439
- S_P19324	U	7009	K.GVVEVTHDLQK.H	570	492		-13.6842
- S_P19324	U	7536	K.HLAGLGLTEAIDKNK.A	329	301		-8.51064
- S_P19324	U	7550	K.HLAGLGLTEAIDKNK.A	211	310		46.9194
- S_P19324	U	11704	K.LFYADHPFIFLVR.D	18993	18638		-1.86911
- S_P19324	U	11715	K.LFYADHPFIFLVR.D	33149	33182		0.0995505
- S_P19324	U	10080	R.DNQSGSLLFIGR.L	12397	14728		18.8029
- S_P19324	U	10073	R.DNQSGSLLFIGR.L	217	359		65.4378
P_Q3THE2	Q3THE2	5	2	223727	225061	Myosin regulatory light chain 12B OS=Mus musculus GN=Myl12b PE=1 SV=2	0.596262
- S_Q3THE2	U	11085	R.FTDEEVDELYR.E	22597	14301		-36.7128
- S_Q3THE2	U	11098	R.FTDEEVDELYR.E	64660	45091		-30.2645
- S_Q3THE2	U	11103	R.FTDEEVDELYR.E	1730	1393		-19.4798
- S_Q3THE2	U	10069	K.GNFNYIEFTR.I	36387	43754		20.2462
- S_Q3THE2	U	10076	K.GNFNYIEFTR.I	98353	120522		22.5402
P_P63276	P63276	6	4	22099	25282	40S ribosomal protein S17 OS=Mus musculus GN=Rps17 PE=1 SV=2	14.4034
- S_P63276	U	9887	R.VCEEIAIIPSKK.L	1122	1366		21.7469
- S_P63276	U	9892	R.VCEEIAIIPSKK.L	1034	1272		23.0174
- S_P63276	U	9973	K.IAGYVTHLMK.R	4711	4431		-5.94354
- S_P63276	U	9983	K.IAGYVTHLMK.R	8900	11236		26.2472
- S_P63276	U	8325	K.IAGYVTHLM(15.995)K.R	3770	3923		4.05836
- S_P63276	U	11699	R.RDNYVPEVSALDQEIIEVDPDTK.E	2562	3054		19.2037
P_P62264	P62264	14	7	18382	25633	40S ribosomal protein S14 OS=Mus musculus GN=Rps14 PE=1 SV=3	39.4462
- S_P62264	U	6943	K.VKADRDESSPYAAM(15.995)LAAQDVAQR.C	123	187		52.0325
- S_P62264	U	10183	K.ADRDESSPYAAMLAAQDVAQR.C	569	962		69.0685
- S_P62264	U	10190	K.ADRDESSPYAAMLAAQDVAQR.C	854	745		-12.7635
- S_P62264	U	8408	K.ADRDESSPYAAMLAAQDVAQR.C	116	237		104.31
- S_P62264	U	8417	K.ADRDESSPYAAMLAAQDVAQR.C	178	151		-15.1685
- S_P62264	U	6591	K.ADRDESSPYAAM(15.995)LAAQDVAQR.C	75	132		76
- S_P62264	U	9975	K.ELGITALHIK.L	8744	8581		-1.86414
- S_P62264	U	8578	K.IGRIEDVTPIPSDSTR.R	351	2122		504.558
- S_P62264	U	8590	K.IGRIEDVTPIPSDSTR.R	254	1137		347.638
- S_P62264	U	7963	R.IEDVTPIPSDSTR.R	1062	804		-24.2938
- S_P62264	U	7973	R.IEDVTPIPSDSTR.R	2656	2151		-19.0136
- S_P62264	U	7991	R.IEDVTPIPSDSTR.R	281	82		-70.8185
- S_P62264	U	7953	R.IEDVTPIPSDSTRR.K	1442	3727		158.46
- S_P62264	U	7963	R.IEDVTPIPSDSTRR.K	1677	4615		175.194
P_Q8BGD8	Q8BGD8	2	2	863	1135	Cytochrome c oxidase assembly factor 6 homolog OS=Mus musculus GN=Coa6 PE=1 SV=1	31.518
- S_Q8BGD8	U	5213	R.CLDDNAEDAAR.C	611	939		53.6825
- S_Q8BGD8	U	9701	K.FEAGGFQSSQSTENS.-	252	196		-22.2222
P_Q9CPR4	Q9CPR4	15	6	123984	123823	60S ribosomal protein L17 OS=Mus musculus GN=Rpl17 PE=1 SV=3	-0.129855
- S_Q9CPR4	U	7923	R.YSLDPENPTK.S	8339	8070		-3.22581
- S_Q9CPR4	U	7930	R.YSLDPENPTK.S	2720	3032		11.4706
- S_Q9CPR4	U	7937	R.YSLDPENPTK.S	4200	4420		5.2381
- S_Q9CPR4	U	10546	K.KSAEFLLHMLK.N	6087	7320		20.2563
- S_Q9CPR4	U	10559	K.KSAEFLLHMLK.N	6118	9107		48.8558
- S_Q9CPR4	U	11206	K.SAEFLLHMLK.N	4320	4351		0.717593
- S_Q9CPR4	U	4494	K.NAESNAELK.G	2538	2576		1.49724
- S_Q9CPR4	U	4502	K.NAESNAELK.G	5513	5784		4.91565
- S_Q9CPR4	U	4516	K.NAESNAELK.G	539	559		3.71058
- S_Q9CPR4	U	11108	K.GLDVDSLVIEHIQVNK.A	3706	4214		13.7075
- S_Q9CPR4	U	11121	K.GLDVDSLVIEHIQVNK.A	47823	47309		-1.0748
- S_Q9CPR4	U	11132	K.GLDVDSLVIEHIQVNK.A	16835	18632		10.6742
- S_Q9CPR4	U	7593	K.EQIVPKPEEEVAQK.K	2572	1523		-40.7854
- S_Q9CPR4	U	7603	K.EQIVPKPEEEVAQK.K	12005	6184		-48.4881
- S_Q9CPR4	U	7644	K.EQIVPKPEEEVAQK.K	669	742		10.9118
P_Q9CY58	Q9CY58	17	8	166880	123660	Plasminogen activator inhibitor 1 RNA-binding protein OS=Mus musculus GN=Serbp1 PE=1 SV=2	-25.8988
- S_Q9CY58	U	4503	K.EAGGGGVGGPGAK.S	4983	5142		3.19085
- S_Q9CY58	U	4693	K.SAAQAAAQTNSNAAGK.Q	2170	2068		-4.70046
- S_Q9CY58	U	4700	K.SAAQAAAQTNSNAAGK.Q	2999	1954		-34.8449
- S_Q9CY58	U	4913	K.SAAQAAAQTNSNAAGK.Q	579	270		-53.3679
- S_Q9CY58	U	4409	K.SAAQAAAQTNSNAAGK.Q	5920	5605		-5.32095
- S_Q9CY58	U	4417	K.SAAQAAAQTNSNAAGK.Q	12272	7256		-40.8735
- S_Q9CY58	U	7827	R.KNPLPPSVGVADK.K	2662	1691		-36.4763
- S_Q9CY58	U	7838	R.KNPLPPSVGVADK.K	4114	2435		-40.8119
- S_Q9CY58	U	7927	K.EETQPPVALK.K	5309	1977		-62.7613
- S_Q9CY58	U	7940	K.EETQPPVALK.K	2995	1139		-61.9699
- S_Q9CY58	U	4286	R.RPDQQLQGDGK.L	6619	6450		-2.55326
- S_Q9CY58	U	4296	R.RPDQQLQGDGK.L	23483	20620		-12.1918
- S_Q9CY58	U	7446	R.GGSGSHNWGTVKDELTESPK.Y	473	724		53.0655
- S_Q9CY58	U	7455	R.GGSGSHNWGTVKDELTESPK.Y	316	392		24.0506
- S_Q9CY58	U	10339	K.EMTLDEWK.A	25870	20267		-21.6583
- S_Q9CY58	U	10353	K.EMTLDEWK.A	65639	45355		-30.9024
- S_Q9CY58	U	7170	R.KPANDITSQLEINFGDLGR.P	477	315		-33.9623
P_P61089	P61089	5	4	28090	29383	Ubiquitin-conjugating enzyme E2 N OS=Mus musculus GN=Ube2n PE=1 SV=1	4.60306
- S_P61089	U	9209	R.LLAEPVPGIK.A	2009	2194		9.20856
- S_P61089	U	2624	K.AEPDESNAR.Y	5119	6195		21.0197
- S_P61089	U	2636	K.AEPDESNAR.Y	14073	14258		1.31457
- S_P61089	U	11577	R.YFHVVIAGPQDSPFEGGTFK.L	2714	2092		-22.9182
- S_P61089	U	8920	K.DKWSPALQIR.T	4175	4644		11.2335
P_P16858	P16858	16	8	62934	66638	Glyceraldehyde-3-phosphate dehydrogenase OS=Mus musculus GN=Gapdh PE=1 SV=2	5.88553
- S_P16858	U	11989	K.WGEAGAEYVVESTGVFTTMEK.A	3250	4508		38.7077
- S_P16858	U	11557	R.VIISAPSADAPMFVMGVNHEK.Y	14708	15880		7.96845
- S_P16858	U	11561	R.VIISAPSADAPMFVMGVNHEK.Y	3291	2504		-23.9137
- S_P16858	U	11193	R.VIISAPSADAPMFVM(15.995)GVNHEK.Y	6540	7422		13.4862
- S_P16858	U	10420	R.VIISAPSADAPM(15.995)FVM(15.995)GVNHEK.Y	1220	1104		-9.5082
- S_P16858	U	10439	R.VIISAPSADAPM(15.995)FVM(15.995)GVNHEK.Y	625	878		40.48
- S_P16858	U	10428	R.VIISAPSADAPM(15.995)FVM(15.995)GVNHEK.Y	761	1128		48.226
- S_P16858	U	10445	R.VIISAPSADAPM(15.995)FVM(15.995)GVNHEK.Y	398	403		1.25628
- S_P16858	U	11950	K.VIHDNFGIVEGLMTTVHAITATQK.T	4281	3048		-28.8017
- S_P16858	U	5240	K.QASEGPLK.G	4581	3270		-28.6182
- S_P16858	U	5251	K.QASEGPLK.G	2675	2844		6.31776
- S_P16858	U	7221	K.LISWYDNEYGYSNR.V	737	898		21.8453
- S_P16858	U	7218	K.LISWYDNEYGYSNR.V	232	255		9.91379
- S_P16858	U	12516	R.VVDLMAYMASKE.-	7172	9402		31.0931
- S_P16858	U	12525	R.VVDLMAYMASKE.-	8170	7635		-6.54835
- S_P16858	U	12519	R.VVDLMAYMASKE.-	4293	5459		27.1605
P_Q99LY9	Q99LY9	5	3	14393	16601	NADH dehydrogenase [ubiquinone] iron-sulfur protein 5 OS=Mus musculus GN=Ndufs5 PE=1 SV=3	15.3408
- S_Q99LY9	U	10415	R.HFMFLSAEQPYK.N	4431	4713		6.36425
- S_Q99LY9	U	10420	R.HFMFLSAEQPYK.N	5255	5608		6.71741
- S_Q99LY9	U	12460	K.IEFDDFEECLLR.Y	4165	5811		39.5198
- S_Q99LY9	U	1523	K.YTPPPHHSGR.E	300	259		-13.6667
- S_Q99LY9	U	1529	K.YTPPPHHSGR.E	242	210		-13.2231
P_P63024	P63024	2	1	1480	1896	Vesicle-associated membrane protein 3 OS=Mus musculus GN=Vamp3 PE=1 SV=1	28.1081
- S_P63024	U	10243	R.LQQTQNQVDEVVDIM(15.995)R.V	449	574		27.8396
- S_P63024	U	10257	R.LQQTQNQVDEVVDIM(15.995)R.V	1031	1322		28.225
P_Q9Z1P6	Q9Z1P6	7	5	10327	10372	NADH dehydrogenase [ubiquinone] 1 alpha subcomplex subunit 7 OS=Mus musculus GN=Ndufa7 PE=1 SV=3	0.435751
- S_Q9Z1P6	U	5253	R.TQPPPKLPVGPSHK.L	355	794		123.662
- S_Q9Z1P6	U	5058	K.LPVGPSHK.L	1107	845		-23.6676
- S_Q9Z1P6	U	5068	K.LPVGPSHK.L	789	811		2.78834
- S_Q9Z1P6	U	6059	K.AAESSAMAATEK.K	2758	3118		13.0529
- S_Q9Z1P6	U	6070	K.AAESSAMAATEK.K	2435	2429		-0.246407
- S_Q9Z1P6	U	4653	K.AAESSAM(15.995)AATEK.K	788	711		-9.77157
- S_Q9Z1P6	U	6256	K.KAVTPAPPMK.R	2095	1664		-20.5728
P_O88492	O88492	17	10	93889	105648	Perilipin-4 OS=Mus musculus GN=Plin4 PE=1 SV=2	12.5244
- S_O88492	U	6281	K.GTVQTGLDTTK.S	655	767		17.0992
- S_O88492	U	6627	K.SVVMGTK.D	14618	15979		9.31044
- S_O88492	U	6639	K.SVVMGTK.D	27127	27809		2.5141
- S_O88492	U	6688	K.GTIQGGLDTTK.S	3370	3981		18.1306
- S_O88492	U	9213	K.DTVTTGLTGAVNVAK.G	1006	997		-0.894632
- S_O88492	U	9226	K.DTVTTGLTGAVNVAK.G	364	561		54.1209
- S_O88492	U	9208	K.DTVTTGLTGAVNVAK.G	2493	1820		-26.9956
- S_O88492	U	6544	K.GTAQMGIDTSK.T	2185	2411		10.3432
- S_O88492	U	5250	K.GAAQGGLDTTK.S	5655	6261		10.7162
- S_O88492	U	5262	K.GAAQGGLDTTK.S	7977	8773		9.97869
- S_O88492	U	5896	K.GAVQGGLDTTK.S	3966	4095		3.25265
- S_O88492	U	5908	K.GAVQGGLDTTK.S	2996	4413		47.2964
- S_O88492	U	7690	K.SVLMGTK.D	8920	11279		26.4462
- S_O88492	U	7702	K.SVLMGTK.D	7616	10926		43.4611
- S_O88492	U	5049	K.GSAQGGLDTTK.S	1933	2004		3.67305
- S_O88492	U	5054	K.GSAQGGLDTTK.S	2407	3111		29.248
- S_O88492	U	4628	K.GTVQTGLDTSQR.V	601	461		-23.2945
P_P97351	P97351	11	6	63095	63958	40S ribosomal protein S3a OS=Mus musculus GN=Rps3a PE=1 SV=3	1.36778
- S_P97351	U	9254	K.DWYDVK.A	2604	2622		0.691244
- S_P97351	U	9267	K.DWYDVK.A	1730	2085		20.5202
- S_P97351	U	8029	K.LITEDVQGK.N	10317	9848		-4.5459
- S_P97351	U	8037	K.LITEDVQGK.N	11971	11959		-0.100242
- S_P97351	U	8031	K.NCLTNFHGMDLTR.D	2513	2815		12.0175
- S_P97351	U	8045	K.NCLTNFHGMDLTR.D	3084	4306		39.6239
- S_P97351	U	7371	K.TTDGYLLR.L	5720	5918		3.46154
- S_P97351	U	7382	K.TTDGYLLR.L	12125	12576		3.71959
- S_P97351	U	2325	K.TSYAQHQQVR.Q	2565	2389		-6.8616
- S_P97351	U	3386	K.AAGDETGAK.V	5297	4734		-10.6287
- S_P97351	U	3398	K.AAGDETGAK.V	5169	4706		-8.95725
P_P62082	P62082	1	1	8886	4895	40S ribosomal protein S7 OS=Mus musculus GN=Rps7 PE=2 SV=1	-44.9133
- S_P62082	U	2464	K.AQQNNVEHK.V	8886	4895		-44.9133
P_Q8BP67	Q8BP67	9	6	147311	170262	60S ribosomal protein L24 OS=Mus musculus GN=Rpl24 PE=1 SV=2	15.58
- S_Q8BP67	U	9915	-.MKVELCSFSGYK.I	2439	5179		112.341
- S_Q8BP67	U	11272	K.VFQFLNAK.C	112776	125711		11.4696
- S_Q8BP67	U	4298	K.GQSEEIQK.K	2613	2358		-9.7589
- S_Q8BP67	U	9484	R.AITGASLADIMAK.R	1283	1566		22.0577
- S_Q8BP67	U	9483	R.AITGASLADIMAK.R	187	372		98.9305
- S_Q8BP67	U	8690	R.AITGASLADIM(15.995)AK.R	388	809		108.505
- S_Q8BP67	U	8681	R.AITGASLADIM(15.995)AK.R	513	382		-25.5361
- S_Q8BP67	U	4579	K.KTAMAAAK.A	9317	11639		24.9222
- S_Q8BP67	U	4582	K.KTAMAAAK.A	17795	22246		25.0126
P_Q9DCX2	Q9DCX2	11	4	56332	67421	ATP synthase subunit d, mitochondrial OS=Mus musculus GN=Atp5h PE=1 SV=3	19.6851
- S_Q9DCX2	U	12502	K.TIDWVSFVEVMPQNQK.A	2709	3013		11.2219
- S_Q9DCX2	U	5602	K.SWNETFHAR.L	5857	6705		14.4784
- S_Q9DCX2	U	5608	K.SWNETFHAR.L	9535	12827		34.5254
- S_Q9DCX2	U	7429	K.SCAEFVSGSQLR.I	11861	14406		21.4569
- S_Q9DCX2	U	7441	K.SCAEFVSGSQLR.I	15934	18819		18.1059
- S_Q9DCX2	U	7434	K.SCAEFVSGSQLR.I	3595	4604		28.0668
- S_Q9DCX2	U	7443	K.SCAEFVSGSQLR.I	4357	4381		0.550838
- S_Q9DCX2	U	10484	K.KYPYWPHQPIENL.-	652	894		37.1166
- S_Q9DCX2	U	10496	K.KYPYWPHQPIENL.-	1359	1085		-20.1619
- S_Q9DCX2	U	8686	K.KYPYWPHQPIENL.-	230	329		43.0435
- S_Q9DCX2	U	8692	K.KYPYWPHQPIENL.-	243	358		47.3251
P_P60766	P60766	3	3	22167	17032	Cell division control protein 42 homolog OS=Mus musculus GN=Cdc42 PE=1 SV=2	-23.1651
- S_P60766	U	11748	K.TPFLLVGTQIDLR.D	8040	5205		-35.2612
- S_P60766	U	6340	R.DDPSTIEK.L	11130	7728		-30.566
- S_P60766	U	7535	K.YVECSALTQK.G	2997	4099		36.7701
P_O08709	O08709	8	6	33547	31134	Peroxiredoxin-6 OS=Mus musculus GN=Prdx6 PE=1 SV=3	-7.19289
- S_O08709	U	9567	R.DFTPVCTTELGR.A	1927	1690		-12.2989
- S_O08709	U	8000	K.DINAYNGETPTEK.L	560	532		-5
- S_O08709	U	12229	K.LPFPIIDDK.G	10111	7913		-21.7387
- S_O08709	U	10710	K.LSILYPATTGR.N	5283	4799		-9.16146
- S_O08709	U	10727	K.LSILYPATTGR.N	5369	5038		-6.16502
- S_O08709	U	9242	R.NFDEILR.V	5004	4577		-8.53317
- S_O08709	U	9252	R.NFDEILR.V	4547	5176		13.8333
- S_O08709	U	9031	K.KGESVMVVPTLSEEEAK.Q	746	1409		88.874
P_P19536	P19536	12	6	76721	89702	Cytochrome c oxidase subunit 5B, mitochondrial OS=Mus musculus GN=Cox5b PE=1 SV=1	16.9197
- S_P19536	U	11504	K.GLDPYNMLPPK.A	26511	37351		40.8887
- S_P19536	U	11518	K.GLDPYNMLPPK.A	18013	20774		15.3278
- S_P19536	U	9897	K.GLDPYNM(15.995)LPPK.A	639	677		5.94679
- S_P19536	U	7628	K.AASGTKEDPNLVPSISNK.R	1883	2711		43.9724
- S_P19536	U	7643	K.AASGTKEDPNLVPSISNK.R	1182	2284		93.2318
- S_P19536	U	7651	K.AASGTKEDPNLVPSISNK.R	1927	3091		60.4048
- S_P19536	U	9268	K.EDPNLVPSISNK.R	5830	3359		-42.3842
- S_P19536	U	9280	K.EDPNLVPSISNK.R	8425	4300		-48.9614
- S_P19536	U	8425	K.EDPNLVPSISNKR.I	2904	3290		13.292
- S_P19536	U	7221	K.EDPNLVPSISNKR.I	3410	4305		26.2463
- S_P19536	U	3276	R.CPNCGTHYK.L	2789	3598		29.0068
- S_P19536	U	3283	R.CPNCGTHYK.L	3208	3962		23.5037
P_P62852	P62852	4	4	299808	248162	40S ribosomal protein S25 OS=Mus musculus GN=Rps25 PE=1 SV=1	-17.2264
- S_P62852	U	11393	R.DKLNNLVLFDK.A	139455	95328		-31.6425
- S_P62852	U	11397	K.LNNLVLFDK.A	37587	29069		-22.6621
- S_P62852	U	11740	R.AALQELLSK.G	86288	85830		-0.530781
- S_P62852	U	5243	R.AQVIYTR.N	36478	37935		3.99419
P_P62858	P62858	6	3	37650	39474	40S ribosomal protein S28 OS=Mus musculus GN=Rps28 PE=1 SV=1	4.84462
- S_P62858	U	7272	R.VEFMDDTSR.S	5346	4028		-24.6539
- S_P62858	U	7284	R.VEFMDDTSR.S	18963	21884		15.4037
- S_P62858	U	6753	R.VEFM(15.995)DDTSR.S	3939	4517		14.6738
- S_P62858	U	6759	R.VEFM(15.995)DDTSR.S	5239	5483		4.65738
- S_P62858	U	9546	R.EGDVLTLLESER.E	3917	3237		-17.3602
- S_P62858	U	9548	R.EGDVLTLLESER.E	246	325		32.1138
P_Q4VAA2	Q4VAA2	11	6	79060	84541	Protein CDV3 OS=Mus musculus GN=Cdv3 PE=1 SV=2	6.93271
- S_Q4VAA2	U	3633	R.SGDGGSAGPAGK.A	13232	15426		16.581
- S_Q4VAA2	U	3645	R.SGDGGSAGPAGK.A	16050	14465		-9.87539
- S_Q4VAA2	U	3639	R.SGDGGSAGPAGK.A	4545	4564		0.418042
- S_Q4VAA2	U	3651	R.SGDGGSAGPAGK.A	7552	6382		-15.4926
- S_Q4VAA2	U	7172	R.EVDYSGLR.V	23616	30054		27.2612
- S_Q4VAA2	U	7185	R.EVDYSGLR.V	12818	12295		-4.0802
- S_Q4VAA2	U	6165	K.EDDDNEKREDPGDNWEEGGGGSGAEK.S	117	120		2.5641
- S_Q4VAA2	U	6992	R.EDPGDNWEEGGGGSGAEK.S	80	114		42.5
- S_Q4VAA2	U	10506	K.TAPVQAPPAPVTVTETPEPAMPSGVYRPPGAR.L	241	370		53.527
- S_Q4VAA2	U	10517	K.TAPVQAPPAPVTVTETPEPAMPSGVYRPPGAR.L	416	402		-3.36538
- S_Q4VAA2	U	3231	K.YSHTQYS.-	393	349		-11.1959
P_Q6IRU2	Q6IRU2	12	9	93527	74362	Tropomyosin alpha-4 chain OS=Mus musculus GN=Tpm4 PE=1 SV=3	-20.4914
- S_Q6IRU2	U	8113	K.IQALQQQADDAEDR.A	2354	2005		-14.8258
- S_Q6IRU2	U	8100	K.IQALQQQADDAEDR.A	519	904		74.1811
- S_Q6IRU2	U	2754	R.ELDGERER.R	5423	9755		79.882
- S_Q6IRU2	U	9137	R.RIQLLEEELDR.A	1289	1042		-19.1621
- S_Q6IRU2	U	9153	R.RIQLLEEELDR.A	743	560		-24.6299
- S_Q6IRU2	U	11385	R.IQLLEEELDR.A	52646	30240		-42.5597
- S_Q6IRU2	U	11551	R.AQEQLATALQNLEEAEK.A	1471	709		-51.8015
- S_Q6IRU2	U	10816	R.KLVILEGELK.R	602	342		-43.1894
- S_Q6IRU2	U	10822	R.KLVILEGELK.R	4288	5027		17.2341
- S_Q6IRU2	U	11823	K.LVILEGELK.R	6678	5845		-12.4738
- S_Q6IRU2	U	6731	R.AEVSELK.C	15745	15252		-3.13115
- S_Q6IRU2	U	5592	K.SLEAASEK.Y	1769	2681		51.5546
P_Q9D8E6	Q9D8E6	19	12	247210	264177	60S ribosomal protein L4 OS=Mus musculus GN=Rpl4 PE=1 SV=3	6.8634
- S_Q9D8E6	U	10533	R.PLISVYSEK.G	7151	3912		-45.2944
- S_Q9D8E6	U	10544	R.PLISVYSEK.G	9534	4553		-52.2446
- S_Q9D8E6	U	11521	K.NVTLPAVFK.A	53571	59221		10.5468
- S_Q9D8E6	U	11524	K.NVTLPAVFK.A	63194	69274		9.62117
- S_Q9D8E6	U	10088	K.APIRPDIVNFVHTNLR.K	1484	2240		50.9434
- S_Q9D8E6	U	10099	K.APIRPDIVNFVHTNLR.K	2383	2726		14.3936
- S_Q9D8E6	U	5589	R.SGQGAFGNMCR.G	5834	8044		37.8814
- S_Q9D8E6	U	5596	R.SGQGAFGNMCR.G	7255	7647		5.40317
- S_Q9D8E6	U	8151	R.MFAPTK.T	23208	25520		9.96208
- S_Q9D8E6	U	11316	R.IEEVPELPLVVEDKVEGYKK.T	6137	8682		41.4698
- S_Q9D8E6	U	8641	R.RGPCIIYNEDNGIIK.A	3083	2847		-7.65488
- S_Q9D8E6	U	8651	R.RGPCIIYNEDNGIIK.A	1554	1827		17.5676
- S_Q9D8E6	U	12044	R.FCIWTESAFR.K	18240	17458		-4.28728
- S_Q9D8E6	U	10010	R.KLDELYGTWR.K	3640	3947		8.43407
- S_Q9D8E6	U	10019	R.KLDELYGTWR.K	9573	10871		13.559
- S_Q9D8E6	U	6389	K.MMNTDLSR.I	4244	5488		29.312
- S_Q9D8E6	U	9005	K.KLEAAATALATK.S	13618	12463		-8.48142
- S_Q9D8E6	U	9018	K.KLEAAATALATK.S	13248	17056		28.744
- S_Q9D8E6	U	8867	K.LEAAATALATK.S	259	401		54.8263
P_P62073	P62073	3	2	4959	5811	Mitochondrial import inner membrane translocase subunit Tim10 OS=Mus musculus GN=Timm10 PE=1 SV=1	17.1809
- S_P62073	U	12756	R.AQQLAAELEVEMMADMYNR.M	289	140		-51.5571
- S_P62073	U	4202	R.VQQSSGPA.-	1515	2396		58.1518
- S_P62073	U	4210	R.VQQSSGPA.-	3155	3275		3.80349
P_Q8BGD9	Q8BGD9	22	15	132351	134813	Eukaryotic translation initiation factor 4B OS=Mus musculus GN=Eif4b PE=1 SV=1	1.86021
- S_Q8BGD9	U	5303	R.VDVADQAQDKDRDDR.S	8348	6275		-24.8323
- S_Q8BGD9	U	4037	R.RGDDSFGDK.Y	1432	1711		19.4832
- S_Q8BGD9	U	4989	R.AFGSGYR.R	12796	12504		-2.28196
- S_Q8BGD9	U	4998	R.AFGSGYR.R	25749	27178		5.54973
- S_Q8BGD9	U	2732	R.GGGDRYEDRYDR.R	4409	4623		4.85371
- S_Q8BGD9	U	2742	R.GGGDRYEDRYDR.R	5182	7251		39.9267
- S_Q8BGD9	U	3928	R.DDYSRDDYR.R	3939	5135		30.363
- S_Q8BGD9	U	3936	R.DDYSRDDYR.R	3776	6411		69.7828
- S_Q8BGD9	U	3164	R.SAPKEDDASASTSQSSR.A	11541	13486		16.853
- S_Q8BGD9	U	2290	K.EDDASASTSQSSR.A	1557	546		-64.9326
- S_Q8BGD9	U	7105	R.AASIFGGAKPVDTAAR.E	1532	1449		-5.41775
- S_Q8BGD9	U	7775	K.VMPAPPPK.E	4320	2974		-31.1574
- S_Q8BGD9	U	7790	K.VMPAPPPK.E	3608	2352		-34.8115
- S_Q8BGD9	U	6678	K.ENAWVK.R	7400	4354		-41.1622
- S_Q8BGD9	U	4387	R.SQSSDTEQPSPTSGGGK.V	805	907		12.6708
- S_Q8BGD9	U	6373	K.VAAVQPPEEGPSR.K	883	824		-6.68177
- S_Q8BGD9	U	6386	K.VAAVQPPEEGPSR.K	1169	841		-28.0582
- S_Q8BGD9	U	5369	K.VAAVQPPEEGPSRK.D	1350	2461		82.2963
- S_Q8BGD9	U	5506	K.DGNKVDVVGATQGQAGSCSR.G	1744	2458		40.9404
- S_Q8BGD9	U	5520	K.DGNKVDVVGATQGQAGSCSR.G	390	285		-26.9231
- S_Q8BGD9	U	3774	K.KPEENPASK.F	6503	7122		9.51868
- S_Q8BGD9	U	3785	K.KPEENPASK.F	23918	23666		-1.0536
P_Q9JKB3	Q9JKB3	2	2	492	478	Y-box-binding protein 3 OS=Mus musculus GN=Ybx3 PE=1 SV=2	-2.84553
- S_Q9JKB3	U	8142	R.MQAGEIGEMKDGVPEGTQLQAHR.N	365	404		10.6849
- S_Q9JKB3	U	5072	R.PRPAPAIGEAEDKENQQAANGPNQPSAR.R	127	74		-41.7323
P_Q9CPQ1	Q9CPQ1	6	3	95498	95720	Cytochrome c oxidase subunit 6C OS=Mus musculus GN=Cox6c PE=1 SV=3	0.232466
- S_Q9CPQ1	U	5972	K.FGVAEPR.K	11345	10247		-9.67827
- S_Q9CPQ1	U	5982	K.FGVAEPR.K	13522	13317		-1.51605
- S_Q9CPQ1	U	7761	K.AYAEFYR.N	14453	15630		8.14364
- S_Q9CPQ1	U	7772	K.AYAEFYR.N	18391	16831		-8.48241
- S_Q9CPQ1	U	8199	K.AGIFQSAK.-	15112	16188		7.12017
- S_Q9CPQ1	U	8212	K.AGIFQSAK.-	22675	23507		3.66924
P_Q99KJ8	Q99KJ8	15	10	69303	59255	Dynactin subunit 2 OS=Mus musculus GN=Dctn2 PE=1 SV=3	-14.4987
- S_Q99KJ8	U	8625	K.YADLPGIAR.N	8639	7630		-11.6796
- S_Q99KJ8	U	8638	K.YADLPGIAR.N	9441	10766		14.0345
- S_Q99KJ8	U	7296	K.GLDFSDR.I	6053	5555		-8.22733
- S_Q99KJ8	U	9971	K.RTGYESGDYEMLGEGLGVK.E	975	698		-28.4103
- S_Q99KJ8	U	9990	K.RTGYESGDYEMLGEGLGVK.E	648	717		10.6481
- S_Q99KJ8	U	10938	R.LLHEVQELTTEVEK.I	6655	4991		-25.0038
- S_Q99KJ8	U	9861	K.LTPVVLAK.Q	5345	4815		-9.91581
- S_Q99KJ8	U	9873	K.LTPVVLAK.Q	9521	6690		-29.7343
- S_Q99KJ8	U	11269	R.LLLQLEATK.S	7953	7856		-1.21967
- S_Q99KJ8	U	9242	R.LTELEATVR.C	4316	4106		-4.86562
- S_Q99KJ8	U	11416	K.VSALDLAVLDQVEAR.L	783	583		-25.5428
- S_Q99KJ8	U	5308	K.ASVEDADTQNK.V	2852	1146		-59.8177
- S_Q99KJ8	U	5293	K.ASVEDADTQNK.V	3243	1595		-50.8171
- S_Q99KJ8	U	5307	K.ASVEDADTQNK.V	2655	1863		-29.8305
- S_Q99KJ8	U	8028	K.DNTALLTQVQTTM(15.995)R.E	224	244		8.92857
P_P08228	P08228	6	4	70031	55340	Superoxide dismutase [Cu-Zn] OS=Mus musculus GN=Sod1 PE=1 SV=2	-20.9779
- S_P08228	U	7228	K.GDGPVQGTIHFEQK.A	9604	8269		-13.9005
- S_P08228	U	7238	K.GDGPVQGTIHFEQK.A	6623	5660		-14.5402
- S_P08228	U	1652	K.KHGGPADEER.H	1989	1855		-6.73705
- S_P08228	U	5909	R.HVGDLGNVTAGK.D	12115	10139		-16.3104
- S_P08228	U	5917	R.HVGDLGNVTAGK.D	17655	16160		-8.46786
- S_P08228	U	2694	K.GGNEESTK.T	22045	13257		-39.8639
P_P58771	P58771	6	3	71079	63133	Tropomyosin alpha-1 chain OS=Mus musculus GN=Tpm1 PE=1 SV=1	-11.1791
- S_P58771	U	10045	R.KLVIIESDLER.A	28734	27772		-3.34795
- S_P58771	U	11029	K.LVIIESDLER.A	29892	18331		-38.6759
- S_P58771	U	10829	K.LVIIESDLER.A	2741	6584		140.204
- S_P58771	U	9241	K.CAELEEELK.T	6727	7443		10.6437
- S_P58771	U	9268	K.CAELEEELK.T	2033	1881		-7.47664
- S_P58771	U	9235	K.CAELEEELK.T	952	1122		17.8571
P_Q61166	Q61166	6	4	23914	19555	Microtubule-associated protein RP/EB family member 1 OS=Mus musculus GN=Mapre1 PE=1 SV=3	-18.2278
- S_Q61166	U	7836	K.LEHEYIQNFK.I	2906	2704		-6.95114
- S_Q61166	U	7842	K.LEHEYIQNFK.I	3225	2584		-19.876
- S_Q61166	U	9539	K.ILQAGFK.R	6747	5063		-24.9592
- S_Q61166	U	9553	K.ILQAGFK.R	10365	8464		-18.3406
- S_Q61166	U	9885	R.QGQETAVAPSLVAPALSKPK.K	216	380		75.9259
- S_Q61166	U	10149	R.KNPGVGNGDDEAAELMQQVK.V	455	360		-20.8791
P_Q78HU7	Q78HU7	3	2	2522	2565	Glycophorin-C OS=Mus musculus GN=Gypc PE=1 SV=2	1.705
- S_Q78HU7	U	11429	K.GTEFAESADAALQSDPALQDAGDTSK.K	1227	1152		-6.11247
- S_Q78HU7	U	11026	K.GTEFAESADAALQSDPALQDAGDTSKK.E	164	386		135.366
- S_Q78HU7	U	11000	K.GTEFAESADAALQSDPALQDAGDTSKK.E	1131	1027		-9.1954
P_Q02819	Q02819	10	8	17183	19638	Nucleobindin-1 OS=Mus musculus GN=Nucb1 PE=1 SV=2	14.2874
- S_Q02819	U	9601	K.LSQELDFVSHNVR.T	996	925		-7.12851
- S_Q02819	U	9613	K.LSQELDFVSHNVR.T	1313	1185		-9.74867
- S_Q02819	U	9306	K.QEPNLQVDHMNLLK.Q	1648	1880		14.0777
- S_Q02819	U	5625	R.DLAQYDAAHHEEFKR.Y	1989	3793		90.6988
- S_Q02819	U	7214	R.YLESLGEEQR.K	716	508		-29.0503
- S_Q02819	U	7005	R.YLESLGEEQRK.E	1480	2050		38.5135
- S_Q02819	U	3480	K.NEEDDM(15.995)REMEEER.L	65	73		12.3077
- S_Q02819	U	9241	K.EFGDTGEGWK.T	5569	6084		9.24762
- S_Q02819	U	6024	R.LSQETEALGR.S	1532	1371		-10.5091
- S_Q02819	U	6039	R.LSQETEALGR.S	1875	1769		-5.65333
P_Q9D6J6	Q9D6J6	11	5	43584	36014	NADH dehydrogenase [ubiquinone] flavoprotein 2, mitochondrial OS=Mus musculus GN=Ndufv2 PE=1 SV=2	-17.3688
- S_Q9D6J6	U	8606	R.DTPENNPDTPFDFTPENYKR.I	185	297		60.5405
- S_Q9D6J6	U	8613	R.DTPENNPDTPFDFTPENYKR.I	180	278		54.4444
- S_Q9D6J6	U	10472	K.NYPEGHQAAAVLPVLDLAQR.Q	4643	4942		6.4398
- S_Q9D6J6	U	10484	K.NYPEGHQAAAVLPVLDLAQR.Q	1556	2114		35.8612
- S_Q9D6J6	U	10732	R.DSDSILETLQR.K	2304	2710		17.6215
- S_Q9D6J6	U	10743	R.DSDSILETLQR.K	5825	6024		3.41631
- S_Q9D6J6	U	10739	R.DSDSILETLQR.K	517	861		66.5377
- S_Q9D6J6	U	10746	R.DSDSILETLQR.K	852	873		2.46479
- S_Q9D6J6	U	5157	K.VGETTPDK.L	7078	3716		-47.4993
- S_Q9D6J6	U	5168	K.VGETTPDK.L	11625	6530		-43.828
- S_Q9D6J6	U	12696	K.DIEEIIDELK.A	8819	7669		-13.04
P_Q91WK5	Q91WK5	2	1	51848	52100	Glycine cleavage system H protein, mitochondrial OS=Mus musculus GN=Gcsh PE=1 SV=2	0.486036
- S_Q91WK5	U	10806	K.SCYEDGWLIK.M	28713	30685		6.86797
- S_Q91WK5	U	10819	K.SCYEDGWLIK.M	23135	21415		-7.43462
P_P17182	P17182	9	5	36054	33501	Alpha-enolase OS=Mus musculus GN=Eno1 PE=1 SV=3	-7.08105
- S_P17182	U	5537	K.GVSQAVEHINK.T	4630	4183		-9.65443
- S_P17182	U	5548	K.GVSQAVEHINK.T	10179	9809		-3.63493
- S_P17182	U	7670	K.TIAPALVSK.K	1794	1655		-7.74805
- S_P17182	U	7675	K.TIAPALVSK.K	3379	2728		-19.2661
- S_P17182	U	6433	K.VNVVEQEK.I	2825	2107		-25.4159
- S_P17182	U	6444	K.VNVVEQEK.I	3832	3550		-7.35908
- S_P17182	U	10302	K.LMIEMDGTENK.S	4119	4459		8.25443
- S_P17182	U	10315	K.LMIEMDGTENK.S	5028	4749		-5.54893
- S_P17182	U	12110	K.LAMQEFMILPVGASSFR.E	268	261		-2.61194
P_P63158	P63158	11	6	149984	142142	High mobility group protein B1 OS=Mus musculus GN=Hmgb1 PE=1 SV=2	-5.22856
- S_P63158	U	8160	K.HPDASVNFSEFSK.K	2888	1783		-38.2618
- S_P63158	U	8170	K.HPDASVNFSEFSK.K	5618	2896		-48.4514
- S_P63158	U	6387	K.TYIPPKGETK.K	21809	20893		-4.2001
- S_P63158	U	7861	K.IKGEHPGLSIGDVAK.K	46157	40860		-11.476
- S_P63158	U	7874	K.IKGEHPGLSIGDVAK.K	60911	64577		6.01862
- S_P63158	U	7797	K.IKGEHPGLSIGDVAK.K	2350	2629		11.8723
- S_P63158	U	7252	K.GEHPGLSIGDVAK.K	4309	3688		-14.4117
- S_P63158	U	7269	K.GEHPGLSIGDVAK.K	1150	741		-35.5652
- S_P63158	U	9060	K.KLGEMWNNTAADDK.Q	2762	1603		-41.9623
- S_P63158	U	9915	K.LGEMWNNTAADDKQPYEK.K	1440	1563		8.54167
- S_P63158	U	10058	K.LGEMWNNTAADDKQPYEK.K	590	909		54.0678
P_P16110	P16110	18	7	123562	140384	Galectin-3 OS=Mus musculus GN=Lgals3 PE=1 SV=3	13.6142
- S_P16110	U	10955	R.MLITIMGTVKPNANR.I	26890	30620		13.8713
- S_P16110	U	5142	R.RGNDVAFHFNPR.F	1058	963		-8.97921
- S_P16110	U	6015	R.RGNDVAFHFNPR.F	2792	2892		3.58166
- S_P16110	U	5119	R.RGNDVAFHFNPR.F	3562	4622		29.7586
- S_P16110	U	5133	R.RGNDVAFHFNPR.F	3973	4748		19.5067
- S_P16110	U	6774	R.GNDVAFHFNPR.F	2960	3060		3.37838
- S_P16110	U	6786	R.GNDVAFHFNPR.F	9119	10302		12.9729
- S_P16110	U	5662	R.VIVCNTK.Q	4399	4435		0.818368
- S_P16110	U	5674	R.VIVCNTK.Q	8041	6341		-21.1416
- S_P16110	U	8604	R.QSAFPFESGKPFK.I	1174	1710		45.6559
- S_P16110	U	8611	R.QSAFPFESGKPFK.I	2978	3003		0.83949
- S_P16110	U	10985	K.IQVLVEADHFK.V	16030	16736		4.40424
- S_P16110	U	10994	K.IQVLVEADHFK.V	23998	32803		36.6906
- S_P16110	U	6766	K.VAVNDAHLLQYNHR.M	1209	1916		58.4781
- S_P16110	U	6987	K.VAVNDAHLLQYNHR.M	1141	1646		44.2594
- S_P16110	U	6998	K.VAVNDAHLLQYNHR.M	670	1075		60.4478
- S_P16110	U	6071	K.VAVNDAHLLQYNHR.M	4323	5449		26.0467
- S_P16110	U	6075	K.VAVNDAHLLQYNHR.M	9245	8063		-12.7853
P_P61358	P61358	4	3	44515	52799	60S ribosomal protein L27 OS=Mus musculus GN=Rpl27 PE=1 SV=2	18.6095
- S_P61358	U	9688	K.VVLVLAGR.Y	12815	15965		24.5806
- S_P61358	U	9699	K.VVLVLAGR.Y	18843	22265		18.1606
- S_P61358	U	6543	K.NIDDGTSDRPYSHALVAGIDR.Y	561	871		55.2585
- S_P61358	U	5249	R.KVTAAMGK.K	12296	13698		11.4021
P_P10126	P10126	7	4	105352	62055	Elongation factor 1-alpha 1 OS=Mus musculus GN=Eef1a1 PE=1 SV=3	-41.0975
- S_P10126	U	7046	K.MDSTEPPYSQK.R	4011	3635		-9.37422
- S_P10126	U	7038	K.MDSTEPPYSQK.R	992	810		-18.3468
- S_P10126	U	7047	K.MDSTEPPYSQK.R	1305	2284		75.0192
- S_P10126	U	7080	K.EVSTYIK.K	22364	16418		-26.5874
- S_P10126	U	3561	R.GNVAGDSK.N	19761	9081		-54.0458
- S_P10126	U	3572	R.GNVAGDSK.N	49682	24197		-51.2962
- S_P10126	U	11393	K.SGDAAIVDMVPGKPMCVESFSDYPPLGR.F	7237	5630		-22.2053
P_Q9CQ40	Q9CQ40	9	4	29502	33844	39S ribosomal protein L49, mitochondrial OS=Mus musculus GN=Mrpl49 PE=1 SV=1	14.7176
- S_Q9CQ40	U	10113	R.KVEGDIWALQK.D	3842	5291		37.7147
- S_Q9CQ40	U	10126	R.KVEGDIWALQK.D	4525	5722		26.453
- S_Q9CQ40	U	12607	K.DVEEFLSPLLGK.T	4558	5505		20.7767
- S_Q9CQ40	U	9206	K.TPITQVNEVTGTLR.I	1145	1104		-3.58079
- S_Q9CQ40	U	9214	K.TPITQVNEVTGTLR.I	1189	1285		8.07401
- S_Q9CQ40	U	9216	K.TPITQVNEVTGTLR.I	641	643		0.312012
- S_Q9CQ40	U	9226	K.TPITQVNEVTGTLR.I	1071	819		-23.5294
- S_Q9CQ40	U	8926	K.GYFDEQLK.A	5796	5733		-1.08696
- S_Q9CQ40	U	8939	K.GYFDEQLK.A	6735	7742		14.9517
P_Q80Y14	Q80Y14	3	3	10794	12948	Glutaredoxin-related protein 5, mitochondrial OS=Mus musculus GN=Glrx5 PE=1 SV=2	19.9555
- S_Q80Y14	U	9583	K.DKVVVFLK.G	3186	3807		19.4915
- S_Q80Y14	U	10947	K.GTPEQPQCGFSNAVVQILR.L	2166	1942		-10.3416
- S_Q80Y14	U	11519	R.DYAAYNVLDDPELR.Q	5442	7199		32.2859
P_Q9WV96	Q9WV96	1	1	7749	9264	Mitochondrial import inner membrane translocase subunit Tim10 B OS=Mus musculus GN=Timm10b PE=1 SV=1	19.5509
- S_Q9WV96	U	11442	R.DFLLVYNR.M	7749	9264		19.5509
P_P14211	P14211	18	10	116476	106487	Calreticulin OS=Mus musculus GN=Calr PE=1 SV=1	-8.57602
- S_P14211	U	10848	K.EQFLDGDAWTNR.W	6700	6337		-5.41791
- S_P14211	U	10860	K.EQFLDGDAWTNR.W	12405	8602		-30.657
- S_P14211	U	10852	K.EQFLDGDAWTNR.W	835	768		-8.02395
- S_P14211	U	3103	K.GLQTSQDAR.F	1523	1433		-5.90939
- S_P14211	U	3112	K.GLQTSQDAR.F	4150	4579		10.3373
- S_P14211	U	9228	R.FYALSAK.F	9670	9357		-3.23681
- S_P14211	U	9234	R.FYALSAK.F	21281	17267		-18.8619
- S_P14211	U	4635	K.HEQNIDCGGGYVK.L	1955	1569		-19.7442
- S_P14211	U	4645	K.HEQNIDCGGGYVK.L	2550	2444		-4.15686
- S_P14211	U	6779	K.KVHVIFNYK.G	6960	7142		2.61494
- S_P14211	U	6790	K.KVHVIFNYK.G	3881	3876		-0.128833
- S_P14211	U	7915	K.VHVIFNYK.G	3730	4419		18.4718
- S_P14211	U	7929	K.VHVIFNYK.G	1261	2226		76.5266
- S_P14211	U	11035	K.IDNSQVESGSLEDDWDFLPPKK.I	753	839		11.421
- S_P14211	U	11735	K.KPEDWDEEMDGEWEPPVIQNPEYK.G	4093	3117		-23.8456
- S_P14211	U	6436	R.QIDNPDYK.G	9019	9262		2.69431
- S_P14211	U	6443	R.QIDNPDYK.G	13870	13035		-6.02019
- S_P14211	U	2251	K.DKQDEEQR.L	11840	10215		-13.7247
P_P11031	P11031	6	3	41726	37929	Activated RNA polymerase II transcriptional coactivator p15 OS=Mus musculus GN=Sub1 PE=1 SV=3	-9.09984
- S_P11031	U	9823	R.DDNMFQIGK.M	9667	8892		-8.01696
- S_P11031	U	9832	R.DDNMFQIGK.M	11587	11429		-1.3636
- S_P11031	U	8659	R.EYWMDSEGEMKPGR.K	4494	4858		8.09969
- S_P11031	U	8667	R.EYWMDSEGEMKPGR.K	6789	5627		-17.1159
- S_P11031	U	7497	K.EQISDIDDAVR.K	1426	1298		-8.97616
- S_P11031	U	7509	K.EQISDIDDAVR.K	7763	5825		-24.9646
P_Q3UGS4	Q3UGS4	2	2	8331	6743	Mapk-regulated corepressor-interacting protein 1 OS=Mus musculus GN=Mcrip1 PE=1 SV=1	-19.0613
- S_Q3UGS4	U	6869	R.SPTNSSEIFTPAHEENVR.F	720	1021		41.8056
- S_Q3UGS4	U	2704	R.SQLSSGER.C	7611	5722		-24.8193
P_Q922R8	Q922R8	9	6	36364	36418	Protein disulfide-isomerase A6 OS=Mus musculus GN=Pdia6 PE=1 SV=3	0.148499
- S_Q922R8	U	7734	R.TGEAIVDAALSALR.Q	610	345		-43.4426
- S_Q922R8	U	3380	R.SGGYSSGK.Q	7731	6546		-15.3279
- S_Q922R8	U	10049	K.KDVVELTDDTFDK.N	1941	1049		-45.9557
- S_Q922R8	U	10931	K.NLEPEWAAAATEVK.E	3970	3242		-18.3375
- S_Q922R8	U	10684	K.GSFSEQGINEFLR.E	8039	8079		0.497574
- S_Q922R8	U	10692	K.GSFSEQGINEFLR.E	11713	15238		30.0948
- S_Q922R8	U	8696	R.GSTAPVGGGSFPTITPR.E	1778	1021		-42.5759
- S_Q922R8	U	8697	R.GSTAPVGGGSFPTITPR.E	291	374		28.5223
- S_Q922R8	U	8704	R.GSTAPVGGGSFPTITPR.E	291	524		80.0687
P_P34884	P34884	1	1	85484	72312	Macrophage migration inhibitory factor OS=Mus musculus GN=Mif PE=1 SV=2	-15.4087
- S_P34884	U	11796	K.LLCGLLSDR.L	85484	72312		-15.4087
P_Q8C1B7	Q8C1B7	4	2	4006	3717	Septin-11 OS=Mus musculus GN=Sept11 PE=1 SV=4	-7.21418
- S_Q8C1B7	U	5453	K.FESDPATHNEPGVR.L	1648	1195		-27.4879
- S_Q8C1B7	U	5463	K.FESDPATHNEPGVR.L	1360	1723		26.6912
- S_Q8C1B7	U	8512	K.ELEEEVSNFQK.K	386	368		-4.66321
- S_Q8C1B7	U	8525	K.ELEEEVSNFQK.K	612	431		-29.5752
P_P68037	P68037	5	3	26550	24604	Ubiquitin-conjugating enzyme E2 L3 OS=Mus musculus GN=Ube2l3 PE=1 SV=1	-7.32957
- S_P68037	U	5992	K.IYHPNIDEK.G	6298	6732		6.89108
- S_P68037	U	5996	K.IYHPNIDEK.G	7112	9173		28.9792
- S_P68037	U	12648	K.TDQVIQSLIALVNDPQPEHPLR.A	695	321		-53.8129
- S_P68037	U	8321	R.ADLAEEYSK.D	5535	3871		-30.0632
- S_P68037	U	8325	R.ADLAEEYSK.D	6910	4507		-34.7757
P_P49312	P49312	11	6	163836	170884	Heterogeneous nuclear ribonucleoprotein A1 OS=Mus musculus GN=Hnrnpa1 PE=1 SV=2	4.30186
- S_P49312	U	11140	R.KLFIGGLSFETTDESLR.S	12771	17824		39.5662
- S_P49312	U	10072	R.SHFEQWGTLTDCVVMR.D	2984	4084		36.8633
- S_P49312	U	10081	R.SHFEQWGTLTDCVVMR.D	2908	3189		9.663
- S_P49312	U	9121	R.SHFEQWGTLTDCVVM(15.995)R.D	928	885		-4.63362
- S_P49312	U	7322	R.GFGFVTYATVEEVDAAMNARPHK.V	103	220		113.592
- S_P49312	U	9029	R.DYFEQYGK.I	17965	16123		-10.2533
- S_P49312	U	9040	R.DYFEQYGK.I	40627	43396		6.81566
- S_P49312	U	9044	R.DYFEQYGK.I	6179	4589		-25.7323
- S_P49312	U	9054	R.DYFEQYGK.I	4375	3217		-26.4686
- S_P49312	U	11547	K.IEVIEIMTDR.G	40406	40670		0.653368
- S_P49312	U	11558	K.IEVIEIMTDR.G	34590	36687		6.06245
P_P45591	P45591	1	1	1803	2068	Cofilin-2 OS=Mus musculus GN=Cfl2 PE=1 SV=1	14.6977
- S_P45591	U	7463	R.QIIVEEAK.Q	1803	2068		14.6977
P_Q99LC5	Q99LC5	8	5	15909	15361	Electron transfer flavoprotein subunit alpha, mitochondrial OS=Mus musculus GN=Etfa PE=1 SV=2	-3.44459
- S_Q99LC5	U	7810	K.GLLPEELTPLILETQK.Q	136	155		13.9706
- S_Q99LC5	U	6919	R.GTSFEAAATSGGSASSEK.A	904	1270		40.4867
- S_Q99LC5	U	6909	R.GTSFEAAATSGGSASSEK.A	1475	1499		1.62712
- S_Q99LC5	U	6924	R.GTSFEAAATSGGSASSEK.A	1213	1115		-8.07914
- S_Q99LC5	U	11082	K.APSSSSVGISEWLDQK.L	4555	4321		-5.13721
- S_Q99LC5	U	11777	K.LLYDLADQLHAAVGASR.A	4014	3056		-23.8665
- S_Q99LC5	U	10193	R.AAVDAGFVPNDMQVGQTGK.I	1577	1489		-5.58022
- S_Q99LC5	U	10197	R.AAVDAGFVPNDMQVGQTGK.I	2035	2456		20.688
P_Q922Q8	Q922Q8	11	6	76017	78542	Leucine-rich repeat-containing protein 59 OS=Mus musculus GN=Lrrc59 PE=1 SV=1	3.32163
- S_Q922Q8	U	9325	K.LQQLPADFGR.L	8821	7986		-9.46605
- S_Q922Q8	U	9338	K.LQQLPADFGR.L	21345	21220		-0.585617
- S_Q922Q8	U	9188	R.LVNLQHLDLLNNR.L	491	541		10.1833
- S_Q922Q8	U	11884	R.LVTLPVSFAQLK.N	23402	32304		38.0395
- S_Q922Q8	U	10122	K.DNPLDPVLAK.V	5803	3008		-48.1647
- S_Q922Q8	U	10133	K.DNPLDPVLAK.V	6801	3333		-50.9925
- S_Q922Q8	U	10139	K.DNPLDPVLAK.V	725	323		-55.4483
- S_Q922Q8	U	10152	K.DNPLDPVLAK.V	184	223		21.1957
- S_Q922Q8	U	7043	K.VAGDCLDEK.Q	6213	6757		8.75583
- S_Q922Q8	U	4734	K.VLQHMK.A	1405	1631		16.0854
- S_Q922Q8	U	4742	K.VLQHMK.A	827	1216		47.0375
P_P62830	P62830	3	3	42208	46233	60S ribosomal protein L23 OS=Mus musculus GN=Rpl23 PE=1 SV=1	9.53611
- S_P62830	U	12125	R.ISLGLPVGAVINCADNTGAK.N	5938	6346		6.871
- S_P62830	U	10801	K.NLYIISVK.G	27364	29699		8.53311
- S_P62830	U	8946	K.ECADLWPR.I	8906	10188		14.3948
P_P07091	P07091	9	3	230594	235115	Protein S100-A4 OS=Mus musculus GN=S100a4 PE=1 SV=1	1.96059
- S_P07091	U	11062	R.ELPSFLGK.R	4071	4832		18.6932
- S_P07091	U	9273	R.ELPSFLGK.R	36381	39054		7.34724
- S_P07091	U	9286	R.ELPSFLGK.R	58545	56037		-4.28388
- S_P07091	U	9284	R.ELPSFLGK.R	2237	2192		-2.01162
- S_P07091	U	4809	K.RTDEAAFQK.V	16964	19093		12.5501
- S_P07091	U	4819	K.RTDEAAFQK.V	96644	101885		5.423
- S_P07091	U	5466	K.VMSNLDSNR.D	3594	4677		30.1336
- S_P07091	U	5918	K.VMSNLDSNR.D	5777	3248		-43.777
- S_P07091	U	5926	K.VMSNLDSNR.D	6381	4097		-35.7938
P_Q99LD8	Q99LD8	9	4	35811	38809	N(G),N(G)-dimethylarginine dimethylaminohydrolase 2 OS=Mus musculus GN=Ddah2 PE=1 SV=1	8.37173
- S_Q99LD8	U	4043	R.EHGVLGGK.L	4655	5653		21.4393
- S_Q99LD8	U	4052	R.EHGVLGGK.L	6297	6141		-2.47737
- S_Q99LD8	U	8982	R.GAEIVADTFR.D	5113	4694		-8.1948
- S_Q99LD8	U	8992	R.GAEIVADTFR.D	10045	10709		6.61025
- S_Q99LD8	U	5031	R.TVVAGSSEAAQK.A	1871	2630		40.5665
- S_Q99LD8	U	5039	R.TVVAGSSEAAQK.A	2612	2895		10.8346
- S_Q99LD8	U	6784	R.GGGDLPNSQEALQK.L	382	340		-10.9948
- S_Q99LD8	U	7600	R.GGGDLPNSQEALQK.L	3280	4505		37.3476
- S_Q99LD8	U	7615	R.GGGDLPNSQEALQK.L	1556	1242		-20.1799
P_P62075	P62075	4	2	28020	28477	Mitochondrial import inner membrane translocase subunit Tim13 OS=Mus musculus GN=Timm13 PE=1 SV=1	1.63098
- S_P62075	U	11666	K.VQIAVANAQELLQR.M	7069	6122		-13.3965
- S_P62075	U	11667	K.VQIAVANAQELLQR.M	1463	2051		40.1914
- S_P62075	U	9250	R.YMDAWNTVSR.A	7862	8303		5.60926
- S_P62075	U	9258	R.YMDAWNTVSR.A	11626	12001		3.22553
P_Q9CWW6	Q9CWW6	6	4	11907	10720	Peptidyl-prolyl cis-trans isomerase NIMA-interacting 4 OS=Mus musculus GN=Pin4 PE=1 SV=1	-9.96893
- S_Q9CWW6	U	9113	R.FSEVATQYSEDK.A	2027	951		-53.0834
- S_Q9CWW6	U	9123	R.FSEVATQYSEDK.A	2099	1593		-24.1067
- S_Q9CWW6	U	8750	R.QGGDLGWMTR.G	2459	3082		25.3355
- S_Q9CWW6	U	9767	K.FGYHIIMVEGR.K	1744	1426		-18.2339
- S_Q9CWW6	U	9778	K.FGYHIIMVEGR.K	2371	2310		-2.57275
- S_Q9CWW6	U	8832	K.FGYHIIM(15.995)VEGR.K	1207	1358		12.5104
P_O55131	O55131	15	9	69666	62467	Septin-7 OS=Mus musculus GN=Sept7 PE=1 SV=1	-10.3336
- S_O55131	U	4912	K.TVQVEQSK.V	7279	5584		-23.2862
- S_O55131	U	4922	K.TVQVEQSK.V	7554	8390		11.067
- S_O55131	U	8890	K.IYEFPETDDEEENK.L	150	139		-7.33333
- S_O55131	U	8901	K.IYEFPETDDEEENK.L	230	76		-66.9565
- S_O55131	U	5602	K.DVTNNVHYENYR.S	4180	2697		-35.4785
- S_O55131	U	5614	K.DVTNNVHYENYR.S	4729	2928		-38.0842
- S_O55131	U	7947	R.KLAAVTYNGVDNNK.N	2100	1777		-15.381
- S_O55131	U	6639	K.SPLAQMEEER.R	793	803		1.26103
- S_O55131	U	5938	K.SPLAQMEEERR.E	4523	6272		38.669
- S_O55131	U	5946	K.SPLAQMEEERR.E	5792	7390		27.5898
- S_O55131	U	3168	K.NLEAQHK.E	6129	4052		-33.8881
- S_O55131	U	3177	K.NLEAQHK.E	12949	8639		-33.2844
- S_O55131	U	4235	K.ANWEAQQR.I	3333	3377		1.32013
- S_O55131	U	4638	K.ANWEAQQR.I	2027	1786		-11.8895
- S_O55131	U	4963	R.ILEQQNSSR.T	7898	8557		8.34388
P_Q59J78	Q59J78	9	4	47212	44647	NADH dehydrogenase [ubiquinone] 1 alpha subcomplex assembly factor 2 OS=Mus musculus GN=Ndufaf2 PE=1 SV=1	-5.43294
- S_Q59J78	U	9543	R.SVWSALSR.E	7571	9589		26.6543
- S_Q59J78	U	9551	R.SVWSALSR.E	12616	12899		2.24318
- S_Q59J78	U	4423	R.IVEAANR.K	8779	5975		-31.9399
- S_Q59J78	U	4432	R.IVEAANR.K	8715	6621		-24.0275
- S_Q59J78	U	9619	R.KTPPTMEEILK.N	2811	3180		13.127
- S_Q59J78	U	9631	R.KTPPTMEEILK.N	3450	3086		-10.5507
- S_Q59J78	U	9948	K.ETSEELLPSPTATQVK.G	768	660		-14.0625
- S_Q59J78	U	9951	K.ETSEELLPSPTATQVK.G	1134	1810		59.612
- S_Q59J78	U	9965	K.ETSEELLPSPTATQVK.G	1368	827		-39.5468
P_O09167	O09167	3	2	38723	43843	60S ribosomal protein L21 OS=Mus musculus GN=Rpl21 PE=1 SV=3	13.2221
- S_O09167	U	10541	R.VYNVTQHAVGIIVNK.Q	3866	5146		33.1092
- S_O09167	U	10551	R.VYNVTQHAVGIIVNK.Q	3943	5277		33.8321
- S_O09167	U	9782	K.GTWVQLK.R	30914	33420		8.10636
P_P21107	P21107	5	3	39088	35849	Tropomyosin alpha-3 chain OS=Mus musculus GN=Tpm3 PE=1 SV=3	-8.28643
- S_P21107	U	6679	K.AADAEAEVASLNR.R	909	689		-24.2024
- S_P21107	U	6683	K.AADAEAEVASLNR.R	221	169		-23.5294
- S_P21107	U	9910	R.KLVIIEGDLER.T	4288	5198		21.222
- S_P21107	U	9917	R.KLVIIEGDLER.T	13004	13459		3.49892
- S_P21107	U	10981	K.LVIIEGDLER.T	20666	16334		-20.962
P_P63101	P63101	6	3	9978	8852	14-3-3 protein zeta/delta OS=Mus musculus GN=Ywhaz PE=1 SV=1	-11.2848
- S_P63101	U	5867	K.SVTEQGAELSNEER.N	217	157		-27.6498
- S_P63101	U	8720	K.FLIPNASQPESK.V	675	610		-9.62963
- S_P63101	U	8731	K.FLIPNASQPESK.V	409	249		-39.1198
- S_P63101	U	8718	K.FLIPNASQPESK.V	243	198		-18.5185
- S_P63101	U	8728	K.FLIPNASQPESK.V	244	313		28.2787
- S_P63101	U	10898	K.GIVDQSQQAYQEAFEISK.K	8190	7325		-10.5617
P_Q9WVB0	Q9WVB0	4	3	7507	6053	RNA-binding protein with multiple splicing OS=Mus musculus GN=Rbpms PE=1 SV=2	-19.3686
- S_Q9WVB0	U	6312	K.AEKENTPSEANLQEEEVR.T	1186	1106		-6.74536
- S_Q9WVB0	U	10360	R.FDPEIPQTLR.L	1861	1813		-2.57926
- S_Q9WVB0	U	10372	R.FDPEIPQTLR.L	3010	2601		-13.588
- S_Q9WVB0	U	11779	K.LVGTPNPSTPLPNTVPQFIAR.E	1450	533		-63.2414
P_Q9DB15	Q9DB15	9	3	25357	33651	39S ribosomal protein L12, mitochondrial OS=Mus musculus GN=Mrpl12 PE=1 SV=2	32.7089
- S_Q9DB15	U	8397	R.SEALAGAPLDNAPK.E	2011	1892		-5.91745
- S_Q9DB15	U	8407	R.SEALAGAPLDNAPK.E	3724	4610		23.7916
- S_Q9DB15	U	10523	K.NYVQGINLVQAK.K	2690	3664		36.2082
- S_Q9DB15	U	10555	K.NYVQGINLVQAK.K	1031	1138		10.3783
- S_Q9DB15	U	10519	K.NYVQGINLVQAK.K	2787	3625		30.0682
- S_Q9DB15	U	10526	K.NYVQGINLVQAK.K	3802	3291		-13.4403
- S_Q9DB15	U	9512	K.KLVESLPQEIK.A	6848	12111		76.8546
- S_Q9DB15	U	7886	K.KLVESLPQEIK.A	829	1176		41.8577
- S_Q9DB15	U	7895	K.KLVESLPQEIK.A	1635	2144		31.1315
P_Q99L45	Q99L45	8	5	33366	27853	Eukaryotic translation initiation factor 2 subunit 2 OS=Mus musculus GN=Eif2s2 PE=1 SV=1	-16.5228
- S_Q99L45	U	12238	K.DASDDLDDLNFFNQK.K	5993	2588		-56.8163
- S_Q99L45	U	11371	K.IFDIDEAEEAIKDVK.I	2701	3492		29.2854
- S_Q99L45	U	8756	R.DYTYEELLNR.V	759	535		-29.5125
- S_Q99L45	U	8767	R.DYTYEELLNR.V	861	746		-13.3566
- S_Q99L45	U	8762	R.DYTYEELLNR.V	75	64		-14.6667
- S_Q99L45	U	5436	R.EKNPDMVAGEK.R	9073	8129		-10.4045
- S_Q99L45	U	7924	K.TGFQAVTGK.R	5630	5418		-3.76554
- S_Q99L45	U	7932	K.TGFQAVTGK.R	8274	6881		-16.8359
P_P63017	P63017	19	11	154241	176124	Heat shock cognate 71 kDa protein OS=Mus musculus GN=Hspa8 PE=1 SV=1	14.1875
- S_P63017	U	7268	R.RFDDAVVQSDMK.H	4848	4825		-0.474422
- S_P63017	U	7273	R.RFDDAVVQSDMK.H	7616	6083		-20.1287
- S_P63017	U	6395	R.RFDDAVVQSDM(15.995)K.H	1405	2074		47.6157
- S_P63017	U	6158	R.RFDDAVVQSDM(15.995)K.H	2016	2016		0
- S_P63017	U	6167	R.RFDDAVVQSDM(15.995)K.H	2996	3606		20.3605
- S_P63017	U	9672	R.FDDAVVQSDMK.H	3904	3117		-20.1588
- S_P63017	U	9683	R.FDDAVVQSDMK.H	2295	2188		-4.66231
- S_P63017	U	9175	K.HWPFMVVNDAGRPK.V	7862	7900		0.483338
- S_P63017	U	9186	K.HWPFMVVNDAGRPK.V	7652	9519		24.3988
- S_P63017	U	8281	K.HWPFM(15.995)VVNDAGRPK.V	2242	2521		12.4442
- S_P63017	U	8294	K.HWPFM(15.995)VVNDAGRPK.V	1798	2700		50.1669
- S_P63017	U	11357	K.MKEIAEAYLGK.T	24588	36370		47.9177
- S_P63017	U	10801	K.TVTNAVVTVPAYFNDSQR.Q	3323	2770		-16.6416
- S_P63017	U	7164	R.GTLDPVEK.A	7447	8176		9.78918
- S_P63017	U	6923	K.SQIHDIVLVGGSTR.I	787	1306		65.9466
- S_P63017	U	6933	K.SQIHDIVLVGGSTR.I	1874	1331		-28.9755
- S_P63017	U	5612	R.MVQEAEK.Y	54230	61739		13.8466
- S_P63017	U	5625	R.MVQEAEK.Y	14504	15128		4.30226
- S_P63017	U	8687	K.VCNPIITK.L	2854	2755		-3.46882
P_P35564	P35564	19	12	220575	147095	Calnexin OS=Mus musculus GN=Canx PE=1 SV=1	-33.3129
- S_P35564	U	4757	K.SDASTPPSPK.V	8938	6887		-22.947
- S_P35564	U	4765	K.SDASTPPSPK.V	17708	14391		-18.7316
- S_P35564	U	11137	K.APVPTGEVYFADSFDR.G	63026	50832		-19.3476
- S_P35564	U	11152	K.APVPTGEVYFADSFDR.G	3885	4086		5.17375
- S_P35564	U	5738	K.KDDTDDEIAK.Y	30971	14366		-53.6147
- S_P35564	U	8873	K.YDGKWEVDEMK.E	16868	6527		-61.3054
- S_P35564	U	9418	K.WEVDEMK.E	5785	1947		-66.344
- S_P35564	U	8495	K.TAELSLDQFHDK.T	5930	4071		-31.3491
- S_P35564	U	8506	K.TAELSLDQFHDK.T	17577	9424		-46.3845
- S_P35564	U	9411	K.TPYTIMFGPDK.C	647	545		-15.7651
- S_P35564	U	5232	R.EIEDPEDR.K	4138	2069		-50
- S_P35564	U	5234	R.EIEDPEDR.K	6455	2441		-62.1844
- S_P35564	U	10349	K.IADPDAVKPDDWDEDAPSK.I	1669	848		-49.1911
- S_P35564	U	10356	K.IADPDAVKPDDWDEDAPSK.I	1904	686		-63.9706
- S_P35564	U	10585	K.WKPPMIDNPNYQGIWKPR.K	22056	19044		-13.6561
- S_P35564	U	7449	R.KIPNPDFFEDLEPFK.M	965	1027		6.42487
- S_P35564	U	7455	R.KIPNPDFFEDLEPFK.M	1316	840		-36.1702
- S_P35564	U	6483	K.AEEDEILNR.S	3807	2792		-26.6614
- S_P35564	U	6496	K.AEEDEILNR.S	6930	4272		-38.355
P_P15864	P15864	2	1	33066	34509	Histone H1.2 OS=Mus musculus GN=Hist1h1c PE=1 SV=2	4.364
- S_P15864	U	4934	K.KPAAAAVTK.K	12985	14282		9.98845
- S_P15864	U	4947	K.KPAAAAVTK.K	20081	20227		0.727055
P_P55302	P55302	9	7	50142	49009	Alpha-2-macroglobulin receptor-associated protein OS=Mus musculus GN=Lrpap1 PE=1 SV=1	-2.25958
- S_P55302	U	5022	R.EKNEPEMAAK.R	5547	4676		-15.7022
- S_P55302	U	2731	K.RESGEEFR.M	2019	2439		20.8024
- S_P55302	U	11162	K.LNQLWEK.A	17729	17678		-0.287664
- S_P55302	U	7927	K.FSSEELDK.L	5614	3221		-42.6256
- S_P55302	U	4390	R.SINQGLDR.L	1832	1820		-0.655022
- S_P55302	U	4400	R.SINQGLDR.L	1703	1659		-2.58368
- S_P55302	U	4458	R.KVSHQGYGSTTEFEEPR.V	185	329		77.8378
- S_P55302	U	4299	K.QLEISHQK.L	7129	8340		16.987
- S_P55302	U	4308	K.QLEISHQK.L	8384	8847		5.52242
P_P17751	P17751	11	7	50306	52388	Triosephosphate isomerase OS=Mus musculus GN=Tpi1 PE=1 SV=4	4.13867
- S_P17751	U	9292	R.KFFVGGNWK.M	3775	5033		33.3245
- S_P17751	U	11092	K.FFVGGNWK.M	32576	34429		5.68824
- S_P17751	U	7897	K.IAVAAQNCYK.V	2176	2144		-1.47059
- S_P17751	U	7908	K.IAVAAQNCYK.V	1299	1071		-17.552
- S_P17751	U	8083	R.HVFGESDELIGQK.V	1332	1201		-9.83483
- S_P17751	U	8096	R.HVFGESDELIGQK.V	747	833		11.5127
- S_P17751	U	12387	K.VVLAYEPVWAIGTGK.T	1361	1451		6.61278
- S_P17751	U	3722	K.TATPQQAQEVHEK.L	4605	4467		-2.99674
- S_P17751	U	3736	K.TATPQQAQEVHEK.L	2125	1358		-36.0941
- S_P17751	U	7681	R.IIYGGSVTGATCK.E	189	236		24.8677
- S_P17751	U	7696	R.IIYGGSVTGATCK.E	121	165		36.3636
P_Q05816	Q05816	5	3	22722	20344	Fatty acid-binding protein, epidermal OS=Mus musculus GN=Fabp5 PE=1 SV=3	-10.4656
- S_Q05816	U	9222	R.LMESHGFEEYMK.E	6402	5849		-8.63793
- S_Q05816	U	9233	R.LMESHGFEEYMK.E	11838	9861		-16.7005
- S_Q05816	U	7732	R.LMESHGFEEYM(15.995)K.E	1890	1884		-0.31746
- S_Q05816	U	7747	R.LMESHGFEEYM(15.995)K.E	2042	2144		4.9951
- S_Q05816	U	9558	K.TETVCTFQDGALVQHQQWDGK.E	550	606		10.1818
P_P67778	P67778	8	5	20043	19892	Prohibitin OS=Mus musculus GN=Phb PE=1 SV=1	-0.75338
- S_P67778	U	8047	R.NVPVITGSK.D	2296	2254		-1.82927
- S_P67778	U	8061	R.NVPVITGSK.D	2110	2158		2.27488
- S_P67778	U	9032	K.DLQNVNITLR.I	2113	2851		34.9266
- S_P67778	U	9900	R.FDAGELITQR.E	2923	2385		-18.4057
- S_P67778	U	9912	R.FDAGELITQR.E	3610	3342		-7.42382
- S_P67778	U	8525	K.EFTEAVEAK.Q	4509	4212		-6.58683
- S_P67778	U	6940	K.AAIISAEGDSK.A	1820	1876		3.07692
- S_P67778	U	6952	K.AAIISAEGDSK.A	662	814		22.9607
P_P47753	P47753	5	4	4476	6036	F-actin-capping protein subunit alpha-1 OS=Mus musculus GN=Capza1 PE=1 SV=4	34.8525
- S_P47753	U	10768	K.FITHAPPGEFNEVFNDVR.L	2074	2925		41.0318
- S_P47753	U	10069	K.IEGYDDQVLITEHGDLGNSR.F	691	898		29.9566
- S_P47753	U	6805	R.KEASDPQPEDVDGGLK.S	723	572		-20.8852
- S_P47753	U	6813	R.KEASDPQPEDVDGGLK.S	225	487		116.444
- S_P47753	U	11418	K.FTITPPSAQVVGVLK.I	763	1154		51.2451
P_Q9DB20	Q9DB20	8	5	43365	68299	ATP synthase subunit O, mitochondrial OS=Mus musculus GN=Atp5o PE=1 SV=1	57.498
- S_Q9DB20	U	9495	R.YATALYSAASK.E	3719	4711		26.6738
- S_Q9DB20	U	9500	R.YATALYSAASK.E	5476	6626		21.0007
- S_Q9DB20	U	9502	R.YATALYSAASK.E	2202	3374		53.2243
- S_Q9DB20	U	9515	R.YATALYSAASK.E	1943	2862		47.298
- S_Q9DB20	U	11471	K.VSLAVLNPYIK.R	17705	28103		58.7292
- S_Q9DB20	U	12339	R.EKFSPLTANLMNLLAENGR.L	1983	5094		156.884
- S_Q9DB20	U	12832	K.FSPLTANLMNLLAENGR.L	83	120		44.5783
- S_Q9DB20	U	10956	K.SFLSPNQILK.L	10254	17409		69.7776
P_P03930	P03930	4	2	34120	38092	ATP synthase protein 8 OS=Mus musculus GN=Mtatp8 PE=1 SV=1	11.6413
- S_P03930	U	6979	K.SLTTMK.V	26821	29722		10.8162
- S_P03930	U	10154	K.IYLPHSLPQQ.-	2674	2773		3.70232
- S_P03930	U	10162	K.IYLPHSLPQQ.-	4175	4905		17.485
- S_P03930	U	10185	K.IYLPHSLPQQ.-	450	692		53.7778
P_P62245	P62245	4	3	3011	3302	40S ribosomal protein S15a OS=Mus musculus GN=Rps15a PE=1 SV=2	9.66456
- S_P62245	U	9338	R.MNVLADALK.S	1400	1541		10.0714
- S_P62245	U	7381	K.HGYIGEFEIIDDHR.A	154	224		45.4545
- S_P62245	U	7395	K.HGYIGEFEIIDDHR.A	169	217		28.4024
- S_P62245	U	7707	K.IVVNLTGR.L	1288	1320		2.48447
P_P43274	P43274	5	3	17586	19375	Histone H1.4 OS=Mus musculus GN=Hist1h1e PE=1 SV=2	10.1729
- S_P43274	U	8728	R.KTSGPPVSELITK.A	2058	1788		-13.1195
- S_P43274	U	8738	R.KTSGPPVSELITK.A	3094	3569		15.3523
- S_P43274	U	3138	K.KAAGTATAK.K	1872	2270		21.2607
- S_P43274	U	3151	K.KAAGTATAK.K	6422	8402		30.8315
- S_P43274	U	2942	K.AAGTATAK.K	4140	3346		-19.1787
P_Q9CYR0	Q9CYR0	11	6	51953	65069	Single-stranded DNA-binding protein, mitochondrial OS=Mus musculus GN=Ssbp1 PE=1 SV=1	25.2459
- S_Q9CYR0	U	7208	R.SGDSEVYQMGDVSQK.T	186	275		47.8495
- S_Q9CYR0	U	7224	R.SGDSEVYQMGDVSQK.T	153	188		22.8758
- S_Q9CYR0	U	6688	R.SGDSEVYQM(15.995)GDVSQK.T	433	589		36.0277
- S_Q9CYR0	U	5590	R.SGDSEVYQM(15.995)GDVSQK.T	317	422		33.123
- S_Q9CYR0	U	5595	R.SGDSEVYQM(15.995)GDVSQK.T	358	550		53.6313
- S_Q9CYR0	U	7673	R.DVAYQYVK.K	15970	17611		10.2755
- S_Q9CYR0	U	7686	R.DVAYQYVK.K	28485	37677		32.2696
- S_Q9CYR0	U	9445	K.VDYGEYMDK.N	403	441		9.42928
- S_Q9CYR0	U	7598	K.VDYGEYM(15.995)DK.N	2523	2110		-16.3694
- S_Q9CYR0	U	8374	K.VDYGEYMDKNNVR.R	1411	2656		88.2353
- S_Q9CYR0	U	8386	K.VDYGEYMDKNNVR.R	1714	2550		48.7748
P_P51859	P51859	5	4	16173	16036	Hepatoma-derived growth factor OS=Mus musculus GN=Hdgf PE=1 SV=2	-0.847091
- S_P51859	U	9216	R.IDEMPEAAVK.S	2693	3986		48.0134
- S_P51859	U	10032	K.DLFPYEESK.E	2992	2067		-30.9158
- S_P51859	U	10044	K.DLFPYEESK.E	4621	3519		-23.8477
- S_P51859	U	3502	K.ASGYQSSQK.K	5028	5924		17.8202
- S_P51859	U	5465	K.SCAAEPEVEPEAHEGDGDKK.G	839	540		-35.6377
P_Q99KF1	Q99KF1	5	3	5534	5990	Transmembrane emp24 domain-containing protein 9 OS=Mus musculus GN=Tmed9 PE=1 SV=2	8.23997
- S_Q99KF1	U	10265	K.QREEYQPATPGLGMFVEVKDPEDK.V	956	1221		27.7197
- S_Q99KF1	U	9316	R.VHLDIQVGEHANDYAEIAAK.D	402	196		-51.2438
- S_Q99KF1	U	9329	R.VHLDIQVGEHANDYAEIAAK.D	466	445		-4.50644
- S_Q99KF1	U	9385	R.QLVEQVEQIQK.E	1461	1707		16.8378
- S_Q99KF1	U	9392	R.QLVEQVEQIQK.E	2249	2421		7.64784
P_Q9CYL5	Q9CYL5	6	3	38269	41530	Golgi-associated plant pathogenesis-related protein 1 OS=Mus musculus GN=Glipr2 PE=1 SV=3	8.52126
- S_Q9CYL5	U	9569	R.GQCGENLAWASYDQTGK.D	1203	613		-49.0441
- S_Q9CYL5	U	9916	R.WYSEIK.S	25939	25227		-2.7449
- S_Q9CYL5	U	5884	K.ASASDGSSFVVAR.Y	953	1029		7.97482
- S_Q9CYL5	U	6761	K.ASASDGSSFVVAR.Y	3612	4134		14.4518
- S_Q9CYL5	U	6766	K.ASASDGSSFVVAR.Y	5325	8135		52.77
- S_Q9CYL5	U	6787	K.ASASDGSSFVVAR.Y	1237	2392		93.3711
P_P63242	P63242	1	1	2302	1198	Eukaryotic translation initiation factor 5A-1 OS=Mus musculus GN=Eif5a PE=1 SV=2	-47.9583
[truncated: 2,546 more rows]

## Sheet: mitochondrial proteins
PLINE	LOCUS	SPEC_COUNT	SEQ_COUNT	total m/z_130.141141	total m/z_131.138176	DESCRIPTION
SLINE	UNIQUE	ScanNum	SEQUENCE	m/z_130.141141_int	m/z_131.138176_int
P_Q8K3J1	Q8K3J1	6	3	32084	39496	NADH dehydrogenase [ubiquinone] iron-sulfur protein 8, mitochondrial OS=Mus musculus GN=Ndufs8 PE=1 SV=1	23.1019	C1
P_Q99LY9	Q99LY9	5	3	14393	16601	NADH dehydrogenase [ubiquinone] iron-sulfur protein 5 OS=Mus musculus GN=Ndufs5 PE=1 SV=3	15.3408	C1
P_Q9D6J5	Q9D6J5	8	5	15114	16739	NADH dehydrogenase [ubiquinone] 1 beta subcomplex subunit 8, mitochondrial OS=Mus musculus GN=Ndufb8 PE=1 SV=1	10.7516	C1
P_Q62425	Q62425	9	4	56025	59442	Cytochrome c oxidase subunit NDUFA4 OS=Mus musculus GN=Ndufa4 PE=1 SV=2	6.09906	C1
P_Q9Z1P6	Q9Z1P6	7	5	10327	10372	NADH dehydrogenase [ubiquinone] 1 alpha subcomplex subunit 7 OS=Mus musculus GN=Ndufa7 PE=1 SV=3	0.435751	C1
P_Q59J78	Q59J78	9	4	47212	44647	NADH dehydrogenase [ubiquinone] 1 alpha subcomplex assembly factor 2 OS=Mus musculus GN=Ndufaf2 PE=1 SV=1	-5.43294	C1
P_Q9D6J6	Q9D6J6	11	5	43584	36014	NADH dehydrogenase [ubiquinone] flavoprotein 2, mitochondrial OS=Mus musculus GN=Ndufv2 PE=1 SV=2	-17.3688	C1
P_Q9CQA3	Q9CQA3	9	3	42441	42694	Succinate dehydrogenase [ubiquinone] iron-sulfur subunit, mitochondrial OS=Mus musculus GN=Sdhb PE=1 SV=1	0.596122	C2
P_Q9CZ13	Q9CZ13	9	5	22789	26424	Cytochrome b-c1 complex subunit 1, mitochondrial OS=Mus musculus GN=Uqcrc1 PE=1 SV=2	15.9507	C3
P_P99028	P99028	5	3	84166	92437	Cytochrome b-c1 complex subunit 6, mitochondrial OS=Mus musculus GN=Uqcrh PE=1 SV=2	9.82701	C3
P_Q9D855	Q9D855	8	5	173424	174315	Cytochrome b-c1 complex subunit 7 OS=Mus musculus GN=Uqcrb PE=1 SV=3	0.51377	C3
P_Q9CR68	Q9CR68	4	3	11855	11467	Cytochrome b-c1 complex subunit Rieske, mitochondrial OS=Mus musculus GN=Uqcrfs1 PE=1 SV=1	-3.27288	C3
P_P12787	P12787	7	3	126681	162244	Cytochrome c oxidase subunit 5A, mitochondrial OS=Mus musculus GN=Cox5a PE=1 SV=2	28.0729	C4
P_P19783	P19783	10	4	44888	52609	Cytochrome c oxidase subunit 4 isoform 1, mitochondrial OS=Mus musculus GN=Cox4i1 PE=1 SV=2	17.2006	C4
P_P19536	P19536	12	6	76721	89702	Cytochrome c oxidase subunit 5B, mitochondrial OS=Mus musculus GN=Cox5b PE=1 SV=1	16.9197	C4
P_P56391	P56391	5	3	52457	54561	Cytochrome c oxidase subunit 6B1 OS=Mus musculus GN=Cox6b1 PE=1 SV=2	4.0109	C4
P_Q9CPQ1	Q9CPQ1	6	3	95498	95720	Cytochrome c oxidase subunit 6C OS=Mus musculus GN=Cox6c PE=1 SV=3	0.232466	C4
P_Q9DB20	Q9DB20	8	5	43365	68299	ATP synthase subunit O, mitochondrial OS=Mus musculus GN=Atp5o PE=1 SV=1	57.498	C5
P_Q9DCX2	Q9DCX2	11	4	56332	67421	ATP synthase subunit d, mitochondrial OS=Mus musculus GN=Atp5h PE=1 SV=3	19.6851	C5
P_Q03265	Q03265	7	3	19628	23266	ATP synthase subunit alpha, mitochondrial OS=Mus musculus GN=Atp5a1 PE=1 SV=1	18.5347	C5
P_P56480	P56480	7	6	34444	35157	ATP synthase subunit beta, mitochondrial OS=Mus musculus GN=Atp5b PE=1 SV=2	2.07003	C5
P_O88696	O88696	7	3	5926	8150	ATP-dependent Clp protease proteolytic subunit, mitochondrial OS=Mus musculus GN=Clpp PE=1 SV=1	37.5295
P_Q64433	Q64433	12	5	1112033	1482337	10 kDa heat shock protein, mitochondrial OS=Mus musculus GN=Hspe1 PE=1 SV=2	33.2997
P_Q9DB15	Q9DB15	9	3	25357	33651	39S ribosomal protein L12, mitochondrial OS=Mus musculus GN=Mrpl12 PE=1 SV=2	32.7089
P_Q9D6R2	Q9D6R2	5	3	17762	22933	Isocitrate dehydrogenase [NAD] subunit alpha, mitochondrial OS=Mus musculus GN=Idh3a PE=1 SV=1	29.1127
P_Q9CYR0	Q9CYR0	11	6	51953	65069	Single-stranded DNA-binding protein, mitochondrial OS=Mus musculus GN=Ssbp1 PE=1 SV=1	25.2459
P_Q9JKF7	Q9JKF7	4	3	8556	10562	39S ribosomal protein L39, mitochondrial OS=Mus musculus GN=Mrpl39 PE=1 SV=4	23.4455
P_P62897	P62897	6	4	277645	340045	Cytochrome c, somatic OS=Mus musculus GN=Cycs PE=1 SV=2	22.4747
P_Q9CQX8	Q9CQX8	9	6	38156	46282	28S ribosomal protein S36, mitochondrial OS=Mus musculus GN=Mrps36 PE=1 SV=1	21.2968
P_Q80Y14	Q80Y14	3	3	10794	12948	Glutaredoxin-related protein 5, mitochondrial OS=Mus musculus GN=Glrx5 PE=1 SV=2	19.9555
P_P35486	P35486	9	5	40906	48992	Pyruvate dehydrogenase E1 component subunit alpha, somatic form, mitochondrial OS=Mus musculus GN=Pdha1 PE=1 SV=1	19.7673
P_Q9WUM5	Q9WUM5	6	4	27202	32123	Succinate--CoA ligase [ADP/GDP-forming] subunit alpha, mitochondrial OS=Mus musculus GN=Suclg1 PE=1 SV=4	18.0906
P_P58064	P58064	4	3	15184	17849	28S ribosomal protein S6, mitochondrial OS=Mus musculus GN=Mrps6 PE=1 SV=3	17.5514
P_Q9CQ40	Q9CQ40	9	4	29502	33844	39S ribosomal protein L49, mitochondrial OS=Mus musculus GN=Mrpl49 PE=1 SV=1	14.7176
P_P99029	P99029	5	3	68333	77328	Peroxiredoxin-5, mitochondrial OS=Mus musculus GN=Prdx5 PE=1 SV=2	13.1635
P_O08749	O08749	6	4	39170	44093	Dihydrolipoyl dehydrogenase, mitochondrial OS=Mus musculus GN=Dld PE=1 SV=2	12.5683
P_P63038	P63038	73	35	1031119	1153564	60 kDa heat shock protein, mitochondrial OS=Mus musculus GN=Hspd1 PE=1 SV=1	11.875
P_P56395	P56395	9	4	63505	69666	Cytochrome b5 OS=Mus musculus GN=Cyb5a PE=1 SV=2	9.7016
P_Q60932	Q60932	17	9	68311	73731	Voltage-dependent anion-selective channel protein 1 OS=Mus musculus GN=Vdac1 PE=1 SV=3	7.9343
P_P08249	P08249	34	12	300578	320070	Malate dehydrogenase, mitochondrial OS=Mus musculus GN=Mdh2 PE=1 SV=3	6.48484
P_D3Z7P3	D3Z7P3	5	4	10127	10670	Glutaminase kidney isoform, mitochondrial OS=Mus musculus GN=Gls PE=1 SV=1	5.3619
P_Q8BFR5	Q8BFR5	7	5	15744	16542	Elongation factor Tu, mitochondrial OS=Mus musculus GN=Tufm PE=1 SV=1	5.0686
P_Q60930	Q60930	6	4	61849	64594	Voltage-dependent anion-selective channel protein 2 OS=Mus musculus GN=Vdac2 PE=1 SV=2	4.43823
P_Q99LC5	Q99LC5	8	5	15909	15361	Electron transfer flavoprotein subunit alpha, mitochondrial OS=Mus musculus GN=Etfa PE=1 SV=2	-3.44459
P_Q9DCW4	Q9DCW4	9	8	43578	41955	Electron transfer flavoprotein subunit beta OS=Mus musculus GN=Etfb PE=1 SV=3	-3.72436
P_P38647	P38647	46	23	632375	608761	Stress-70 protein, mitochondrial OS=Mus musculus GN=Hspa9 PE=1 SV=3	-3.73418
P_P54071	P54071	5	3	4090	3914	Isocitrate dehydrogenase [NADP], mitochondrial OS=Mus musculus GN=Idh2 PE=1 SV=3	-4.30318
P_Q99LP6	Q99LP6	14	10	81307	77667	GrpE protein homolog 1, mitochondrial OS=Mus musculus GN=Grpel1 PE=1 SV=1	-4.47686
P_Q8R035	Q8R035	5	3	17392	16491	Peptidyl-tRNA hydrolase ICT1, mitochondrial OS=Mus musculus GN=Mrpl58 PE=1 SV=1	-5.18054
P_Q9CQX2	Q9CQX2	7	3	27224	17290	Cytochrome b5 type B OS=Mus musculus GN=Cyb5b PE=1 SV=1	-36.4899
