# Supplementary material for: Activation of mitochondrial TUFM ameliorates metabolic dysregulation through coordinating autophagy induction
Source: Commun Biol. 2021 Jan 4;4:1. doi: 10.1038/s42003-020-01566-0 (PMC7782552; doi:10.1038/s42003-020-01566-0)
Supplement: Supplementary file 10 — Supplementary Data 7 [file 42003_2020_1566_MOESM10_ESM.xlsx]

## Sheet: Raw
PLINE	LOCUS	SPEC_COUNT	SEQ_COUNT	total m/z_130.141141	total m/z_131.138176	DESCRIPTION
P_P20065	P20065	1	1	6557	18271	Thymosin beta-4 OS=Mus musculus GN=Tmsb4x PE=1 SV=1	178.649	278.649
P_Q99PF4	Q99PF4	2	1	11816	29338	Cadherin-23 OS=Mus musculus GN=Cdh23 PE=1 SV=2	148.29	248.29
P_Q921H8	Q921H8	1	1	2193	4865	3-ketoacyl-CoA thiolase A, peroxisomal OS=Mus musculus GN=Acaa1a PE=1 SV=1	121.842	221.842
P_P62984	P62984	2	1	4405	9308	Ubiquitin-60S ribosomal protein L40 OS=Mus musculus GN=Uba52 PE=1 SV=2	111.305	211.305
P_O08810	O08810	1	1	674	1404	116 kDa U5 small nuclear ribonucleoprotein component OS=Mus musculus GN=Eftud2 PE=1 SV=1	108.309	208.309
P_Q8CII2	Q8CII2	2	1	474	959	Cell division cycle protein 123 homolog OS=Mus musculus GN=Cdc123 PE=1 SV=2	102.321	202.321
P_P42232	P42232	1	1	468	867	Signal transducer and activator of transcription 5B OS=Mus musculus GN=Stat5b PE=1 SV=1	85.2564	185.256
P_P0DOV2	P0DOV2	1	1	524	892	Interferon-activable protein 204 OS=Mus musculus GN=Ifi204 PE=1 SV=1	70.229	170.229
P_Q9QYB1	Q9QYB1	2	1	4996	8078	Chloride intracellular channel protein 4 OS=Mus musculus GN=Clic4 PE=1 SV=3	61.6894	161.689
P_Q6ZWY3	Q6ZWY3	2	1	13044	20036	40S ribosomal protein S27-like OS=Mus musculus GN=Rps27l PE=1 SV=3	53.6032	153.603
P_P97377	P97377	2	1	3796	5805	Cyclin-dependent kinase 2 OS=Mus musculus GN=Cdk2 PE=1 SV=2	52.9241	152.924
P_Q3TX08	Q3TX08	1	1	1321	2018	tRNA (guanine(26)-N(2))-dimethyltransferase OS=Mus musculus GN=Trmt1 PE=1 SV=2	52.7631	152.763
P_Q9Z0E6	Q9Z0E6	1	1	5151	7646	Guanylate-binding protein 2 OS=Mus musculus GN=Gbp2 PE=1 SV=1	48.4372	148.437
P_Q7TMM9	Q7TMM9	1	1	3637	5276	Tubulin beta-2A chain OS=Mus musculus GN=Tubb2a PE=1 SV=1	45.0646	145.065
P_Q8C1B7	Q8C1B7	2	1	18544	26738	Septin-11 OS=Mus musculus GN=Sept11 PE=1 SV=4	44.1868	144.187
P_O35737	O35737	1	1	2863	4095	Heterogeneous nuclear ribonucleoprotein H OS=Mus musculus GN=Hnrnph1 PE=1 SV=3	43.0318	143.032
P_P63328	P63328	1	1	8782	12431	Serine/threonine-protein phosphatase 2B catalytic subunit alpha isoform OS=Mus musculus GN=Ppp3ca PE=1 SV=1	41.5509	141.551
P_P52483	P52483	1	1	7649	10759	Ubiquitin-conjugating enzyme E2 E3 OS=Mus musculus GN=Ube2e3 PE=1 SV=2	40.6589	140.659
P_P70303	P70303	1	1	7299	10124	CTP synthase 2 OS=Mus musculus GN=Ctps2 PE=1 SV=1	38.7039	138.704
P_P61294	P61294	1	1	1761	2426	Ras-related protein Rab-6B OS=Mus musculus GN=Rab6b PE=1 SV=1	37.7626	137.763
P_Q6ZWZ2	Q6ZWZ2	2	1	18398	25311	Ubiquitin-conjugating enzyme E2 R2 OS=Mus musculus GN=Ube2r2 PE=1 SV=1	37.5747	137.575
P_P47955	P47955	3	1	62161	85408	60S acidic ribosomal protein P1 OS=Mus musculus GN=Rplp1 PE=1 SV=1	37.398	137.398
P_Q8R3V5	Q8R3V5	2	1	3203	4360	Endophilin-B2 OS=Mus musculus GN=Sh3glb2 PE=1 SV=2	36.1224	136.122
P_P36536	P36536	2	1	57515	78117	GTP-binding protein SAR1a OS=Mus musculus GN=Sar1a PE=1 SV=1	35.8202	135.82
P_Q8VDN2	Q8VDN2	1	1	1984	2687	Sodium/potassium-transporting ATPase subunit alpha-1 OS=Mus musculus GN=Atp1a1 PE=1 SV=1	35.4335	135.433
P_Q9R0Q4	Q9R0Q4	1	1	1627	2202	Mortality factor 4-like protein 2 OS=Mus musculus GN=Morf4l2 PE=1 SV=1	35.3411	135.341
P_Q8BH64	Q8BH64	1	1	4930	6579	EH domain-containing protein 2 OS=Mus musculus GN=Ehd2 PE=1 SV=1	33.4483	133.448
P_Q8CHH9	Q8CHH9	2	1	7139	9488	Septin-8 OS=Mus musculus GN=Sept8 PE=1 SV=4	32.9038	132.904
P_Q8VDM6	Q8VDM6	1	1	4671	6205	Heterogeneous nuclear ribonucleoprotein U-like protein 1 OS=Mus musculus GN=Hnrnpul1 PE=1 SV=1	32.8409	132.841
P_Q9DCZ1	Q9DCZ1	1	1	13485	17784	GMP reductase 1 OS=Mus musculus GN=Gmpr PE=1 SV=1	31.8799	131.88
P_A2AQ07	A2AQ07	1	1	2420	3152	Tubulin beta-1 chain OS=Mus musculus GN=Tubb1 PE=1 SV=1	30.2479	130.248
P_P68181	P68181	2	1	4622	6020	cAMP-dependent protein kinase catalytic subunit beta OS=Mus musculus GN=Prkacb PE=1 SV=2	30.2466	130.247
P_P48453	P48453	1	1	4769	6203	Serine/threonine-protein phosphatase 2B catalytic subunit beta isoform OS=Mus musculus GN=Ppp3cb PE=1 SV=2	30.0692	130.069
P_Q91ZR2	Q91ZR2	2	1	33202	43103	Sorting nexin-18 OS=Mus musculus GN=Snx18 PE=1 SV=1	29.8205	129.82
P_P59326	P59326	1	1	2339	3014	YTH domain-containing family protein 1 OS=Mus musculus GN=Ythdf1 PE=1 SV=1	28.8585	128.858
P_Q8R3G1	Q8R3G1	1	1	4302	5490	Nuclear inhibitor of protein phosphatase 1 OS=Mus musculus GN=Ppp1r8 PE=1 SV=1	27.6151	127.615
P_Q99KH8	Q99KH8	1	1	7239	9166	Serine/threonine-protein kinase 24 OS=Mus musculus GN=Stk24 PE=1 SV=1	26.6197	126.62
P_Q3UJP5	Q3UJP5	1	1	7407	9358	Protein C8orf37 homolog OS=Mus musculus PE=1 SV=1	26.3399	126.34
P_Q8C079	Q8C079	1	1	4550	5714	Striatin-interacting protein 1 OS=Mus musculus GN=Strip1 PE=1 SV=2	25.5824	125.582
P_P28659	P28659	1	1	2438	3061	CUGBP Elav-like family member 1 OS=Mus musculus GN=Celf1 PE=1 SV=2	25.5537	125.554
P_Q9WVR4	Q9WVR4	1	1	2158	2682	Fragile X mental retardation syndrome-related protein 2 OS=Mus musculus GN=Fxr2 PE=1 SV=1	24.2817	124.282
P_O88712	O88712	1	1	10959	13595	C-terminal-binding protein 1 OS=Mus musculus GN=Ctbp1 PE=1 SV=2	24.0533	124.053
P_Q8BH69	Q8BH69	3	1	9114	11298	Selenide, water dikinase 1 OS=Mus musculus GN=Sephs1 PE=1 SV=1	23.9631	123.963
P_Q9D0M5	Q9D0M5	2	1	68838	85330	Dynein light chain 2, cytoplasmic OS=Mus musculus GN=Dynll2 PE=1 SV=1	23.9577	123.958
P_P21126	P21126	1	1	3103	3844	Ubiquitin-like protein 4A OS=Mus musculus GN=Ubl4a PE=1 SV=1	23.8801	123.88
P_P35585	P35585	1	1	9222	11397	AP-1 complex subunit mu-1 OS=Mus musculus GN=Ap1m1 PE=1 SV=3	23.5849	123.585
P_Q9JJ11	Q9JJ11	1	1	2609	3201	Transforming acidic coiled-coil-containing protein 3 OS=Mus musculus GN=Tacc3 PE=1 SV=1	22.6907	122.691
P_Q8CE96	Q8CE96	2	1	27708	33943	tRNA (adenine(58)-N(1))-methyltransferase non-catalytic subunit TRM6 OS=Mus musculus GN=Trmt6 PE=1 SV=1	22.5025	122.503
P_Q61036	Q61036	1	1	2443	2992	Serine/threonine-protein kinase PAK 3 OS=Mus musculus GN=Pak3 PE=1 SV=2	22.4724	122.472
P_Q00623	Q00623	3	1	98119	120155	Apolipoprotein A-I OS=Mus musculus GN=Apoa1 PE=1 SV=2	22.4584	122.458
P_Q9CS42	Q9CS42	2	1	30583	37400	Ribose-phosphate pyrophosphokinase 2 OS=Mus musculus GN=Prps2 PE=1 SV=4	22.2902	122.29
P_Q9CZA6	Q9CZA6	1	1	3265	3992	Nuclear distribution protein nudE homolog 1 OS=Mus musculus GN=Nde1 PE=1 SV=1	22.2665	122.266
P_P46467	P46467	3	1	10665	12987	Vacuolar protein sorting-associated protein 4B OS=Mus musculus GN=Vps4b PE=1 SV=2	21.7722	121.772
P_Q80X76	Q80X76	2	1	36795	44686	Serine protease inhibitor A3F OS=Mus musculus GN=Serpina3f PE=1 SV=3	21.4458	121.446
P_P63168	P63168	2	1	148826	179918	Dynein light chain 1, cytoplasmic OS=Mus musculus GN=Dynll1 PE=1 SV=1	20.8915	120.892
P_P57724	P57724	1	1	4107	4963	Poly(rC)-binding protein 4 OS=Mus musculus GN=Pcbp4 PE=1 SV=1	20.8425	120.842
P_Q6P4S6	Q6P4S6	2	1	8358	9993	Serine/threonine-protein kinase SIK3 OS=Mus musculus GN=Sik3 PE=1 SV=3	19.5621	119.562
P_P63087	P63087	2	1	11930	14145	Serine/threonine-protein phosphatase PP1-gamma catalytic subunit OS=Mus musculus GN=Ppp1cc PE=1 SV=1	18.5666	118.567
P_Q80TM9	Q80TM9	1	1	8696	10305	Nischarin OS=Mus musculus GN=Nisch PE=1 SV=2	18.5028	118.503
P_Q9JKX4	Q9JKX4	2	1	1153	1366	Protein AATF OS=Mus musculus GN=Aatf PE=1 SV=1	18.4735	118.474
P_Q9QZU9	Q9QZU9	1	1	19092	22438	Ubiquitin/ISG15-conjugating enzyme E2 L6 OS=Mus musculus GN=Ube2l6 PE=1 SV=3	17.5257	117.526
P_Q9R0E2	Q9R0E2	1	1	6739	7913	Procollagen-lysine,2-oxoglutarate 5-dioxygenase 1 OS=Mus musculus GN=Plod1 PE=1 SV=1	17.421	117.421
P_Q8BMJ3	Q8BMJ3	1	1	23258	27282	Eukaryotic translation initiation factor 1A, X-chromosomal OS=Mus musculus GN=Eif1ax PE=2 SV=3	17.3016	117.302
P_Q3SXD3	Q3SXD3	1	1	3741	4370	HD domain-containing protein 2 OS=Mus musculus GN=Hddc2 PE=1 SV=1	16.8137	116.814
P_Q9D2M8	Q9D2M8	2	1	47861	55638	Ubiquitin-conjugating enzyme E2 variant 2 OS=Mus musculus GN=Ube2v2 PE=1 SV=4	16.2491	116.249
P_P68372	P68372	4	1	67486	78408	Tubulin beta-4B chain OS=Mus musculus GN=Tubb4b PE=1 SV=1	16.1841	116.184
P_Q9D868	Q9D868	2	1	25530	29608	Peptidyl-prolyl cis-trans isomerase H OS=Mus musculus GN=Ppih PE=1 SV=1	15.9734	115.973
P_Q8CIV8	Q8CIV8	1	1	3866	4476	Tubulin-specific chaperone E OS=Mus musculus GN=Tbce PE=1 SV=1	15.7786	115.779
P_Q6ZWV3	Q6ZWV3	4	1	143074	165156	60S ribosomal protein L10 OS=Mus musculus GN=Rpl10 PE=1 SV=3	15.434	115.434
P_Q9QXK3	Q9QXK3	1	1	2949	3400	Coatomer subunit gamma-2 OS=Mus musculus GN=Copg2 PE=1 SV=1	15.2933	115.293
P_Q91Z53	Q91Z53	2	1	12352	14234	Glyoxylate reductase/hydroxypyruvate reductase OS=Mus musculus GN=Grhpr PE=1 SV=1	15.2364	115.236
P_O55060	O55060	1	1	2572	2962	Thiopurine S-methyltransferase OS=Mus musculus GN=Tpmt PE=1 SV=1	15.1633	115.163
P_Q8CBW3	Q8CBW3	2	1	8667	9952	Abl interactor 1 OS=Mus musculus GN=Abi1 PE=1 SV=3	14.8264	114.826
P_Q60823	Q60823	2	1	4985	5712	RAC-beta serine/threonine-protein kinase OS=Mus musculus GN=Akt2 PE=1 SV=1	14.5838	114.584
P_P84089	P84089	2	1	14015	15979	Enhancer of rudimentary homolog OS=Mus musculus GN=Erh PE=1 SV=1	14.0136	114.014
P_Q9EQC5	Q9EQC5	2	1	21586	24572	N-terminal kinase-like protein OS=Mus musculus GN=Scyl1 PE=1 SV=1	13.833	113.833
P_Q8VE97	Q8VE97	2	1	5812	6557	Serine/arginine-rich splicing factor 4 OS=Mus musculus GN=Srsf4 PE=2 SV=1	12.8183	112.818
P_O54825	O54825	1	1	1151	1294	Bystin OS=Mus musculus GN=Bysl PE=1 SV=3	12.424	112.424
P_Q9WV60	Q9WV60	1	1	8284	9288	Glycogen synthase kinase-3 beta OS=Mus musculus GN=Gsk3b PE=1 SV=2	12.1197	112.12
P_Q8R574	Q8R574	1	1	2584	2876	Phosphoribosyl pyrophosphate synthase-associated protein 2 OS=Mus musculus GN=Prpsap2 PE=1 SV=1	11.3003	111.3
P_P35235	P35235	1	1	13544	15070	Tyrosine-protein phosphatase non-receptor type 11 OS=Mus musculus GN=Ptpn11 PE=1 SV=2	11.267	111.267
P_Q8VEJ9	Q8VEJ9	2	1	3761	4182	Vacuolar protein sorting-associated protein 4A OS=Mus musculus GN=Vps4a PE=1 SV=1	11.1938	111.194
P_Q0P678	Q0P678	2	1	594	660	Zinc finger CCCH domain-containing protein 18 OS=Mus musculus GN=Zc3h18 PE=1 SV=1	11.1111	111.111
P_Q91W59	Q91W59	1	1	2693	2987	RNA-binding motif, single-stranded-interacting protein 1 OS=Mus musculus GN=Rbms1 PE=1 SV=1	10.9172	110.917
P_P18608	P18608	2	1	80754	88936	Non-histone chromosomal protein HMG-14 OS=Mus musculus GN=Hmgn1 PE=1 SV=2	10.132	110.132
P_P81269	P81269	2	1	17661	19396	Cyclic AMP-dependent transcription factor ATF-1 OS=Mus musculus GN=Atf1 PE=1 SV=1	9.82391	109.824
P_P54726	P54726	1	1	4270	4672	UV excision repair protein RAD23 homolog A OS=Mus musculus GN=Rad23a PE=1 SV=2	9.41452	109.415
P_Q5SSZ5	Q5SSZ5	2	1	18159	19724	Tensin-3 OS=Mus musculus GN=Tns3 PE=1 SV=1	8.61832	108.618
P_P62715	P62715	2	1	26905	29194	Serine/threonine-protein phosphatase 2A catalytic subunit beta isoform OS=Mus musculus GN=Ppp2cb PE=1 SV=1	8.50771	108.508
P_P05531	P05531	1	1	6210	6734	X-linked lymphocyte-regulated protein PM1 OS=Mus musculus GN=Xlr PE=2 SV=1	8.438	108.438
P_P57784	P57784	1	1	72	78	U2 small nuclear ribonucleoprotein A' OS=Mus musculus GN=Snrpa1 PE=1 SV=2	8.33333	108.333
P_P46638	P46638	2	1	56675	60962	Ras-related protein Rab-11B OS=Mus musculus GN=Rab11b PE=1 SV=3	7.56418	107.564
P_Q8K157	Q8K157	4	1	13356	14342	Aldose 1-epimerase OS=Mus musculus GN=Galm PE=1 SV=1	7.38245	107.382
P_Q7TPE5	Q7TPE5	2	1	3205	3437	Probable RNA polymerase II nuclear localization protein SLC7A6OS OS=Mus musculus GN=Slc7a6os PE=1 SV=1	7.23869	107.239
P_P97470	P97470	1	1	21275	22795	Serine/threonine-protein phosphatase 4 catalytic subunit OS=Mus musculus GN=Ppp4c PE=1 SV=2	7.14454	107.145
P_Q9Z172	Q9Z172	1	1	13827	14728	Small ubiquitin-related modifier 3 OS=Mus musculus GN=Sumo3 PE=1 SV=1	6.51624	106.516
P_P62500	P62500	2	1	18609	19751	TSC22 domain family protein 1 OS=Mus musculus GN=Tsc22d1 PE=1 SV=2	6.13682	106.137
P_Q921F2	Q921F2	1	1	9696	10233	TAR DNA-binding protein 43 OS=Mus musculus GN=Tardbp PE=1 SV=1	5.53837	105.538
P_Q60972	Q60972	2	1	15687	16538	Histone-binding protein RBBP4 OS=Mus musculus GN=Rbbp4 PE=1 SV=5	5.42487	105.425
P_Q3TCJ1	Q3TCJ1	1	1	5350	5630	BRISC complex subunit Abraxas 2 OS=Mus musculus GN=Abraxas2 PE=1 SV=1	5.23364	105.234
P_P28665	P28665	3	1	89777	94452	Murinoglobulin-1 OS=Mus musculus GN=Mug1 PE=1 SV=3	5.20735	105.207
P_Q8R3B1	Q8R3B1	1	1	3267	3435	1-phosphatidylinositol 4,5-bisphosphate phosphodiesterase delta-1 OS=Mus musculus GN=Plcd1 PE=1 SV=2	5.14233	105.142
P_O70325	O70325	4	1	15685	16444	Phospholipid hydroperoxide glutathione peroxidase, mitochondrial OS=Mus musculus GN=Gpx4 PE=1 SV=4	4.83902	104.839
P_Q8CFI2	Q8CFI2	2	1	16337	16894	Ubiquitin-conjugating enzyme E2 R1 OS=Mus musculus GN=Cdc34 PE=1 SV=1	3.40944	103.409
P_P33609	P33609	1	1	3483	3600	DNA polymerase alpha catalytic subunit OS=Mus musculus GN=Pola1 PE=1 SV=2	3.35917	103.359
P_Q91WK0	Q91WK0	2	1	9412	9698	Leucine-rich repeat flightless-interacting protein 2 OS=Mus musculus GN=Lrrfip2 PE=1 SV=1	3.03867	103.039
P_P83887	P83887	2	1	3619	3721	Tubulin gamma-1 chain OS=Mus musculus GN=Tubg1 PE=1 SV=1	2.81846	102.818
P_Q9ERD7	Q9ERD7	1	1	7682	7866	Tubulin beta-3 chain OS=Mus musculus GN=Tubb3 PE=1 SV=1	2.39521	102.395
P_Q3UHJ0	Q3UHJ0	1	1	1581	1612	AP2-associated protein kinase 1 OS=Mus musculus GN=Aak1 PE=1 SV=2	1.96078	101.961
P_Q80U28	Q80U28	1	1	611	616	MAP kinase-activating death domain protein OS=Mus musculus GN=Madd PE=1 SV=2	0.818331	100.818
P_Q99K48	Q99K48	2	1	8556	8624	Non-POU domain-containing octamer-binding protein OS=Mus musculus GN=Nono PE=1 SV=3	0.794764	100.795
P_Q8BGB5	Q8BGB5	2	1	33320	33506	LIM domain-containing protein 2 OS=Mus musculus GN=Limd2 PE=1 SV=1	0.558223	100.558
P_Q8CJG0	Q8CJG0	1	1	4777	4775	Protein argonaute-2 OS=Mus musculus GN=Ago2 PE=1 SV=3	-0.0418673	99.9581
P_Q60872	Q60872	1	1	13775	13739	Eukaryotic translation initiation factor 1A OS=Mus musculus GN=Eif1a PE=2 SV=3	-0.261343	99.7387
P_Q3UD01	Q3UD01	4	1	44494	44348	Ataxin-7-like protein 3B OS=Mus musculus GN=Atxn7l3b PE=1 SV=1	-0.328134	99.6719
P_Q9CR51	Q9CR51	4	1	8303	8240	V-type proton ATPase subunit G 1 OS=Mus musculus GN=Atp6v1g1 PE=1 SV=3	-0.758762	99.2412
P_Q8CG14	Q8CG14	2	1	4075	3965	Complement C1s-A subcomponent OS=Mus musculus GN=C1sa PE=2 SV=2	-2.69939	97.3006
P_Q9QUI0	Q9QUI0	2	1	16556	16010	Transforming protein RhoA OS=Mus musculus GN=Rhoa PE=1 SV=1	-3.2979	96.7021
P_P42669	P42669	1	1	14700	13739	Transcriptional activator protein Pur-alpha OS=Mus musculus GN=Pura PE=1 SV=1	-6.53741	93.4626
P_Q9R1K9	Q9R1K9	1	1	5072	4732	Centrin-2 OS=Mus musculus GN=Cetn2 PE=1 SV=1	-6.70347	93.2965
P_P35279	P35279	2	1	8166	7614	Ras-related protein Rab-6A OS=Mus musculus GN=Rab6a PE=1 SV=4	-6.75974	93.2403
P_P62331	P62331	1	1	4013	3741	ADP-ribosylation factor 6 OS=Mus musculus GN=Arf6 PE=1 SV=2	-6.77797	93.222
P_Q9CQD1	Q9CQD1	2	1	8609	7908	Ras-related protein Rab-5A OS=Mus musculus GN=Rab5a PE=1 SV=1	-8.14264	91.8574
P_Q8CFI7	Q8CFI7	1	1	3870	3546	DNA-directed RNA polymerase II subunit RPB2 OS=Mus musculus GN=Polr2b PE=1 SV=2	-8.37209	91.6279
P_P56390	P56390	2	1	81024	74149	Cyclin-dependent kinases regulatory subunit 2 OS=Mus musculus GN=Cks2 PE=1 SV=1	-8.48514	91.5149
P_P70288	P70288	1	1	2605	2376	Histone deacetylase 2 OS=Mus musculus GN=Hdac2 PE=1 SV=1	-8.79079	91.2092
P_O88448	O88448	1	1	11468	10354	Kinesin light chain 2 OS=Mus musculus GN=Klc2 PE=1 SV=1	-9.71399	90.286
P_O09106	O09106	1	1	3101	2796	Histone deacetylase 1 OS=Mus musculus GN=Hdac1 PE=1 SV=1	-9.83554	90.1645
P_Q62159	Q62159	1	1	15018	13245	Rho-related GTP-binding protein RhoC OS=Mus musculus GN=Rhoc PE=1 SV=2	-11.8058	88.1942
P_P63330	P63330	1	1	3623	3174	Serine/threonine-protein phosphatase 2A catalytic subunit alpha isoform OS=Mus musculus GN=Ppp2ca PE=1 SV=1	-12.393	87.607
P_Q91VR2	Q91VR2	2	1	5273	4573	ATP synthase subunit gamma, mitochondrial OS=Mus musculus GN=Atp5c1 PE=1 SV=1	-13.2752	86.7248
P_P08207	P08207	4	1	116101	99382	Protein S100-A10 OS=Mus musculus GN=S100a10 PE=1 SV=2	-14.4004	85.5996
P_P08752	P08752	1	1	1259	1077	Guanine nucleotide-binding protein G(i) subunit alpha-2 OS=Mus musculus GN=Gnai2 PE=1 SV=5	-14.4559	85.5441
P_Q8BGE6	Q8BGE6	1	1	3336	2819	Cysteine protease ATG4B OS=Mus musculus GN=Atg4b PE=1 SV=2	-15.4976	84.5024
P_Q6P2B1	Q6P2B1	1	1	7651	6426	Transportin-3 OS=Mus musculus GN=Tnpo3 PE=1 SV=1	-16.011	83.989
P_Q3UX10	Q3UX10	1	1	40686	33071	Tubulin alpha chain-like 3 OS=Mus musculus GN=Tubal3 PE=2 SV=2	-18.7165	81.2835
P_P17156	P17156	1	1	1097	846	Heat shock-related 70 kDa protein 2 OS=Mus musculus GN=Hspa2 PE=1 SV=2	-22.8806	77.1194
P_P97493	P97493	1	1	73745	51876	Thioredoxin, mitochondrial OS=Mus musculus GN=Txn2 PE=1 SV=1	-29.6549	70.3451
P_Q9WUR2	Q9WUR2	1	1	2173	1370	Enoyl-CoA delta isomerase 2, mitochondrial OS=Mus musculus GN=Eci2 PE=1 SV=2	-36.9535	63.0465
P_P62274	P62274	2	1	137071	74085	40S ribosomal protein S29 OS=Mus musculus GN=Rps29 PE=3 SV=2	-45.9514	54.0486
P_Q91XD6	Q91XD6	3	2	12964	20602	Vacuolar protein-sorting-associated protein 36 OS=Mus musculus GN=Vps36 PE=1 SV=1	58.917	158.917
P_Q9D1R2	Q9D1R2	2	2	1834	2905	Protein KTI12 homolog OS=Mus musculus GN=Kti12 PE=1 SV=1	58.3969	158.397
P_P48997	P48997	2	2	478	755	Involucrin OS=Mus musculus GN=Ivl PE=1 SV=1	57.9498	157.95
P_Q3TYX3	Q3TYX3	2	2	23722	36744	SET and MYND domain-containing protein 5 OS=Mus musculus GN=Smyd5 PE=1 SV=2	54.8942	154.894
P_P23249	P23249	3	2	7171	11091	Putative helicase MOV-10 OS=Mus musculus GN=Mov10 PE=1 SV=2	54.6646	154.665
P_Q61107	Q61107	2	2	5711	8649	Guanylate-binding protein 4 OS=Mus musculus GN=Gbp4 PE=1 SV=1	51.4446	151.445
P_Q569Z5	Q569Z5	2	2	7212	10867	Probable ATP-dependent RNA helicase DDX46 OS=Mus musculus GN=Ddx46 PE=1 SV=2	50.6794	150.679
P_O09110	O09110	3	2	15232	22514	Dual specificity mitogen-activated protein kinase kinase 3 OS=Mus musculus GN=Map2k3 PE=1 SV=2	47.8072	147.807
P_Q99K70	Q99K70	2	2	5192	7629	Ras-related GTP-binding protein C OS=Mus musculus GN=Rragc PE=1 SV=1	46.9376	146.938
P_Q9DC50	Q9DC50	2	2	2707	3964	Peroxisomal carnitine O-octanoyltransferase OS=Mus musculus GN=Crot PE=1 SV=1	46.4352	146.435
P_Q5SSH7	Q5SSH7	2	2	5808	8463	Zinc finger ZZ-type and EF-hand domain-containing protein 1 OS=Mus musculus GN=Zzef1 PE=1 SV=2	45.7128	145.713
P_Q9WVL2	Q9WVL2	2	2	6301	9101	Signal transducer and activator of transcription 2 OS=Mus musculus GN=Stat2 PE=1 SV=1	44.4374	144.437
P_Q3UYV9	Q3UYV9	4	2	3827	5522	Nuclear cap-binding protein subunit 1 OS=Mus musculus GN=Ncbp1 PE=1 SV=2	44.2906	144.291
P_Q61398	Q61398	4	2	34020	48847	Procollagen C-endopeptidase enhancer 1 OS=Mus musculus GN=Pcolce PE=1 SV=2	43.5832	143.583
P_Q9CQE5	Q9CQE5	2	2	3040	4300	Regulator of G-protein signaling 10 OS=Mus musculus GN=Rgs10 PE=1 SV=1	41.4474	141.447
P_Q9D8T2	Q9D8T2	2	2	8930	12618	Gasdermin-D OS=Mus musculus GN=Gsdmdc1 PE=1 SV=1	41.299	141.299
P_Q8R1F5	Q8R1F5	2	2	16631	23431	Putative hydroxypyruvate isomerase OS=Mus musculus GN=Hyi PE=1 SV=2	40.8875	140.887
P_Q8BSI6	Q8BSI6	3	2	4450	6228	R3H and coiled-coil domain-containing protein 1 OS=Mus musculus GN=R3hcc1 PE=1 SV=3	39.9551	139.955
P_Q9DB34	Q9DB34	2	2	7136	9985	Charged multivesicular body protein 2a OS=Mus musculus GN=Chmp2a PE=1 SV=1	39.9243	139.924
P_Q9CXW4	Q9CXW4	5	2	220145	307088	60S ribosomal protein L11 OS=Mus musculus GN=Rpl11 PE=1 SV=4	39.4935	139.494
P_Q80UK0	Q80UK0	3	2	5877	8198	SEC14 domain and spectrin repeat-containing protein 1 OS=Mus musculus GN=Sestd1 PE=1 SV=1	39.4929	139.493
P_P84084	P84084	6	2	108427	151183	ADP-ribosylation factor 5 OS=Mus musculus GN=Arf5 PE=1 SV=2	39.433	139.433
P_Q9CQJ6	Q9CQJ6	2	2	1244	1731	Density-regulated protein OS=Mus musculus GN=Denr PE=1 SV=1	39.1479	139.148
P_O35215	O35215	2	2	30991	43118	D-dopachrome decarboxylase OS=Mus musculus GN=Ddt PE=1 SV=3	39.1307	139.131
P_Q80X73	Q80X73	2	2	7063	9819	Protein pelota homolog OS=Mus musculus GN=Pelo PE=1 SV=3	39.0202	139.02
P_Q8JZV7	Q8JZV7	3	2	22320	30784	N-acetylglucosamine-6-phosphate deacetylase OS=Mus musculus GN=Amdhd2 PE=1 SV=1	37.9211	137.921
P_Q8BIW1	Q8BIW1	3	2	12231	16830	Exopolyphosphatase PRUNE1 OS=Mus musculus GN=Prune1 PE=1 SV=1	37.6012	137.601
P_P54103	P54103	3	2	7360	10114	DnaJ homolog subfamily C member 2 OS=Mus musculus GN=Dnajc2 PE=1 SV=2	37.4185	137.418
P_Q9QXD8	Q9QXD8	3	2	4665	6373	LIM domain-containing protein 1 OS=Mus musculus GN=Limd1 PE=1 SV=2	36.6131	136.613
P_P47964	P47964	8	2	167763	229167	60S ribosomal protein L36 OS=Mus musculus GN=Rpl36 PE=3 SV=2	36.6016	136.602
P_Q99JW4	Q99JW4	2	2	19113	26028	LIM and senescent cell antigen-like-containing domain protein 1 OS=Mus musculus GN=Lims1 PE=1 SV=3	36.1796	136.18
P_Q6ZWV7	Q6ZWV7	6	2	261947	355911	60S ribosomal protein L35 OS=Mus musculus GN=Rpl35 PE=1 SV=1	35.8714	135.871
P_Q8BHX1	Q8BHX1	2	2	4864	6605	HAUS augmin-like complex subunit 1 OS=Mus musculus GN=Haus1 PE=1 SV=2	35.7936	135.794
P_Q05BC3	Q05BC3	2	2	4086	5540	Echinoderm microtubule-associated protein-like 1 OS=Mus musculus GN=Eml1 PE=1 SV=1	35.5849	135.585
P_Q61191	Q61191	2	2	9206	12432	Host cell factor 1 OS=Mus musculus GN=Hcfc1 PE=1 SV=2	35.0424	135.042
P_Q9Z0H7	Q9Z0H7	3	2	7684	10326	B-cell lymphoma/leukemia 10 OS=Mus musculus GN=Bcl10 PE=1 SV=1	34.3831	134.383
P_Q91YR9	Q91YR9	2	2	10921	14653	Prostaglandin reductase 1 OS=Mus musculus GN=Ptgr1 PE=1 SV=2	34.1727	134.173
P_Q3UVG3	Q3UVG3	3	2	8047	10759	Protein FAM91A1 OS=Mus musculus GN=Fam91a1 PE=1 SV=1	33.702	133.702
P_P28740	P28740	2	2	18874	25205	Kinesin-like protein KIF2A OS=Mus musculus GN=Kif2a PE=1 SV=2	33.5435	133.543
P_Q9QZN4	Q9QZN4	4	2	45324	60456	F-box only protein 6 OS=Mus musculus GN=Fbxo6 PE=1 SV=1	33.3863	133.386
P_P23949	P23949	2	2	5496	7330	mRNA decay activator protein ZFP36L2 OS=Mus musculus GN=Zfp36l2 PE=1 SV=2	33.3697	133.37
P_P20444	P20444	2	2	15568	20726	Protein kinase C alpha type OS=Mus musculus GN=Prkca PE=1 SV=3	33.1321	133.132
P_Q8R059	Q8R059	4	2	22649	30146	UDP-glucose 4-epimerase OS=Mus musculus GN=Gale PE=1 SV=1	33.1008	133.101
P_Q68FL4	Q68FL4	2	2	4902	6501	Putative adenosylhomocysteinase 3 OS=Mus musculus GN=Ahcyl2 PE=1 SV=1	32.6193	132.619
P_Q91ZW2	Q91ZW2	3	2	19769	26140	GDP-fucose protein O-fucosyltransferase 1 OS=Mus musculus GN=Pofut1 PE=1 SV=1	32.2272	132.227
P_P63001	P63001	4	2	23721	31273	Ras-related C3 botulinum toxin substrate 1 OS=Mus musculus GN=Rac1 PE=1 SV=1	31.8368	131.837
P_Q8K2H2	Q8K2H2	2	2	3650	4789	OTU domain-containing protein 6B OS=Mus musculus GN=Otud6b PE=1 SV=1	31.2055	131.205
P_P62141	P62141	3	2	22930	30059	Serine/threonine-protein phosphatase PP1-beta catalytic subunit OS=Mus musculus GN=Ppp1cb PE=1 SV=3	31.0903	131.09
P_P62843	P62843	4	2	11101	14528	40S ribosomal protein S15 OS=Mus musculus GN=Rps15 PE=1 SV=2	30.8711	130.871
P_Q3TH73	Q3TH73	3	2	5139	6709	Protein tweety homolog 2 OS=Mus musculus GN=Ttyh2 PE=1 SV=1	30.5507	130.551
P_P56565	P56565	4	2	10604	13772	Protein S100-A1 OS=Mus musculus GN=S100a1 PE=1 SV=2	29.8755	129.876
P_Q5SF07	Q5SF07	4	2	8950	11587	Insulin-like growth factor 2 mRNA-binding protein 2 OS=Mus musculus GN=Igf2bp2 PE=1 SV=1	29.4637	129.464
P_Q7TNV0	Q7TNV0	4	2	15360	19881	Protein DEK OS=Mus musculus GN=Dek PE=1 SV=1	29.4336	129.434
P_Q9CQ71	Q9CQ71	2	2	7819	10112	Replication protein A 14 kDa subunit OS=Mus musculus GN=Rpa3 PE=1 SV=1	29.326	129.326
P_Q9D7A8	Q9D7A8	2	2	9451	12222	Armadillo repeat-containing protein 1 OS=Mus musculus GN=Armc1 PE=1 SV=1	29.3196	129.32
P_P62320	P62320	3	2	53903	69609	Small nuclear ribonucleoprotein Sm D3 OS=Mus musculus GN=Snrpd3 PE=1 SV=1	29.1375	129.138
P_Q9QZ08	Q9QZ08	3	2	24278	31223	N-acetyl-D-glucosamine kinase OS=Mus musculus GN=Nagk PE=1 SV=3	28.6061	128.606
P_Q9CSH3	Q9CSH3	3	2	16743	21529	Exosome complex exonuclease RRP44 OS=Mus musculus GN=Dis3 PE=1 SV=4	28.5851	128.585
P_Q62189	Q62189	4	2	31210	40129	U1 small nuclear ribonucleoprotein A OS=Mus musculus GN=Snrpa PE=1 SV=3	28.5774	128.577
P_P30999	P30999	3	2	29591	37944	Catenin delta-1 OS=Mus musculus GN=Ctnnd1 PE=1 SV=2	28.2282	128.228
P_Q9Z0Y1	Q9Z0Y1	4	2	45760	58650	Dynactin subunit 3 OS=Mus musculus GN=Dctn3 PE=1 SV=2	28.1687	128.169
P_Q9D823	Q9D823	3	2	221436	282857	60S ribosomal protein L37 OS=Mus musculus GN=Rpl37 PE=3 SV=3	27.7376	127.738
P_P62983	P62983	4	2	507011	647322	Ubiquitin-40S ribosomal protein S27a OS=Mus musculus GN=Rps27a PE=1 SV=2	27.6742	127.674
P_Q3UJB9	Q3UJB9	2	2	4194	5349	Enhancer of mRNA-decapping protein 4 OS=Mus musculus GN=Edc4 PE=1 SV=2	27.5393	127.539
P_Q9QXA5	Q9QXA5	3	2	16006	20364	U6 snRNA-associated Sm-like protein LSm4 OS=Mus musculus GN=Lsm4 PE=1 SV=1	27.2273	127.227
P_B1AY13	B1AY13	4	2	3177	4028	Ubiquitin carboxyl-terminal hydrolase 24 OS=Mus musculus GN=Usp24 PE=1 SV=1	26.7863	126.786
P_Q99PM9	Q99PM9	2	2	9183	11634	Uridine-cytidine kinase 2 OS=Mus musculus GN=Uck2 PE=1 SV=1	26.6906	126.691
P_P97346	P97346	3	2	17004	21475	Nucleoredoxin OS=Mus musculus GN=Nxn PE=1 SV=1	26.2938	126.294
P_Q8K183	Q8K183	4	2	23233	29326	Pyridoxal kinase OS=Mus musculus GN=Pdxk PE=1 SV=1	26.2256	126.226
P_P26369	P26369	2	2	70429	88882	Splicing factor U2AF 65 kDa subunit OS=Mus musculus GN=U2af2 PE=1 SV=3	26.2009	126.201
P_Q8VE09	Q8VE09	3	2	20094	25252	Tetratricopeptide repeat protein 39C OS=Mus musculus GN=Ttc39c PE=1 SV=2	25.6694	125.669
P_Q9Z1W9	Q9Z1W9	4	2	31554	39625	STE20/SPS1-related proline-alanine-rich protein kinase OS=Mus musculus GN=Stk39 PE=1 SV=1	25.5784	125.578
P_P97822	P97822	3	2	70734	88787	Acidic leucine-rich nuclear phosphoprotein 32 family member E OS=Mus musculus GN=Anp32e PE=1 SV=2	25.5224	125.522
P_Q3U0V2	Q3U0V2	3	2	7791	9777	Tumor necrosis factor receptor type 1-associated DEATH domain protein OS=Mus musculus GN=Tradd PE=1 SV=1	25.491	125.491
P_Q80U95	Q80U95	3	2	8570	10738	Ubiquitin-protein ligase E3C OS=Mus musculus GN=Ube3c PE=1 SV=2	25.2975	125.298
P_Q5SSL4	Q5SSL4	3	2	17762	22252	Active breakpoint cluster region-related protein OS=Mus musculus GN=Abr PE=1 SV=1	25.2787	125.279
P_Q9CQC8	Q9CQC8	2	2	18330	22918	Maspardin OS=Mus musculus GN=Spg21 PE=1 SV=1	25.03	125.03
P_P16254	P16254	3	2	24334	30396	Signal recognition particle 14 kDa protein OS=Mus musculus GN=Srp14 PE=1 SV=1	24.9116	124.912
P_Q9CQZ1	Q9CQZ1	3	2	53317	66475	Heat shock factor-binding protein 1 OS=Mus musculus GN=Hsbp1 PE=1 SV=1	24.6788	124.679
P_Q61206	Q61206	4	2	73390	91426	Platelet-activating factor acetylhydrolase IB subunit beta OS=Mus musculus GN=Pafah1b2 PE=1 SV=2	24.5756	124.576
P_Q9CR26	Q9CR26	3	2	42363	52579	Vacuolar protein sorting-associated protein VTA1 homolog OS=Mus musculus GN=Vta1 PE=1 SV=1	24.1154	124.115
P_P56546	P56546	2	2	28038	34773	C-terminal-binding protein 2 OS=Mus musculus GN=Ctbp2 PE=1 SV=2	24.021	124.021
P_Q99LT0	Q99LT0	4	2	51436	63752	Protein dpy-30 homolog OS=Mus musculus GN=Dpy30 PE=1 SV=1	23.9443	123.944
P_P97770	P97770	2	2	5529	6843	THUMP domain-containing protein 3 OS=Mus musculus GN=Thumpd3 PE=1 SV=1	23.7656	123.766
P_Q9QYJ3	Q9QYJ3	3	2	23138	28617	DnaJ homolog subfamily B member 1 OS=Mus musculus GN=Dnajb1 PE=1 SV=3	23.6797	123.68
P_Q8VCN5	Q8VCN5	2	2	8819	10895	Cystathionine gamma-lyase OS=Mus musculus GN=Cth PE=1 SV=1	23.5401	123.54
P_Q9JIQ3	Q9JIQ3	3	2	2317	2858	Diablo homolog, mitochondrial OS=Mus musculus GN=Diablo PE=1 SV=2	23.3492	123.349
P_Q91YQ5	Q91YQ5	4	2	4478	5509	Dolichyl-diphosphooligosaccharide--protein glycosyltransferase subunit 1 OS=Mus musculus GN=Rpn1 PE=1 SV=1	23.0237	123.024
P_Q60737	Q60737	3	2	33899	41424	Casein kinase II subunit alpha OS=Mus musculus GN=Csnk2a1 PE=1 SV=2	22.1983	122.198
P_Q9DB27	Q9DB27	2	2	13050	15918	Malignant T-cell-amplified sequence 1 OS=Mus musculus GN=Mcts1 PE=1 SV=1	21.977	121.977
P_P97315	P97315	4	2	11964	14587	Cysteine and glycine-rich protein 1 OS=Mus musculus GN=Csrp1 PE=1 SV=3	21.9241	121.924
P_Q8BUY9	Q8BUY9	2	2	12449	15176	Geranylgeranyl transferase type-1 subunit beta OS=Mus musculus GN=Pggt1b PE=1 SV=1	21.9054	121.905
P_P62996	P62996	3	2	44715	54485	Transformer-2 protein homolog beta OS=Mus musculus GN=Tra2b PE=1 SV=1	21.8495	121.849
P_Q7TMB8	Q7TMB8	3	2	6543	7972	Cytoplasmic FMR1-interacting protein 1 OS=Mus musculus GN=Cyfip1 PE=1 SV=1	21.8401	121.84
P_Q8K124	Q8K124	3	2	26658	32446	Pleckstrin homology domain-containing family O member 2 OS=Mus musculus GN=Plekho2 PE=1 SV=1	21.7121	121.712
P_Q9ERR7	Q9ERR7	3	2	45925	55895	Selenoprotein F OS=Mus musculus GN=Selenof PE=1 SV=3	21.7093	121.709
P_Q8BGB7	Q8BGB7	2	2	30574	37152	Enolase-phosphatase E1 OS=Mus musculus GN=Enoph1 PE=1 SV=1	21.515	121.515
P_Q6PIU9	Q6PIU9	2	2	11843	14369	Uncharacterized protein FLJ45252 homolog OS=Mus musculus PE=1 SV=2	21.3291	121.329
P_Q80W47	Q80W47	4	2	27989	33916	WD repeat domain phosphoinositide-interacting protein 2 OS=Mus musculus GN=Wipi2 PE=1 SV=1	21.1762	121.176
P_Q9CQY2	Q9CQY2	3	2	35911	43481	RNMT-activating mini protein OS=Mus musculus GN=Fam103a1 PE=3 SV=1	21.0799	121.08
P_Q9R1P1	Q9R1P1	3	2	333794	403744	Proteasome subunit beta type-3 OS=Mus musculus GN=Psmb3 PE=1 SV=1	20.956	120.956
P_Q9CQH7	Q9CQH7	3	2	40344	48795	Transcription factor BTF3 homolog 4 OS=Mus musculus GN=Btf3l4 PE=1 SV=1	20.9474	120.947
P_Q922H4	Q922H4	2	2	6939	8390	Mannose-1-phosphate guanyltransferase alpha OS=Mus musculus GN=Gmppa PE=1 SV=1	20.9108	120.911
P_P03958	P03958	2	2	20143	24343	Adenosine deaminase OS=Mus musculus GN=Ada PE=1 SV=3	20.8509	120.851
P_Q9D061	Q9D061	4	2	11602	14018	Acyl-CoA-binding domain-containing protein 6 OS=Mus musculus GN=Acbd6 PE=1 SV=2	20.824	120.824
P_Q925E7	Q925E7	2	2	6397	7724	Serine/threonine-protein phosphatase 2A 55 kDa regulatory subunit B delta isoform OS=Mus musculus GN=Ppp2r2d PE=1 SV=1	20.7441	120.744
P_Q8C6G8	Q8C6G8	2	2	7612	9182	WD repeat-containing protein 26 OS=Mus musculus GN=Wdr26 PE=1 SV=3	20.6253	120.625
P_Q60838	Q60838	3	2	13135	15844	Segment polarity protein dishevelled homolog DVL-2 OS=Mus musculus GN=Dvl2 PE=1 SV=2	20.6243	120.624
P_P52633	P52633	3	2	30535	36746	Signal transducer and transcription activator 6 OS=Mus musculus GN=Stat6 PE=1 SV=2	20.3406	120.341
P_P22907	P22907	3	2	35331	42515	Porphobilinogen deaminase OS=Mus musculus GN=Hmbs PE=1 SV=2	20.3334	120.333
P_Q9DBE0	Q9DBE0	3	2	13319	16022	Cysteine sulfinic acid decarboxylase OS=Mus musculus GN=Csad PE=1 SV=1	20.2943	120.294
P_Q9D6N1	Q9D6N1	2	2	14221	17097	Carbonic anhydrase 13 OS=Mus musculus GN=Ca13 PE=1 SV=1	20.2236	120.224
P_Q8VCR7	Q8VCR7	2	2	32087	38559	Protein ABHD14B OS=Mus musculus GN=Abhd14b PE=1 SV=1	20.1702	120.17
P_Q9QY93	Q9QY93	4	2	15468	18563	dCTP pyrophosphatase 1 OS=Mus musculus GN=Dctpp1 PE=1 SV=1	20.0091	120.009
P_P23506	P23506	5	2	34308	41145	Protein-L-isoaspartate(D-aspartate) O-methyltransferase OS=Mus musculus GN=Pcmt1 PE=1 SV=3	19.9283	119.928
P_Q8BJW6	Q8BJW6	2	2	12509	15000	Eukaryotic translation initiation factor 2A OS=Mus musculus GN=Eif2a PE=1 SV=2	19.9137	119.914
P_P68368	P68368	3	2	52845	63304	Tubulin alpha-4A chain OS=Mus musculus GN=Tuba4a PE=1 SV=1	19.7918	119.792
P_Q64261	Q64261	2	2	12969	15534	Cyclin-dependent kinase 6 OS=Mus musculus GN=Cdk6 PE=1 SV=2	19.7779	119.778
P_Q91VH6	Q91VH6	3	2	10969	13132	Protein MEMO1 OS=Mus musculus GN=Memo1 PE=1 SV=1	19.7192	119.719
P_Q8BFY6	Q8BFY6	3	2	48543	58046	Peflin OS=Mus musculus GN=Pef1 PE=1 SV=1	19.5765	119.576
P_P62862	P62862	3	2	478860	572164	40S ribosomal protein S30 OS=Mus musculus GN=Fau PE=1 SV=1	19.4846	119.485
P_Q8VEB4	Q8VEB4	3	2	8529	10174	Group XV phospholipase A2 OS=Mus musculus GN=Pla2g15 PE=1 SV=1	19.2871	119.287
P_Q9CPR1	Q9CPR1	3	2	17042	20289	RWD domain-containing protein 4 OS=Mus musculus GN=Rwdd4 PE=2 SV=1	19.0529	119.053
P_O88531	O88531	3	2	8275	9849	Palmitoyl-protein thioesterase 1 OS=Mus musculus GN=Ppt1 PE=1 SV=2	19.0211	119.021
P_O08547	O08547	2	2	6462	7671	Vesicle-trafficking protein SEC22b OS=Mus musculus GN=Sec22b PE=1 SV=3	18.7094	118.709
P_O09174	O09174	2	2	8770	10407	Alpha-methylacyl-CoA racemase OS=Mus musculus GN=Amacr PE=1 SV=4	18.6659	118.666
P_Q8R1X6	Q8R1X6	3	2	9969	11823	Spartin OS=Mus musculus GN=Spart PE=1 SV=1	18.5977	118.598
P_Q9WUB4	Q9WUB4	2	2	9749	11557	Dynactin subunit 6 OS=Mus musculus GN=Dctn6 PE=1 SV=1	18.5455	118.545
P_Q61187	Q61187	3	2	15961	18911	Tumor susceptibility gene 101 protein OS=Mus musculus GN=Tsg101 PE=1 SV=2	18.4826	118.483
P_Q61239	Q61239	3	2	11136	13194	Protein farnesyltransferase/geranylgeranyltransferase type-1 subunit alpha OS=Mus musculus GN=Fnta PE=1 SV=1	18.4806	118.481
P_P26883	P26883	8	2	30989	36711	Peptidyl-prolyl cis-trans isomerase FKBP1A OS=Mus musculus GN=Fkbp1a PE=1 SV=2	18.4646	118.465
P_Q8BYJ6	Q8BYJ6	2	2	4453	5258	TBC1 domain family member 4 OS=Mus musculus GN=Tbc1d4 PE=1 SV=2	18.0777	118.078
P_Q8BUV3	Q8BUV3	5	2	15739	18574	Gephyrin OS=Mus musculus GN=Gphn PE=1 SV=2	18.0126	118.013
P_P29416	P29416	3	2	36093	42527	Beta-hexosaminidase subunit alpha OS=Mus musculus GN=Hexa PE=1 SV=2	17.8262	117.826
P_O54879	O54879	3	2	15255	17946	High mobility group protein B3 OS=Mus musculus GN=Hmgb3 PE=1 SV=3	17.6401	117.64
P_P60867	P60867	6	2	77517	91106	40S ribosomal protein S20 OS=Mus musculus GN=Rps20 PE=1 SV=1	17.5303	117.53
P_Q6P549	Q6P549	2	2	8151	9579	Phosphatidylinositol 3,4,5-trisphosphate 5-phosphatase 2 OS=Mus musculus GN=Inppl1 PE=1 SV=1	17.5193	117.519
P_Q8BMG7	Q8BMG7	3	2	7807	9172	Rab3 GTPase-activating protein non-catalytic subunit OS=Mus musculus GN=Rab3gap2 PE=1 SV=2	17.4843	117.484
P_Q923D5	Q923D5	2	2	8179	9601	WW domain-binding protein 11 OS=Mus musculus GN=Wbp11 PE=1 SV=2	17.386	117.386
P_Q9CXA2	Q9CXA2	2	2	22583	26477	Trans-L-3-hydroxyproline dehydratase OS=Mus musculus GN=L3hypdh PE=1 SV=1	17.2431	117.243
P_P49442	P49442	2	2	7616	8918	Inositol polyphosphate 1-phosphatase OS=Mus musculus GN=Inpp1 PE=1 SV=2	17.0956	117.096
P_Q9CY18	Q9CY18	2	2	8566	10025	Sorting nexin-7 OS=Mus musculus GN=Snx7 PE=1 SV=1	17.0325	117.032
P_Q8BGR9	Q8BGR9	2	2	35447	41476	Ubiquitin-like domain-containing CTD phosphatase 1 OS=Mus musculus GN=Ublcp1 PE=1 SV=1	17.0085	117.008
P_Q9JMD0	Q9JMD0	3	2	13899	16257	BUB3-interacting and GLEBS motif-containing protein ZNF207 OS=Mus musculus GN=Znf207 PE=1 SV=1	16.9652	116.965
P_Q69ZS7	Q69ZS7	3	2	1837	2146	HBS1-like protein OS=Mus musculus GN=Hbs1l PE=1 SV=2	16.8209	116.821
P_Q60902	Q60902	2	2	6541	7627	Epidermal growth factor receptor substrate 15-like 1 OS=Mus musculus GN=Eps15l1 PE=1 SV=3	16.603	116.603
P_Q5I2A0	Q5I2A0	4	2	63699	74224	Serine protease inhibitor A3G OS=Mus musculus GN=Serpina3g PE=1 SV=2	16.523	116.523
P_Q6PHQ8	Q6PHQ8	4	2	12055	14040	N-alpha-acetyltransferase 35, NatC auxiliary subunit OS=Mus musculus GN=Naa35 PE=1 SV=1	16.4662	116.466
P_Q64282	Q64282	3	2	7994	9298	Interferon-induced protein with tetratricopeptide repeats 1 OS=Mus musculus GN=Ifit1 PE=1 SV=2	16.3122	116.312
P_P97314	P97314	3	2	7756	9015	Cysteine and glycine-rich protein 2 OS=Mus musculus GN=Csrp2 PE=1 SV=3	16.2326	116.233
P_P97434	P97434	3	2	3009	3495	Myosin phosphatase Rho-interacting protein OS=Mus musculus GN=Mprip PE=1 SV=2	16.1515	116.152
P_Q64345	Q64345	3	2	3288	3818	Interferon-induced protein with tetratricopeptide repeats 3 OS=Mus musculus GN=Ifit3 PE=1 SV=1	16.1192	116.119
P_O35648	O35648	3	2	10746	12465	Centrin-3 OS=Mus musculus GN=Cetn3 PE=1 SV=1	15.9966	115.997
P_O54692	O54692	3	2	11810	13676	Centromere/kinetochore protein zw10 homolog OS=Mus musculus GN=Zw10 PE=1 SV=3	15.8002	115.8
P_Q571I9	Q571I9	3	2	14567	16835	Aldehyde dehydrogenase family 16 member A1 OS=Mus musculus GN=Aldh16a1 PE=1 SV=2	15.5694	115.569
P_Q9D883	Q9D883	4	2	24689	28516	Splicing factor U2AF 35 kDa subunit OS=Mus musculus GN=U2af1 PE=1 SV=4	15.5008	115.501
P_P40694	P40694	2	2	2094	2415	DNA-binding protein SMUBP-2 OS=Mus musculus GN=Ighmbp2 PE=1 SV=1	15.3295	115.33
P_E9Q5C9	E9Q5C9	3	2	2682	3093	Nucleolar and coiled-body phosphoprotein 1 OS=Mus musculus GN=Nolc1 PE=1 SV=1	15.3244	115.324
P_Q9D8S4	Q9D8S4	5	2	133829	154130	Oligoribonuclease, mitochondrial OS=Mus musculus GN=Rexo2 PE=1 SV=2	15.1694	115.169
P_P97384	P97384	4	2	15969	18300	Annexin A11 OS=Mus musculus GN=Anxa11 PE=1 SV=2	14.597	114.597
P_Q9JHP7	Q9JHP7	4	2	26638	30461	KDEL motif-containing protein 1 OS=Mus musculus GN=Kdelc1 PE=1 SV=1	14.3517	114.352
P_P45878	P45878	3	2	51848	59266	Peptidyl-prolyl cis-trans isomerase FKBP2 OS=Mus musculus GN=Fkbp2 PE=1 SV=1	14.3072	114.307
P_Q8C8U0	Q8C8U0	2	2	7496	8557	Liprin-beta-1 OS=Mus musculus GN=Ppfibp1 PE=1 SV=3	14.1542	114.154
P_Q8C3I8	Q8C3I8	2	2	15499	17690	Protein HGH1 homolog OS=Mus musculus GN=Hgh1 PE=1 SV=1	14.1364	114.136
P_Q8BQM4	Q8BQM4	2	2	21420	24376	HEAT repeat-containing protein 3 OS=Mus musculus GN=Heatr3 PE=1 SV=1	13.8002	113.8
P_Q62422	Q62422	4	2	78515	89350	Osteoclast-stimulating factor 1 OS=Mus musculus GN=Ostf1 PE=1 SV=2	13.7999	113.8
P_Q8K019	Q8K019	2	2	8638	9829	Bcl-2-associated transcription factor 1 OS=Mus musculus GN=Bclaf1 PE=1 SV=2	13.7879	113.788
P_Q8VBT9	Q8VBT9	3	2	20414	23220	Tether containing UBX domain for GLUT4 OS=Mus musculus GN=Aspscr1 PE=1 SV=1	13.7455	113.745
P_Q8R1U1	Q8R1U1	4	2	8775	9967	Conserved oligomeric Golgi complex subunit 4 OS=Mus musculus GN=Cog4 PE=1 SV=1	13.584	113.584
P_Q80XI4	Q80XI4	2	2	2427	2755	Phosphatidylinositol 5-phosphate 4-kinase type-2 beta OS=Mus musculus GN=Pip4k2b PE=1 SV=1	13.5146	113.515
P_P61750	P61750	5	2	79945	90725	ADP-ribosylation factor 4 OS=Mus musculus GN=Arf4 PE=1 SV=2	13.4843	113.484
P_Q9DAM7	Q9DAM7	2	2	6936	7867	Transmembrane protein 263 OS=Mus musculus GN=Tmem263 PE=1 SV=1	13.4227	113.423
P_Q9QXS6	Q9QXS6	2	2	9436	10697	Drebrin OS=Mus musculus GN=Dbn1 PE=1 SV=4	13.3637	113.364
P_Q8K2Q7	Q8K2Q7	2	2	19155	21711	BRO1 domain-containing protein BROX OS=Mus musculus GN=Brox PE=1 SV=1	13.3438	113.344
P_P08122	P08122	2	2	1983	2244	Collagen alpha-2(IV) chain OS=Mus musculus GN=Col4a2 PE=1 SV=4	13.1619	113.162
P_Q99MI1	Q99MI1	2	2	14200	16067	ELKS/Rab6-interacting/CAST family member 1 OS=Mus musculus GN=Erc1 PE=1 SV=1	13.1479	113.148
P_Q9EPC1	Q9EPC1	2	2	9380	10601	Alpha-parvin OS=Mus musculus GN=Parva PE=1 SV=1	13.0171	113.017
P_Q9JKW0	Q9JKW0	4	2	92274	104154	ADP-ribosylation factor-like protein 6-interacting protein 1 OS=Mus musculus GN=Arl6ip1 PE=1 SV=1	12.8747	112.875
P_Q3TIR3	Q3TIR3	3	2	10384	11704	Synembryn-A OS=Mus musculus GN=Ric8a PE=1 SV=2	12.7119	112.712
P_O08997	O08997	6	2	200044	225415	Copper transport protein ATOX1 OS=Mus musculus GN=Atox1 PE=1 SV=1	12.6827	112.683
P_Q8R0F3	Q8R0F3	2	2	11735	13219	Sulfatase-modifying factor 1 OS=Mus musculus GN=Sumf1 PE=1 SV=2	12.6459	112.646
P_Q8K003	Q8K003	6	2	137965	155337	Translation machinery-associated protein 7 OS=Mus musculus GN=Tma7 PE=3 SV=1	12.5916	112.592
P_Q9Z1S0	Q9Z1S0	2	2	99709	112185	Mitotic checkpoint serine/threonine-protein kinase BUB1 beta OS=Mus musculus GN=Bub1b PE=1 SV=2	12.5124	112.512
P_P62075	P62075	3	2	100639	113111	Mitochondrial import inner membrane translocase subunit Tim13 OS=Mus musculus GN=Timm13 PE=1 SV=1	12.3928	112.393
P_P53612	P53612	2	2	11610	13028	Geranylgeranyl transferase type-2 subunit beta OS=Mus musculus GN=Rabggtb PE=1 SV=2	12.2136	112.214
P_P83917	P83917	2	2	38742	43403	Chromobox protein homolog 1 OS=Mus musculus GN=Cbx1 PE=1 SV=1	12.0309	112.031
P_Q8VH51	Q8VH51	3	2	20846	23338	RNA-binding protein 39 OS=Mus musculus GN=Rbm39 PE=1 SV=2	11.9543	111.954
P_Q8K1N4	Q8K1N4	4	2	9310	10413	Spermatogenesis-associated serine-rich protein 2 OS=Mus musculus GN=Spats2 PE=1 SV=1	11.8475	111.847
P_Q9CQ79	Q9CQ79	3	2	45358	50715	Thioredoxin domain-containing protein 9 OS=Mus musculus GN=Txndc9 PE=1 SV=1	11.8105	111.81
P_Q569Z6	Q569Z6	2	2	9939	11103	Thyroid hormone receptor-associated protein 3 OS=Mus musculus GN=Thrap3 PE=1 SV=1	11.7114	111.711
P_Q9QYC0	Q9QYC0	4	2	13737	15343	Alpha-adducin OS=Mus musculus GN=Add1 PE=1 SV=2	11.6911	111.691
P_Q9Z1N5	Q9Z1N5	3	2	41311	46130	Spliceosome RNA helicase Ddx39b OS=Mus musculus GN=Ddx39b PE=1 SV=1	11.6652	111.665
P_Q62084	Q62084	4	2	11949	13336	Protein phosphatase 1 regulatory subunit 14B OS=Mus musculus GN=Ppp1r14b PE=1 SV=2	11.6077	111.608
P_Q9CQ28	Q9CQ28	2	2	8671	9677	Diphthine--ammonia ligase OS=Mus musculus GN=Dph6 PE=1 SV=1	11.6019	111.602
P_Q6PFR5	Q6PFR5	3	2	42841	47803	Transformer-2 protein homolog alpha OS=Mus musculus GN=Tra2a PE=1 SV=1	11.5824	111.582
P_P49817	P49817	3	2	25228	28129	Caveolin-1 OS=Mus musculus GN=Cav1 PE=1 SV=1	11.4991	111.499
P_P49722	P49722	3	2	41010	45647	Proteasome subunit alpha type-2 OS=Mus musculus GN=Psma2 PE=1 SV=3	11.307	111.307
P_Q9D0J4	Q9D0J4	3	2	35967	39992	ADP-ribosylation factor-like protein 2 OS=Mus musculus GN=Arl2 PE=1 SV=1	11.1908	111.191
P_Q3UCV8	Q3UCV8	4	2	37829	41970	Ubiquitin thioesterase otulin OS=Mus musculus GN=Otulin PE=1 SV=1	10.9466	110.947
P_Q6A4J8	Q6A4J8	2	2	1509	1673	Ubiquitin carboxyl-terminal hydrolase 7 OS=Mus musculus GN=Usp7 PE=1 SV=1	10.8681	110.868
P_Q9WUL7	Q9WUL7	4	2	56631	62712	ADP-ribosylation factor-like protein 3 OS=Mus musculus GN=Arl3 PE=1 SV=1	10.7379	110.738
P_Q9CYG7	Q9CYG7	2	2	27835	30807	Mitochondrial import receptor subunit TOM34 OS=Mus musculus GN=Tomm34 PE=1 SV=1	10.6772	110.677
P_Q3THE2	Q3THE2	6	2	216130	238985	Myosin regulatory light chain 12B OS=Mus musculus GN=Myl12b PE=1 SV=2	10.5747	110.575
P_P62137	P62137	4	2	61706	68140	Serine/threonine-protein phosphatase PP1-alpha catalytic subunit OS=Mus musculus GN=Ppp1ca PE=1 SV=1	10.4269	110.427
P_Q9Z2L6	Q9Z2L6	3	2	10019	11050	Multiple inositol polyphosphate phosphatase 1 OS=Mus musculus GN=Minpp1 PE=1 SV=3	10.2904	110.29
P_P61961	P61961	3	2	131030	144322	Ubiquitin-fold modifier 1 OS=Mus musculus GN=Ufm1 PE=1 SV=1	10.1442	110.144
P_Q9CQK7	Q9CQK7	2	2	133493	146923	RWD domain-containing protein 1 OS=Mus musculus GN=Rwdd1 PE=1 SV=1	10.0605	110.06
P_Q99KP6	Q99KP6	2	2	925059	1016081	Pre-mRNA-processing factor 19 OS=Mus musculus GN=Prpf19 PE=1 SV=1	9.83959	109.84
P_Q3THJ3	Q3THJ3	4	2	14125	15500	Probable RNA-binding protein EIF1AD OS=Mus musculus GN=Eif1ad PE=1 SV=2	9.73451	109.735
P_Q91W18	Q91W18	2	2	1213	1331	Tudor domain-containing protein 3 OS=Mus musculus GN=Tdrd3 PE=1 SV=4	9.72795	109.728
P_Q6ZWM4	Q6ZWM4	4	2	72383	79359	U6 snRNA-associated Sm-like protein LSm8 OS=Mus musculus GN=Lsm8 PE=1 SV=3	9.63762	109.638
P_Q8K1L5	Q8K1L5	4	2	13059	14310	E3 ubiquitin-protein ligase PPP1R11 OS=Mus musculus GN=Ppp1r11 PE=1 SV=1	9.5796	109.58
P_Q8CFE6	Q8CFE6	3	2	55052	60324	Sodium-coupled neutral amino acid transporter 2 OS=Mus musculus GN=Slc38a2 PE=1 SV=1	9.5764	109.576
P_Q3U962	Q3U962	2	2	4700	5150	Collagen alpha-2(V) chain OS=Mus musculus GN=Col5a2 PE=1 SV=1	9.57447	109.574
P_Q8R4X3	Q8R4X3	2	2	16566	18133	RNA-binding protein 12 OS=Mus musculus GN=Rbm12 PE=1 SV=3	9.45913	109.459
P_B9EJR8	B9EJR8	3	2	12604	13783	Dynein assembly factor 5, axonemal OS=Mus musculus GN=Dnaaf5 PE=1 SV=1	9.35417	109.354
P_Q80UJ7	Q80UJ7	3	2	16367	17897	Rab3 GTPase-activating protein catalytic subunit OS=Mus musculus GN=Rab3gap1 PE=1 SV=4	9.34808	109.348
P_P84102	P84102	4	2	112199	122404	Small EDRK-rich factor 2 OS=Mus musculus GN=Serf2 PE=1 SV=1	9.09545	109.095
P_Q9CQ86	Q9CQ86	3	2	30162	32901	Migration and invasion enhancer 1 OS=Mus musculus GN=Mien1 PE=1 SV=1	9.08096	109.081
P_Q9D554	Q9D554	2	2	1758	1914	Splicing factor 3A subunit 3 OS=Mus musculus GN=Sf3a3 PE=1 SV=2	8.87372	108.874
P_Q61602	Q61602	3	2	19689	21433	Transcriptional activator GLI3 OS=Mus musculus GN=Gli3 PE=1 SV=2	8.85774	108.858
P_Q9Z204	Q9Z204	3	2	28055	30527	Heterogeneous nuclear ribonucleoproteins C1/C2 OS=Mus musculus GN=Hnrnpc PE=1 SV=1	8.81126	108.811
P_Q9Z2Y8	Q9Z2Y8	2	2	22471	24449	Pyridoxal phosphate homeostasis protein OS=Mus musculus GN=Plpbp PE=1 SV=1	8.80246	108.802
P_Q60847	Q60847	2	2	2946	3202	Collagen alpha-1(XII) chain OS=Mus musculus GN=Col12a1 PE=2 SV=3	8.68975	108.69
P_Q01065	Q01065	2	2	11417	12389	Calcium/calmodulin-dependent 3',5'-cyclic nucleotide phosphodiesterase 1B OS=Mus musculus GN=Pde1b PE=1 SV=2	8.51362	108.514
P_Q99LL5	Q99LL5	3	2	7558	8195	Periodic tryptophan protein 1 homolog OS=Mus musculus GN=Pwp1 PE=1 SV=1	8.42816	108.428
P_Q8K268	Q8K268	2	2	6862	7420	ATP-binding cassette sub-family F member 3 OS=Mus musculus GN=Abcf3 PE=1 SV=1	8.13174	108.132
P_Q0VGB7	Q0VGB7	3	2	15482	16670	Serine/threonine-protein phosphatase 4 regulatory subunit 2 OS=Mus musculus GN=Ppp4r2 PE=1 SV=1	7.67343	107.673
P_Q6PEB6	Q6PEB6	3	2	30349	32642	MOB-like protein phocein OS=Mus musculus GN=Mob4 PE=1 SV=1	7.55544	107.555
P_P56183	P56183	3	2	18070	19411	Ribosomal RNA processing protein 1 homolog A OS=Mus musculus GN=Rrp1 PE=1 SV=2	7.42114	107.421
P_P39749	P39749	2	2	15960	17135	Flap endonuclease 1 OS=Mus musculus GN=Fen1 PE=1 SV=1	7.36216	107.362
P_Q8VE47	Q8VE47	4	2	17048	18273	Ubiquitin-like modifier-activating enzyme 5 OS=Mus musculus GN=Uba5 PE=1 SV=2	7.18559	107.186
P_Q8BHL8	Q8BHL8	3	2	20590	22065	Proteasome inhibitor PI31 subunit OS=Mus musculus GN=Psmf1 PE=1 SV=1	7.16367	107.164
P_Q8R5J9	Q8R5J9	3	2	65013	69660	PRA1 family protein 3 OS=Mus musculus GN=Arl6ip5 PE=1 SV=2	7.1478	107.148
P_Q9R0Q3	Q9R0Q3	3	2	6870	7360	Transmembrane emp24 domain-containing protein 2 OS=Mus musculus GN=Tmed2 PE=1 SV=1	7.13246	107.132
P_Q8VBV7	Q8VBV7	4	2	34419	36861	COP9 signalosome complex subunit 8 OS=Mus musculus GN=Cops8 PE=1 SV=1	7.09492	107.095
P_Q9CYR6	Q9CYR6	2	2	21093	22534	Phosphoacetylglucosamine mutase OS=Mus musculus GN=Pgm3 PE=1 SV=1	6.83165	106.832
P_Q9CZC8	Q9CZC8	3	2	11500	12275	Secernin-1 OS=Mus musculus GN=Scrn1 PE=1 SV=1	6.73913	106.739
P_P52432	P52432	4	2	34779	37083	DNA-directed RNA polymerases I and III subunit RPAC1 OS=Mus musculus GN=Polr1c PE=1 SV=3	6.62469	106.625
P_Q00420	Q00420	2	2	8830	9405	GA-binding protein subunit beta-1 OS=Mus musculus GN=Gabpb1 PE=1 SV=2	6.51189	106.512
P_Q99L04	Q99L04	3	2	21149	22521	Dehydrogenase/reductase SDR family member 1 OS=Mus musculus GN=Dhrs1 PE=1 SV=1	6.4873	106.487
P_O08808	O08808	2	2	7799	8295	Protein diaphanous homolog 1 OS=Mus musculus GN=Diaph1 PE=1 SV=1	6.35979	106.36
P_P97930	P97930	4	2	54625	58094	Thymidylate kinase OS=Mus musculus GN=Dtymk PE=1 SV=2	6.35057	106.351
P_Q99M71	Q99M71	4	2	35924	38131	Mammalian ependymin-related protein 1 OS=Mus musculus GN=Epdr1 PE=1 SV=1	6.14353	106.144
P_P56873	P56873	5	2	121165	128496	Sjoegren syndrome/scleroderma autoantigen 1 homolog OS=Mus musculus GN=Sssca1 PE=1 SV=1	6.05043	106.05
P_O35114	O35114	3	2	29902	31706	Lysosome membrane protein 2 OS=Mus musculus GN=Scarb2 PE=1 SV=3	6.03304	106.033
P_Q9ERI5	Q9ERI5	2	2	8573	9081	Bifunctional arginine demethylase and lysyl-hydroxylase JMJD6 OS=Mus musculus GN=Jmjd6 PE=1 SV=2	5.92558	105.926
P_P34884	P34884	3	2	218208	231133	Macrophage migration inhibitory factor OS=Mus musculus GN=Mif PE=1 SV=2	5.92325	105.923
P_Q9D937	Q9D937	3	2	26178	27713	Uncharacterized protein C11orf98 homolog OS=Mus musculus PE=1 SV=1	5.8637	105.864
P_P62878	P62878	3	2	84233	89064	E3 ubiquitin-protein ligase RBX1 OS=Mus musculus GN=Rbx1 PE=1 SV=1	5.73528	105.735
P_Q91W67	Q91W67	3	2	29355	31029	Ubiquitin-like protein 7 OS=Mus musculus GN=Ubl7 PE=1 SV=2	5.70261	105.703
P_Q9JKB1	Q9JKB1	5	2	155770	164430	Ubiquitin carboxyl-terminal hydrolase isozyme L3 OS=Mus musculus GN=Uchl3 PE=1 SV=2	5.55948	105.559
P_P49443	P49443	3	2	18874	19901	Protein phosphatase 1A OS=Mus musculus GN=Ppm1a PE=1 SV=1	5.44135	105.441
P_P83870	P83870	3	2	49714	52368	PHD finger-like domain-containing protein 5A OS=Mus musculus GN=Phf5a PE=1 SV=1	5.33854	105.339
P_Q91WV0	Q91WV0	4	2	66378	69867	Protein Dr1 OS=Mus musculus GN=Dr1 PE=1 SV=1	5.25626	105.256
P_Q8K2F8	Q8K2F8	2	2	20259	21267	Protein LSM14 homolog A OS=Mus musculus GN=Lsm14a PE=1 SV=1	4.97557	104.976
P_Q9ERG2	Q9ERG2	2	2	20824	21841	Striatin-3 OS=Mus musculus GN=Strn3 PE=1 SV=1	4.88379	104.884
P_Q8CG47	Q8CG47	2	2	7630	7999	Structural maintenance of chromosomes protein 4 OS=Mus musculus GN=Smc4 PE=1 SV=1	4.83617	104.836
P_Q71FD7	Q71FD7	4	2	23384	24483	Filamin-binding LIM protein 1 OS=Mus musculus GN=Fblim1 PE=1 SV=2	4.69979	104.7
P_O88207	O88207	3	2	7550	7891	Collagen alpha-1(V) chain OS=Mus musculus GN=Col5a1 PE=1 SV=2	4.51656	104.517
P_Q99KY4	Q99KY4	2	2	7755	8100	Cyclin-G-associated kinase OS=Mus musculus GN=Gak PE=1 SV=2	4.44874	104.449
P_P05132	P05132	3	2	22754	23753	cAMP-dependent protein kinase catalytic subunit alpha OS=Mus musculus GN=Prkaca PE=1 SV=3	4.39044	104.39
P_P01887	P01887	4	2	145803	152153	Beta-2-microglobulin OS=Mus musculus GN=B2m PE=1 SV=2	4.35519	104.355
P_Q99NB8	Q99NB8	3	2	10286	10732	Ubiquilin-4 OS=Mus musculus GN=Ubqln4 PE=1 SV=1	4.33599	104.336
P_O88545	O88545	3	2	87195	90910	COP9 signalosome complex subunit 6 OS=Mus musculus GN=Cops6 PE=1 SV=1	4.26057	104.261
P_P59024	P59024	2	2	24741	25606	Peptidyl-prolyl cis-trans isomerase FKBP14 OS=Mus musculus GN=Fkbp14 PE=1 SV=1	3.49622	103.496
P_Q8K2C7	Q8K2C7	2	2	2123	2191	Protein OS-9 OS=Mus musculus GN=Os9 PE=1 SV=2	3.20301	103.203
P_O35643	O35643	3	2	46251	47601	AP-1 complex subunit beta-1 OS=Mus musculus GN=Ap1b1 PE=1 SV=2	2.91886	102.919
P_P14901	P14901	2	2	11049	11370	Heme oxygenase 1 OS=Mus musculus GN=Hmox1 PE=1 SV=1	2.90524	102.905
P_P63242	P63242	4	2	662337	677394	Eukaryotic translation initiation factor 5A-1 OS=Mus musculus GN=Eif5a PE=1 SV=2	2.27331	102.273
P_Q8N7N5	Q8N7N5	2	2	16811	17189	DDB1- and CUL4-associated factor 8 OS=Mus musculus GN=Dcaf8 PE=1 SV=1	2.24853	102.249
P_Q9JKP7	Q9JKP7	3	2	31927	32629	DNA polymerase epsilon subunit 3 OS=Mus musculus GN=Pole3 PE=1 SV=1	2.19877	102.199
P_Q99LS3	Q99LS3	4	2	50754	51857	Phosphoserine phosphatase OS=Mus musculus GN=Psph PE=1 SV=1	2.17323	102.173
P_Q91XC8	Q91XC8	5	2	10848	11081	Death-associated protein 1 OS=Mus musculus GN=Dap PE=1 SV=3	2.14786	102.148
P_O55176	O55176	3	2	4082	4166	E3 ubiquitin-protein ligase Praja-1 OS=Mus musculus GN=Pja1 PE=1 SV=3	2.05781	102.058
P_Q9D906	Q9D906	2	2	10045	10242	Ubiquitin-like modifier-activating enzyme ATG7 OS=Mus musculus GN=Atg7 PE=1 SV=1	1.96117	101.961
P_Q9D7E4	Q9D7E4	2	2	8333	8479	UPF0449 protein C19orf25 homolog OS=Mus musculus PE=1 SV=1	1.75207	101.752
P_Q9CQQ8	Q9CQQ8	4	2	80666	82075	U6 snRNA-associated Sm-like protein LSm7 OS=Mus musculus GN=Lsm7 PE=1 SV=1	1.74671	101.747
P_Q91ZU6	Q91ZU6	3	2	730304	742516	Dystonin OS=Mus musculus GN=Dst PE=1 SV=2	1.67218	101.672
P_P35278	P35278	3	2	33787	34342	Ras-related protein Rab-5C OS=Mus musculus GN=Rab5c PE=1 SV=2	1.64264	101.643
P_Q8C2E7	Q8C2E7	2	2	8390	8524	WASH complex subunit 5 OS=Mus musculus GN=Washc5 PE=1 SV=2	1.59714	101.597
P_Q921F4	Q921F4	3	2	13074	13276	Heterogeneous nuclear ribonucleoprotein L-like OS=Mus musculus GN=Hnrnpll PE=1 SV=3	1.54505	101.545
P_Q9D975	Q9D975	3	2	31077	31557	Sulfiredoxin-1 OS=Mus musculus GN=Srxn1 PE=2 SV=1	1.54455	101.545
P_P61971	P61971	3	2	132122	134126	Nuclear transport factor 2 OS=Mus musculus GN=Nutf2 PE=1 SV=1	1.51678	101.517
P_Q8CG48	Q8CG48	3	2	22749	23084	Structural maintenance of chromosomes protein 2 OS=Mus musculus GN=Smc2 PE=1 SV=2	1.47259	101.473
P_Q80TV8	Q80TV8	3	2	5522	5602	CLIP-associating protein 1 OS=Mus musculus GN=Clasp1 PE=1 SV=2	1.44875	101.449
P_P28667	P28667	7	2	45735	46396	MARCKS-related protein OS=Mus musculus GN=Marcksl1 PE=1 SV=2	1.44528	101.445
P_Q9QY33	Q9QY33	4	2	182023	184469	Tetraspanin-3 OS=Mus musculus GN=Tspan3 PE=1 SV=1	1.34379	101.344
P_Q8K2I1	Q8K2I1	2	2	15846	16058	Protein farnesyltransferase subunit beta OS=Mus musculus GN=Fntb PE=1 SV=1	1.33788	101.338
P_O35295	O35295	2	2	8907	9004	Transcriptional activator protein Pur-beta OS=Mus musculus GN=Purb PE=1 SV=3	1.08903	101.089
P_Q505F5	Q505F5	3	2	6977	7052	Leucine-rich repeat-containing protein 47 OS=Mus musculus GN=Lrrc47 PE=1 SV=1	1.07496	101.075
P_Q80TL7	Q80TL7	3	2	6089	6150	Protein MON2 homolog OS=Mus musculus GN=Mon2 PE=1 SV=2	1.00181	101.002
P_Q8R001	Q8R001	3	2	13955	14070	Microtubule-associated protein RP/EB family member 2 OS=Mus musculus GN=Mapre2 PE=1 SV=1	0.824077	100.824
P_P99028	P99028	3	2	13119	13224	Cytochrome b-c1 complex subunit 6, mitochondrial OS=Mus musculus GN=Uqcrh PE=1 SV=2	0.800366	100.8
P_Q8R1G6	Q8R1G6	3	2	39816	39998	PDZ and LIM domain protein 2 OS=Mus musculus GN=Pdlim2 PE=1 SV=1	0.457103	100.457
P_Q8BH43	Q8BH43	2	2	12055	12087	Wiskott-Aldrich syndrome protein family member 2 OS=Mus musculus GN=Wasf2 PE=1 SV=1	0.26545	100.265
P_Q8K039	Q8K039	3	2	12945	12953	Uncharacterized protein KIAA1143 homolog OS=Mus musculus PE=1 SV=1	0.0617999	100.062
P_P53994	P53994	3	2	76625	76652	Ras-related protein Rab-2A OS=Mus musculus GN=Rab2a PE=1 SV=1	0.0352365	100.035
P_Q6P5F7	Q6P5F7	3	2	23787	23768	Protein tweety homolog 3 OS=Mus musculus GN=Ttyh3 PE=1 SV=1	-0.0798756	99.9201
P_Q9CQ80	Q9CQ80	3	2	34405	34248	Vacuolar protein-sorting-associated protein 25 OS=Mus musculus GN=Vps25 PE=1 SV=1	-0.456329	99.5437
P_Q3UBX0	Q3UBX0	5	2	55002	54649	Transmembrane protein 109 OS=Mus musculus GN=Tmem109 PE=1 SV=2	-0.641795	99.3582
P_Q9DBX2	Q9DBX2	2	2	6046	6007	Phosducin-like protein OS=Mus musculus GN=Pdcl PE=1 SV=1	-0.645055	99.3549
P_Q810D6	Q810D6	3	2	35074	34754	Glutamate-rich WD repeat-containing protein 1 OS=Mus musculus GN=Grwd1 PE=1 SV=2	-0.912357	99.0876
P_Q91VJ2	Q91VJ2	5	2	16983	16799	Caveolae-associated protein 3 OS=Mus musculus GN=Cavin3 PE=1 SV=1	-1.08344	98.9166
P_P41241	P41241	2	2	9783	9677	Tyrosine-protein kinase CSK OS=Mus musculus GN=Csk PE=1 SV=2	-1.08351	98.9165
P_Q9WV54	Q9WV54	3	2	20517	20258	Acid ceramidase OS=Mus musculus GN=Asah1 PE=1 SV=1	-1.26237	98.7376
P_Q8BFS6	Q8BFS6	3	2	18625	18362	Serine/threonine-protein phosphatase CPPED1 OS=Mus musculus GN=Cpped1 PE=1 SV=1	-1.41208	98.5879
P_Q9EP52	Q9EP52	4	2	31887	31138	Twisted gastrulation protein homolog 1 OS=Mus musculus GN=Twsg1 PE=1 SV=1	-2.34892	97.6511
P_Q9Z0H8	Q9Z0H8	3	2	13931	13558	CAP-Gly domain-containing linker protein 2 OS=Mus musculus GN=Clip2 PE=1 SV=2	-2.67748	97.3225
P_Q9DBG3	Q9DBG3	2	2	19769	19143	AP-2 complex subunit beta OS=Mus musculus GN=Ap2b1 PE=1 SV=1	-3.16657	96.8334
P_Q9D1L0	Q9D1L0	3	2	20770	20112	Coiled-coil-helix-coiled-coil-helix domain-containing protein 2 OS=Mus musculus GN=Chchd2 PE=2 SV=1	-3.16803	96.832
P_Q99KF1	Q99KF1	3	2	36861	35585	Transmembrane emp24 domain-containing protein 9 OS=Mus musculus GN=Tmed9 PE=1 SV=2	-3.46165	96.5383
P_Q99L48	Q99L48	3	2	2070	1996	60S ribosomal export protein NMD3 OS=Mus musculus GN=Nmd3 PE=1 SV=1	-3.57488	96.4251
P_Q8CG76	Q8CG76	3	2	15130	14529	Aflatoxin B1 aldehyde reductase member 2 OS=Mus musculus GN=Akr7a2 PE=1 SV=3	-3.97224	96.0278
P_Q3TGF2	Q3TGF2	3	2	54660	52370	Protein FAM107B OS=Mus musculus GN=Fam107b PE=1 SV=2	-4.18954	95.8105
P_Q9D1F4	Q9D1F4	3	2	9625	9202	Proline-rich AKT1 substrate 1 OS=Mus musculus GN=Akt1s1 PE=1 SV=1	-4.39481	95.6052
P_Q8BWZ3	Q8BWZ3	2	2	11436	10900	N-alpha-acetyltransferase 25, NatB auxiliary subunit OS=Mus musculus GN=Naa25 PE=1 SV=1	-4.68695	95.313
P_Q9DCG9	Q9DCG9	3	2	58973	56208	Multifunctional methyltransferase subunit TRM112-like protein OS=Mus musculus GN=Trmt112 PE=1 SV=1	-4.68859	95.3114
P_Q9DC16	Q9DC16	2	2	9576	9125	Endoplasmic reticulum-Golgi intermediate compartment protein 1 OS=Mus musculus GN=Ergic1 PE=1 SV=1	-4.70969	95.2903
P_P39054	P39054	4	2	9469	9009	Dynamin-2 OS=Mus musculus GN=Dnm2 PE=1 SV=2	-4.85796	95.142
P_Q9CZ28	Q9CZ28	2	2	11443	10850	Vacuolar-sorting protein SNF8 OS=Mus musculus GN=Snf8 PE=1 SV=1	-5.18221	94.8178
P_Q8K1R7	Q8K1R7	4	2	28287	26818	Serine/threonine-protein kinase Nek9 OS=Mus musculus GN=Nek9 PE=1 SV=2	-5.1932	94.8068
P_Q76LS9	Q76LS9	3	2	7095	6723	Ubiquitin carboxyl-terminal hydrolase MINDY-1 OS=Mus musculus GN=Mindy1 PE=1 SV=1	-5.24313	94.7569
P_Q8BZW8	Q8BZW8	2	2	13935	13195	NHL repeat-containing protein 2 OS=Mus musculus GN=Nhlrc2 PE=1 SV=1	-5.31037	94.6896
P_Q9QY36	Q9QY36	2	2	4134	3914	N-alpha-acetyltransferase 10 OS=Mus musculus GN=Naa10 PE=1 SV=1	-5.32172	94.6783
P_Q9CX86	Q9CX86	3	2	26945	25162	Heterogeneous nuclear ribonucleoprotein A0 OS=Mus musculus GN=Hnrnpa0 PE=1 SV=1	-6.61718	93.3828
P_Q99P88	Q99P88	2	2	8650	8052	Nuclear pore complex protein Nup155 OS=Mus musculus GN=Nup155 PE=1 SV=1	-6.91329	93.0867
P_Q8VEA4	Q8VEA4	3	2	46117	42679	Mitochondrial intermembrane space import and assembly protein 40 OS=Mus musculus GN=Chchd4 PE=1 SV=1	-7.45495	92.545
P_Q91YL2	Q91YL2	2	2	5471	5063	E3 ubiquitin-protein ligase RNF126 OS=Mus musculus GN=Rnf126 PE=1 SV=1	-7.4575	92.5425
P_Q9WUM5	Q9WUM5	2	2	22812	21089	Succinate--CoA ligase [ADP/GDP-forming] subunit alpha, mitochondrial OS=Mus musculus GN=Suclg1 PE=1 SV=4	-7.55304	92.447
P_P51480	P51480	5	2	61499	56196	Cyclin-dependent kinase inhibitor 2A OS=Mus musculus GN=Cdkn2a PE=1 SV=2	-8.6229	91.3771
P_Q9WVB0	Q9WVB0	3	2	15459	14037	RNA-binding protein with multiple splicing OS=Mus musculus GN=Rbpms PE=1 SV=2	-9.19853	90.8015
P_P97789	P97789	2	2	1192	1078	5'-3' exoribonuclease 1 OS=Mus musculus GN=Xrn1 PE=1 SV=1	-9.56376	90.4362
P_Q64152	Q64152	3	2	92061	82968	Transcription factor BTF3 OS=Mus musculus GN=Btf3 PE=1 SV=3	-9.87715	90.1229
P_P29533	P29533	2	2	12720	11437	Vascular cell adhesion protein 1 OS=Mus musculus GN=Vcam1 PE=1 SV=1	-10.0865	89.9135
P_P70445	P70445	3	2	9636	8621	Eukaryotic translation initiation factor 4E-binding protein 2 OS=Mus musculus GN=Eif4ebp2 PE=1 SV=1	-10.5334	89.4666
P_Q9JJF9	Q9JJF9	3	2	21070	18780	Signal peptide peptidase-like 2A OS=Mus musculus GN=Sppl2a PE=1 SV=2	-10.8685	89.1315
P_P97798	P97798	3	2	14559	12822	Neogenin OS=Mus musculus GN=Neo1 PE=1 SV=1	-11.9308	88.0692
P_Q8BGD8	Q8BGD8	2	2	3501	3078	Cytochrome c oxidase assembly factor 6 homolog OS=Mus musculus GN=Coa6 PE=1 SV=1	-12.0823	87.9177
P_Q08024	Q08024	4	2	4160	3652	Core-binding factor subunit beta OS=Mus musculus GN=Cbfb PE=1 SV=1	-12.2115	87.7885
P_Q8K2Z2	Q8K2Z2	2	2	10755	9439	Pre-mRNA-processing factor 39 OS=Mus musculus GN=Prpf39 PE=1 SV=3	-12.2362	87.7638
P_P56391	P56391	2	2	11307	9919	Cytochrome c oxidase subunit 6B1 OS=Mus musculus GN=Cox6b1 PE=1 SV=2	-12.2756	87.7244
P_Q8BYH7	Q8BYH7	2	2	20133	17646	TBC1 domain family member 17 OS=Mus musculus GN=Tbc1d17 PE=1 SV=2	-12.3529	87.6471
P_Q9WVA2	Q9WVA2	3	2	56611	49526	Mitochondrial import inner membrane translocase subunit Tim8 A OS=Mus musculus GN=Timm8a1 PE=1 SV=1	-12.5152	87.4848
P_P51569	P51569	3	2	31424	27411	Alpha-galactosidase A OS=Mus musculus GN=Gla PE=1 SV=1	-12.7705	87.2295
P_Q8BXA1	Q8BXA1	3	2	850	741	Golgi integral membrane protein 4 OS=Mus musculus GN=Golim4 PE=1 SV=1	-12.8235	87.1765
P_Q9CZE3	Q9CZE3	3	2	47435	41251	Ras-related protein Rab-32 OS=Mus musculus GN=Rab32 PE=1 SV=3	-13.0368	86.9632
P_Q99KX1	Q99KX1	2	2	5444	4669	Myeloid leukemia factor 2 OS=Mus musculus GN=Mlf2 PE=1 SV=1	-14.2359	85.7641
P_Q04887	Q04887	2	2	17745	15180	Transcription factor SOX-9 OS=Mus musculus GN=Sox9 PE=1 SV=2	-14.4548	85.5452
P_Q9D0F3	Q9D0F3	2	2	17300	14758	Protein ERGIC-53 OS=Mus musculus GN=Lman1 PE=1 SV=1	-14.6936	85.3064
P_Q9Z2I9	Q9Z2I9	3	2	20799	17600	Succinate--CoA ligase [ADP-forming] subunit beta, mitochondrial OS=Mus musculus GN=Sucla2 PE=1 SV=2	-15.3805	84.6195
P_P61514	P61514	3	2	52373	44273	60S ribosomal protein L37a OS=Mus musculus GN=Rpl37a PE=1 SV=2	-15.466	84.534
P_Q05793	Q05793	3	2	4124	3322	Basement membrane-specific heparan sulfate proteoglycan core protein OS=Mus musculus GN=Hspg2 PE=1 SV=1	-19.4471	80.5529
P_P35293	P35293	2	2	9059	7203	Ras-related protein Rab-18 OS=Mus musculus GN=Rab18 PE=1 SV=2	-20.4879	79.5121
P_P28867	P28867	2	2	5260	4179	Protein kinase C delta type OS=Mus musculus GN=Prkcd PE=1 SV=3	-20.5513	79.4487
P_Q61545	Q61545	3	2	14983	11854	RNA-binding protein EWS OS=Mus musculus GN=Ewsr1 PE=1 SV=2	-20.8837	79.1163
P_P24668	P24668	4	2	7190	5628	Cation-dependent mannose-6-phosphate receptor OS=Mus musculus GN=M6pr PE=1 SV=1	-21.7246	78.2754
P_Q64339	Q64339	4	3	29649	46923	Ubiquitin-like protein ISG15 OS=Mus musculus GN=Isg15 PE=1 SV=4	58.2617	158.262
P_Q03963	Q03963	4	3	29784	45876	Interferon-induced, double-stranded RNA-activated protein kinase OS=Mus musculus GN=Eif2ak2 PE=1 SV=2	54.029	154.029
P_Q91WN1	Q91WN1	4	3	9351	14299	DnaJ homolog subfamily C member 9 OS=Mus musculus GN=Dnajc9 PE=1 SV=2	52.9141	152.914
P_P10630	P10630	5	3	22021	32690	Eukaryotic initiation factor 4A-II OS=Mus musculus GN=Eif4a2 PE=1 SV=2	48.4492	148.449
P_O35640	O35640	4	3	43325	63872	Annexin A8 OS=Mus musculus GN=Anxa8 PE=1 SV=2	47.4253	147.425
P_P23591	P23591	3	3	25146	37056	GDP-L-fucose synthase OS=Mus musculus GN=Tsta3 PE=1 SV=3	47.3634	147.363
P_Q9D7S7	Q9D7S7	3	3	34904	49064	60S ribosomal protein L22-like 1 OS=Mus musculus GN=Rpl22l1 PE=1 SV=1	40.5684	140.568
P_P61924	P61924	6	3	93009	130263	Coatomer subunit zeta-1 OS=Mus musculus GN=Copz1 PE=1 SV=1	40.0542	140.054
P_Q9WTK5	Q9WTK5	5	3	9814	13744	Nuclear factor NF-kappa-B p100 subunit OS=Mus musculus GN=Nfkb2 PE=1 SV=1	40.0448	140.045
P_P97494	P97494	4	3	29341	41024	Glutamate--cysteine ligase catalytic subunit OS=Mus musculus GN=Gclc PE=1 SV=4	39.818	139.818
P_P70335	P70335	4	3	4298	6008	Rho-associated protein kinase 1 OS=Mus musculus GN=Rock1 PE=1 SV=1	39.7859	139.786
P_Q9WVQ5	Q9WVQ5	5	3	15842	22050	Methylthioribulose-1-phosphate dehydratase OS=Mus musculus GN=Apip PE=1 SV=1	39.187	139.187
P_Q7TSG2	Q7TSG2	4	3	5296	7367	RNA polymerase II subunit A C-terminal domain phosphatase OS=Mus musculus GN=Ctdp1 PE=1 SV=1	39.105	139.105
P_O88958	O88958	5	3	99128	136768	Glucosamine-6-phosphate isomerase 1 OS=Mus musculus GN=Gnpda1 PE=1 SV=3	37.9711	137.971
P_P59808	P59808	3	3	5309	7224	SAM and SH3 domain-containing protein 1 OS=Mus musculus GN=Sash1 PE=1 SV=1	36.0708	136.071
P_Q80Y81	Q80Y81	3	3	11888	16127	Zinc phosphodiesterase ELAC protein 2 OS=Mus musculus GN=Elac2 PE=1 SV=1	35.6578	135.658
P_P62897	P62897	6	3	223235	301435	Cytochrome c, somatic OS=Mus musculus GN=Cycs PE=1 SV=2	35.0303	135.03
P_P37913	P37913	6	3	30392	40971	DNA ligase 1 OS=Mus musculus GN=Lig1 PE=1 SV=2	34.8085	134.809
P_Q9D154	Q9D154	5	3	17758	23713	Leukocyte elastase inhibitor A OS=Mus musculus GN=Serpinb1a PE=1 SV=1	33.5342	133.534
P_Q9JIG7	Q9JIG7	5	3	21485	28655	Coiled-coil domain-containing protein 22 OS=Mus musculus GN=Ccdc22 PE=1 SV=1	33.3721	133.372
P_P56380	P56380	3	3	25442	33639	Bis(5'-nucleosyl)-tetraphosphatase [asymmetrical] OS=Mus musculus GN=Nudt2 PE=1 SV=3	32.2184	132.218
P_Q99LD9	Q99LD9	4	3	38692	50996	Translation initiation factor eIF-2B subunit beta OS=Mus musculus GN=Eif2b2 PE=1 SV=1	31.7999	131.8
P_Q99LG2	Q99LG2	5	3	11432	14948	Transportin-2 OS=Mus musculus GN=Tnpo2 PE=1 SV=1	30.7558	130.756
P_Q9ET22	Q9ET22	3	3	29889	38987	Dipeptidyl peptidase 2 OS=Mus musculus GN=Dpp7 PE=1 SV=2	30.4393	130.439
P_P70444	P70444	5	3	77102	100543	BH3-interacting domain death agonist OS=Mus musculus GN=Bid PE=1 SV=2	30.4026	130.403
P_Q8BP27	Q8BP27	3	3	41853	54277	Swi5-dependent recombination DNA repair protein 1 homolog OS=Mus musculus GN=Sfr1 PE=1 SV=2	29.6848	129.685
P_P09528	P09528	5	3	584496	755829	Ferritin heavy chain OS=Mus musculus GN=Fth1 PE=1 SV=2	29.3129	129.313
P_Q6ZQ08	Q6ZQ08	5	3	18104	23406	CCR4-NOT transcription complex subunit 1 OS=Mus musculus GN=Cnot1 PE=1 SV=2	29.2863	129.286
P_Q9EP71	Q9EP71	3	3	11477	14828	Ankycorbin OS=Mus musculus GN=Rai14 PE=1 SV=1	29.1975	129.198
P_P36552	P36552	4	3	13605	17528	Oxygen-dependent coproporphyrinogen-III oxidase, mitochondrial OS=Mus musculus GN=Cpox PE=1 SV=2	28.835	128.835
P_Q62059	Q62059	4	3	16638	21232	Versican core protein OS=Mus musculus GN=Vcan PE=1 SV=2	27.6115	127.611
P_Q61210	Q61210	3	3	17505	22311	Rho guanine nucleotide exchange factor 1 OS=Mus musculus GN=Arhgef1 PE=1 SV=2	27.455	127.455
P_Q9CQU5	Q9CQU5	7	3	47650	60653	ZW10 interactor OS=Mus musculus GN=Zwint PE=1 SV=1	27.2886	127.289
P_P63073	P63073	4	3	35636	45293	Eukaryotic translation initiation factor 4E OS=Mus musculus GN=Eif4e PE=1 SV=1	27.099	127.099
P_Q9QZQ1	Q9QZQ1	4	3	11569	14676	Afadin OS=Mus musculus GN=Afdn PE=1 SV=3	26.8563	126.856
P_Q6PDL0	Q6PDL0	4	3	19579	24765	Cytoplasmic dynein 1 light intermediate chain 2 OS=Mus musculus GN=Dync1li2 PE=1 SV=2	26.4876	126.488
P_P84091	P84091	5	3	42377	53556	AP-2 complex subunit mu OS=Mus musculus GN=Ap2m1 PE=1 SV=1	26.3799	126.38
P_Q8BT60	Q8BT60	3	3	23931	30114	Copine-3 OS=Mus musculus GN=Cpne3 PE=1 SV=2	25.8368	125.837
P_Q3U2P1	Q3U2P1	3	3	17022	21390	Protein transport protein Sec24A OS=Mus musculus GN=Sec24a PE=1 SV=1	25.6609	125.661
P_Q3UPH1	Q3UPH1	6	3	70404	88335	Protein PRRC1 OS=Mus musculus GN=Prrc1 PE=1 SV=1	25.4687	125.469
P_Q8BU04	Q8BU04	5	3	47643	59748	Putative E3 ubiquitin-protein ligase UBR7 OS=Mus musculus GN=Ubr7 PE=1 SV=1	25.4077	125.408
P_Q8R5C5	Q8R5C5	5	3	48364	60580	Beta-centractin OS=Mus musculus GN=Actr1b PE=1 SV=1	25.2585	125.258
P_Q9D706	Q9D706	4	3	22963	28756	RNA polymerase II-associated protein 3 OS=Mus musculus GN=Rpap3 PE=1 SV=1	25.2275	125.228
P_Q922H1	Q922H1	3	3	21743	27183	Protein arginine N-methyltransferase 3 OS=Mus musculus GN=Prmt3 PE=1 SV=2	25.0195	125.02
P_P53690	P53690	6	3	60830	75804	Matrix metalloproteinase-14 OS=Mus musculus GN=Mmp14 PE=2 SV=3	24.6161	124.616
P_O88456	O88456	6	3	112861	140413	Calpain small subunit 1 OS=Mus musculus GN=Capns1 PE=1 SV=1	24.4123	124.412
P_Q9DCC4	Q9DCC4	6	3	170612	212010	Pyrroline-5-carboxylate reductase 3 OS=Mus musculus GN=Pycr3 PE=1 SV=2	24.2644	124.264
P_Q78JW9	Q78JW9	6	3	98010	121701	Ubiquitin domain-containing protein UBFD1 OS=Mus musculus GN=Ubfd1 PE=1 SV=2	24.172	124.172
P_P09602	P09602	4	3	30871	38037	Non-histone chromosomal protein HMG-17 OS=Mus musculus GN=Hmgn2 PE=1 SV=2	23.2127	123.213
P_Q8CGY8	Q8CGY8	6	3	24494	30151	UDP-N-acetylglucosamine--peptide N-acetylglucosaminyltransferase 110 kDa subunit OS=Mus musculus GN=Ogt PE=1 SV=2	23.0955	123.095
P_Q91XU3	Q91XU3	4	3	15938	19593	Phosphatidylinositol 5-phosphate 4-kinase type-2 gamma OS=Mus musculus GN=Pip4k2c PE=1 SV=1	22.9326	122.933
P_Q3TCH7	Q3TCH7	4	3	16220	19897	Cullin-4A OS=Mus musculus GN=Cul4a PE=1 SV=1	22.6695	122.67
P_Q9CYI4	Q9CYI4	6	3	48719	59753	Putative RNA-binding protein Luc7-like 1 OS=Mus musculus GN=Luc7l PE=1 SV=2	22.6482	122.648
P_Q8VE70	Q8VE70	3	3	44074	54044	Programmed cell death protein 10 OS=Mus musculus GN=Pdcd10 PE=1 SV=1	22.621	122.621
P_P58389	P58389	5	3	45165	55370	Serine/threonine-protein phosphatase 2A activator OS=Mus musculus GN=Ptpa PE=1 SV=1	22.5949	122.595
P_Q9Z2L7	Q9Z2L7	5	3	31826	38882	Cytokine receptor-like factor 3 OS=Mus musculus GN=Crlf3 PE=1 SV=1	22.1706	122.171
P_Q9CWW6	Q9CWW6	6	3	47736	58245	Peptidyl-prolyl cis-trans isomerase NIMA-interacting 4 OS=Mus musculus GN=Pin4 PE=1 SV=1	22.0148	122.015
P_P62748	P62748	4	3	72273	88067	Hippocalcin-like protein 1 OS=Mus musculus GN=Hpcal1 PE=1 SV=2	21.8533	121.853
P_Q2YDW2	Q2YDW2	5	3	47603	57968	Protein misato homolog 1 OS=Mus musculus GN=Msto1 PE=1 SV=1	21.7738	121.774
P_Q923G2	Q923G2	5	3	42248	51445	DNA-directed RNA polymerases I, II, and III subunit RPABC3 OS=Mus musculus GN=Polr2h PE=1 SV=3	21.7691	121.769
P_Q9WVK4	Q9WVK4	4	3	47018	57082	EH domain-containing protein 1 OS=Mus musculus GN=Ehd1 PE=1 SV=1	21.4046	121.405
P_Q921M7	Q921M7	6	3	51244	62097	Protein FAM49B OS=Mus musculus GN=Fam49b PE=1 SV=1	21.1791	121.179
P_P45591	P45591	5	3	66776	80902	Cofilin-2 OS=Mus musculus GN=Cfl2 PE=1 SV=1	21.1543	121.154
P_Q9DCR2	Q9DCR2	5	3	36572	44306	AP-3 complex subunit sigma-1 OS=Mus musculus GN=Ap3s1 PE=1 SV=2	21.1473	121.147
P_P70202	P70202	6	3	63518	76914	Latexin OS=Mus musculus GN=Lxn PE=1 SV=2	21.0901	121.09
P_Q9D7G0	Q9D7G0	3	3	83117	100512	Ribose-phosphate pyrophosphokinase 1 OS=Mus musculus GN=Prps1 PE=1 SV=4	20.9283	120.928
P_Q9D1G2	Q9D1G2	5	3	44756	54048	Phosphomevalonate kinase OS=Mus musculus GN=Pmvk PE=1 SV=3	20.7615	120.761
P_P97352	P97352	5	3	78077	94002	Protein S100-A13 OS=Mus musculus GN=S100a13 PE=1 SV=1	20.3965	120.397
P_Q9Z1B5	Q9Z1B5	5	3	114797	137825	Mitotic spindle assembly checkpoint protein MAD2A OS=Mus musculus GN=Mad2l1 PE=1 SV=2	20.0598	120.06
P_Q8BWY9	Q8BWY9	5	3	25938	31128	Protein CIP2A OS=Mus musculus GN=Kiaa1524 PE=1 SV=3	20.0093	120.009
P_P35922	P35922	3	3	7478	8958	Synaptic functional regulator FMR1 OS=Mus musculus GN=Fmr1 PE=1 SV=1	19.7914	119.791
P_Q922E4	Q922E4	3	3	44569	53181	Ethanolamine-phosphate cytidylyltransferase OS=Mus musculus GN=Pcyt2 PE=1 SV=1	19.3228	119.323
P_Q99JX3	Q99JX3	9	3	68908	82198	Golgi reassembly-stacking protein 2 OS=Mus musculus GN=Gorasp2 PE=1 SV=3	19.2866	119.287
P_Q91Z38	Q91Z38	4	3	58768	70022	Tetratricopeptide repeat protein 1 OS=Mus musculus GN=Ttc1 PE=1 SV=1	19.1499	119.15
P_Q3THG9	Q3THG9	4	3	25613	30455	Alanyl-tRNA editing protein Aarsd1 OS=Mus musculus GN=Aarsd1 PE=1 SV=2	18.9045	118.904
P_Q9JI46	Q9JI46	4	3	29467	35010	Diphosphoinositol polyphosphate phosphohydrolase 1 OS=Mus musculus GN=Nudt3 PE=1 SV=1	18.8109	118.811
P_Q62077	Q62077	4	3	26995	32064	1-phosphatidylinositol 4,5-bisphosphate phosphodiesterase gamma-1 OS=Mus musculus GN=Plcg1 PE=1 SV=2	18.7776	118.778
P_Q8BJ71	Q8BJ71	3	3	16534	19585	Nuclear pore complex protein Nup93 OS=Mus musculus GN=Nup93 PE=1 SV=1	18.4529	118.453
P_Q5SUF2	Q5SUF2	4	3	18252	21606	Luc7-like protein 3 OS=Mus musculus GN=Luc7l3 PE=1 SV=1	18.3761	118.376
P_Q9D6N5	Q9D6N5	5	3	26896	31786	Dr1-associated corepressor OS=Mus musculus GN=Drap1 PE=1 SV=3	18.1811	118.181
P_Q8CDM8	Q8CDM8	3	3	27957	32976	Protein FAM160B1 OS=Mus musculus GN=Fam160b1 PE=1 SV=2	17.9526	117.953
P_D3YYU8	D3YYU8	3	3	8533	10058	Obscurin-like protein 1 OS=Mus musculus GN=Obsl1 PE=1 SV=1	17.8718	117.872
P_P70372	P70372	4	3	26380	31040	ELAV-like protein 1 OS=Mus musculus GN=Elavl1 PE=1 SV=2	17.6649	117.665
P_Q80UY2	Q80UY2	5	3	50164	59014	E3 ubiquitin-protein ligase KCMF1 OS=Mus musculus GN=Kcmf1 PE=1 SV=1	17.6421	117.642
P_Q8VE73	Q8VE73	3	3	6065	7119	Cullin-7 OS=Mus musculus GN=Cul7 PE=1 SV=2	17.3784	117.378
P_Q3UA06	Q3UA06	4	3	38736	45440	Pachytene checkpoint protein 2 homolog OS=Mus musculus GN=Trip13 PE=1 SV=1	17.3069	117.307
P_Q9JLV5	Q9JLV5	3	3	22394	26258	Cullin-3 OS=Mus musculus GN=Cul3 PE=1 SV=1	17.2546	117.255
P_Q7TNC4	Q7TNC4	6	3	108833	126991	Putative RNA-binding protein Luc7-like 2 OS=Mus musculus GN=Luc7l2 PE=1 SV=1	16.6843	116.684
P_Q9Z0S1	Q9Z0S1	4	3	51749	60375	3'(2'),5'-bisphosphate nucleotidase 1 OS=Mus musculus GN=Bpnt1 PE=1 SV=2	16.6689	116.669
P_Q925B0	Q925B0	6	3	10355	12070	PRKC apoptosis WT1 regulator protein OS=Mus musculus GN=Pawr PE=1 SV=2	16.562	116.562
P_O89017	O89017	5	3	74467	86752	Legumain OS=Mus musculus GN=Lgmn PE=1 SV=1	16.4972	116.497
P_P62849	P62849	5	3	84189	98077	40S ribosomal protein S24 OS=Mus musculus GN=Rps24 PE=1 SV=1	16.4962	116.496
P_Q7TT37	Q7TT37	4	3	37542	43667	Elongator complex protein 1 OS=Mus musculus GN=Elp1 PE=1 SV=2	16.3151	116.315
P_P04184	P04184	4	3	27791	32324	Thymidine kinase, cytosolic OS=Mus musculus GN=Tk1 PE=1 SV=3	16.311	116.311
P_Q3UFY7	Q3UFY7	4	3	36756	42674	7-methylguanosine phosphate-specific 5'-nucleotidase OS=Mus musculus GN=Nt5c3b PE=1 SV=3	16.1008	116.101
P_Q8R1A4	Q8R1A4	4	3	12707	14732	Dedicator of cytokinesis protein 7 OS=Mus musculus GN=Dock7 PE=1 SV=3	15.9361	115.936
P_O35343	O35343	4	3	57620	66748	Importin subunit alpha-3 OS=Mus musculus GN=Kpna4 PE=1 SV=1	15.8417	115.842
P_Q9DC23	Q9DC23	3	3	12395	14335	DnaJ homolog subfamily C member 10 OS=Mus musculus GN=Dnajc10 PE=1 SV=2	15.6515	115.651
P_Q8BHG2	Q8BHG2	5	3	44088	50880	UPF0587 protein C1orf123 homolog OS=Mus musculus PE=1 SV=1	15.4056	115.406
P_Q9WU84	Q9WU84	5	3	39980	46062	Copper chaperone for superoxide dismutase OS=Mus musculus GN=Ccs PE=1 SV=1	15.2126	115.213
P_Q8BVQ5	Q8BVQ5	3	3	20062	23098	Protein phosphatase methylesterase 1 OS=Mus musculus GN=Ppme1 PE=1 SV=5	15.1331	115.133
P_Q61749	Q61749	5	3	21329	24531	Translation initiation factor eIF-2B subunit delta OS=Mus musculus GN=Eif2b4 PE=1 SV=2	15.0124	115.012
P_Q91YH5	Q91YH5	4	3	16730	19200	Atlastin-3 OS=Mus musculus GN=Atl3 PE=1 SV=1	14.7639	114.764
P_O35900	O35900	5	3	45859	52611	U6 snRNA-associated Sm-like protein LSm2 OS=Mus musculus GN=Lsm2 PE=1 SV=1	14.7234	114.723
P_P21460	P21460	7	3	44416	50914	Cystatin-C OS=Mus musculus GN=Cst3 PE=1 SV=2	14.6299	114.63
P_P67871	P67871	3	3	33009	37701	Casein kinase II subunit beta OS=Mus musculus GN=Csnk2b PE=1 SV=1	14.2143	114.214
P_Q8VC30	Q8VC30	3	3	20665	23586	Triokinase/FMN cyclase OS=Mus musculus GN=Tkfc PE=1 SV=1	14.135	114.135
P_Q9CX60	Q9CX60	4	3	14264	16275	Protein LBH OS=Mus musculus GN=Lbh PE=1 SV=1	14.0984	114.098
P_O54946	O54946	4	3	23200	26386	DnaJ homolog subfamily B member 6 OS=Mus musculus GN=Dnajb6 PE=1 SV=4	13.7328	113.733
P_Q8BVE3	Q8BVE3	4	3	37213	42151	V-type proton ATPase subunit H OS=Mus musculus GN=Atp6v1h PE=1 SV=1	13.2696	113.27
P_Q61584	Q61584	6	3	38030	43058	Fragile X mental retardation syndrome-related protein 1 OS=Mus musculus GN=Fxr1 PE=1 SV=2	13.2211	113.221
P_P17095	P17095	5	3	64980	73551	High mobility group protein HMG-I/HMG-Y OS=Mus musculus GN=Hmga1 PE=1 SV=4	13.1902	113.19
P_P11157	P11157	6	3	36534	41338	Ribonucleoside-diphosphate reductase subunit M2 OS=Mus musculus GN=Rrm2 PE=1 SV=1	13.1494	113.149
P_O08739	O08739	4	3	8734	9855	AMP deaminase 3 OS=Mus musculus GN=Ampd3 PE=1 SV=2	12.8349	112.835
P_O70305	O70305	3	3	9063	10199	Ataxin-2 OS=Mus musculus GN=Atxn2 PE=1 SV=1	12.5345	112.534
P_Q8BVU5	Q8BVU5	6	3	35049	39349	ADP-ribose pyrophosphatase, mitochondrial OS=Mus musculus GN=Nudt9 PE=1 SV=1	12.2685	112.269
P_Q3TC93	Q3TC93	3	3	16312	18304	HCLS1-binding protein 3 OS=Mus musculus GN=Hs1bp3 PE=1 SV=2	12.2119	112.212
P_Q8C8T8	Q8C8T8	3	3	23433	26203	Pre-rRNA-processing protein TSR2 homolog OS=Mus musculus GN=Tsr2 PE=1 SV=1	11.8209	111.821
P_Q9CQ49	Q9CQ49	5	3	24546	27374	Nuclear cap-binding protein subunit 2 OS=Mus musculus GN=Ncbp2 PE=1 SV=1	11.5212	111.521
P_P56213	P56213	4	3	15031	16759	FAD-linked sulfhydryl oxidase ALR OS=Mus musculus GN=Gfer PE=1 SV=2	11.4962	111.496
P_Q9ERB0	Q9ERB0	5	3	34313	38115	Synaptosomal-associated protein 29 OS=Mus musculus GN=Snap29 PE=1 SV=1	11.0803	111.08
P_Q80UW2	Q80UW2	5	3	61936	68758	F-box only protein 2 OS=Mus musculus GN=Fbxo2 PE=1 SV=1	11.0146	111.015
P_Q8BFW7	Q8BFW7	5	3	45272	50093	Lipoma-preferred partner homolog OS=Mus musculus GN=Lpp PE=1 SV=1	10.649	110.649
P_Q9Z0N1	Q9Z0N1	5	3	57806	63871	Eukaryotic translation initiation factor 2 subunit 3, X-linked OS=Mus musculus GN=Eif2s3x PE=1 SV=2	10.492	110.492
P_Q9JJT9	Q9JJT9	3	3	28425	31356	Phosphorylated adapter RNA export protein OS=Mus musculus GN=Phax PE=1 SV=1	10.3113	110.311
P_Q91V76	Q91V76	5	3	41893	46115	Ester hydrolase C11orf54 homolog OS=Mus musculus PE=1 SV=1	10.0781	110.078
P_Q8K2K6	Q8K2K6	4	3	24115	26514	Arf-GAP domain and FG repeat-containing protein 1 OS=Mus musculus GN=Agfg1 PE=1 SV=2	9.94817	109.948
P_P97379	P97379	4	3	24804	27143	Ras GTPase-activating protein-binding protein 2 OS=Mus musculus GN=G3bp2 PE=1 SV=2	9.42993	109.43
P_P50518	P50518	4	3	79969	87484	V-type proton ATPase subunit E 1 OS=Mus musculus GN=Atp6v1e1 PE=1 SV=2	9.39739	109.397
P_Q6PGC1	Q6PGC1	4	3	14873	16227	ATP-dependent RNA helicase DHX29 OS=Mus musculus GN=Dhx29 PE=1 SV=1	9.10375	109.104
P_P97355	P97355	3	3	48114	52470	Spermine synthase OS=Mus musculus GN=Sms PE=1 SV=1	9.0535	109.053
P_Q9D735	Q9D735	5	3	38830	42303	Telomerase RNA component interacting RNase OS=Mus musculus GN=Trir PE=1 SV=1	8.94412	108.944
P_Q9D832	Q9D832	4	3	29879	32510	DnaJ homolog subfamily B member 4 OS=Mus musculus GN=Dnajb4 PE=1 SV=1	8.80552	108.806
P_Q9JHW2	Q9JHW2	3	3	15348	16695	Omega-amidase NIT2 OS=Mus musculus GN=Nit2 PE=1 SV=1	8.77639	108.776
P_Q91ZF0	Q91ZF0	3	3	27399	29768	DnaJ homolog subfamily C member 24 OS=Mus musculus GN=Dnajc24 PE=1 SV=3	8.6463	108.646
P_Q99KD5	Q99KD5	4	3	20961	22770	Protein unc-45 homolog A OS=Mus musculus GN=Unc45a PE=1 SV=2	8.63031	108.63
P_O35405	O35405	4	3	37338	40484	Phospholipase D3 OS=Mus musculus GN=Pld3 PE=1 SV=1	8.42573	108.426
P_Q9R1Q6	Q9R1Q6	7	3	89559	97100	Transmembrane protein 176B OS=Mus musculus GN=Tmem176b PE=1 SV=1	8.42015	108.42
P_Q9WU56	Q9WU56	5	3	10281	11134	tRNA pseudouridine synthase A OS=Mus musculus GN=Pus1 PE=1 SV=2	8.29686	108.297
P_Q9Z1K5	Q9Z1K5	5	3	55592	60120	E3 ubiquitin-protein ligase ARIH1 OS=Mus musculus GN=Arih1 PE=1 SV=3	8.14506	108.145
P_Q91WG4	Q91WG4	3	3	10369	11212	Elongator complex protein 2 OS=Mus musculus GN=Elp2 PE=1 SV=1	8.13	108.13
P_Q9D8X2	Q9D8X2	5	3	87397	94401	Coiled-coil domain-containing protein 124 OS=Mus musculus GN=Ccdc124 PE=1 SV=1	8.01401	108.014
P_P62307	P62307	10	3	85788	92567	Small nuclear ribonucleoprotein F OS=Mus musculus GN=Snrpf PE=1 SV=1	7.90204	107.902
P_Q8VCI5	Q8VCI5	4	3	47073	50683	Peroxisomal biogenesis factor 19 OS=Mus musculus GN=Pex19 PE=1 SV=1	7.66894	107.669
P_Q8VHL1	Q8VHL1	3	3	13309	14328	Histone-lysine N-methyltransferase SETD7 OS=Mus musculus GN=Setd7 PE=1 SV=2	7.65647	107.656
P_Q9CZY3	Q9CZY3	5	3	294622	316852	Ubiquitin-conjugating enzyme E2 variant 1 OS=Mus musculus GN=Ube2v1 PE=1 SV=1	7.54526	107.545
P_Q9CRT8	Q9CRT8	3	3	16536	17744	Exportin-T OS=Mus musculus GN=Xpot PE=1 SV=3	7.30527	107.305
P_Q61140	Q61140	4	3	26470	28234	Breast cancer anti-estrogen resistance protein 1 OS=Mus musculus GN=Bcar1 PE=1 SV=2	6.66415	106.664
P_O55022	O55022	4	3	15533	16537	Membrane-associated progesterone receptor component 1 OS=Mus musculus GN=Pgrmc1 PE=1 SV=4	6.46366	106.464
P_Q8K4R9	Q8K4R9	4	3	15045	16012	Disks large-associated protein 5 OS=Mus musculus GN=Dlgap5 PE=1 SV=2	6.42738	106.427
P_Q9CQI3	Q9CQI3	6	3	219093	233164	Glia maturation factor beta OS=Mus musculus GN=Gmfb PE=1 SV=3	6.42239	106.422
P_Q8BVG4	Q8BVG4	3	3	21434	22777	Dipeptidyl peptidase 9 OS=Mus musculus GN=Dpp9 PE=1 SV=2	6.26575	106.266
P_Q9QXG2	Q9QXG2	3	3	27847	29588	Rab proteins geranylgeranyltransferase component A 1 OS=Mus musculus GN=Chm PE=1 SV=1	6.25202	106.252
P_P50428	P50428	4	3	44988	47792	Arylsulfatase A OS=Mus musculus GN=Arsa PE=1 SV=2	6.23277	106.233
P_P83940	P83940	3	3	25423	26988	Elongin-C OS=Mus musculus GN=Eloc PE=1 SV=1	6.15584	106.156
P_Q9R062	Q9R062	5	3	116093	122667	Glycogenin-1 OS=Mus musculus GN=Gyg1 PE=1 SV=3	5.6627	105.663
P_P97765	P97765	5	3	71662	75692	WW domain-binding protein 2 OS=Mus musculus GN=Wbp2 PE=1 SV=1	5.62362	105.624
P_Q9EQG9	Q9EQG9	4	3	12014	12680	Collagen type IV alpha-3-binding protein OS=Mus musculus GN=Col4a3bp PE=1 SV=1	5.54353	105.544
P_Q921M3	Q921M3	5	3	40111	42321	Splicing factor 3B subunit 3 OS=Mus musculus GN=Sf3b3 PE=1 SV=1	5.50971	105.51
P_Q9CWM4	Q9CWM4	8	3	199963	210785	Prefoldin subunit 1 OS=Mus musculus GN=Pfdn1 PE=1 SV=1	5.412	105.412
P_Q9D1M0	Q9D1M0	8	3	74046	77698	Protein SEC13 homolog OS=Mus musculus GN=Sec13 PE=1 SV=3	4.93207	104.932
P_Q6GQT1	Q6GQT1	13	3	1749363	1833207	Alpha-2-macroglobulin-P OS=Mus musculus GN=A2m PE=2 SV=2	4.79283	104.793
P_Q9D115	Q9D115	4	3	43556	45626	Zinc finger protein 706 OS=Mus musculus GN=Znf706 PE=1 SV=1	4.7525	104.753
P_Q64213	Q64213	3	3	18021	18854	Splicing factor 1 OS=Mus musculus GN=Sf1 PE=1 SV=6	4.62238	104.622
P_Q52KI8	Q52KI8	4	3	7891	8255	Serine/arginine repetitive matrix protein 1 OS=Mus musculus GN=Srrm1 PE=1 SV=2	4.61285	104.613
P_P60670	P60670	4	3	31245	32661	Nuclear protein localization protein 4 homolog OS=Mus musculus GN=Nploc4 PE=1 SV=3	4.53193	104.532
P_Q91VJ5	Q91VJ5	3	3	10936	11405	Polyglutamine-binding protein 1 OS=Mus musculus GN=Pqbp1 PE=1 SV=1	4.28859	104.289
P_Q9WTI7	Q9WTI7	4	3	47301	49191	Unconventional myosin-Ic OS=Mus musculus GN=Myo1c PE=1 SV=2	3.99569	103.996
P_Q99JT9	Q99JT9	5	3	32855	34111	1,2-dihydroxy-3-keto-5-methylthiopentene dioxygenase OS=Mus musculus GN=Adi1 PE=1 SV=1	3.82286	103.823
P_Q921J2	Q921J2	5	3	62332	64661	GTP-binding protein Rheb OS=Mus musculus GN=Rheb PE=1 SV=1	3.73644	103.736
P_O70433	O70433	5	3	129377	134083	Four and a half LIM domains protein 2 OS=Mus musculus GN=Fhl2 PE=1 SV=1	3.63743	103.637
P_Q9JIX0	Q9JIX0	5	3	186017	192533	Transcription and mRNA export factor ENY2 OS=Mus musculus GN=Eny2 PE=1 SV=1	3.50291	103.503
P_Q6PDY2	Q6PDY2	4	3	16801	17365	2-aminoethanethiol dioxygenase OS=Mus musculus GN=Ado PE=1 SV=2	3.35694	103.357
P_Q9D1K2	Q9D1K2	4	3	70784	73005	V-type proton ATPase subunit F OS=Mus musculus GN=Atp6v1f PE=1 SV=2	3.13771	103.138
P_Q9CR86	Q9CR86	4	3	127606	131507	Calcium-regulated heat stable protein 1 OS=Mus musculus GN=Carhsp1 PE=1 SV=1	3.05707	103.057
P_P50429	P50429	4	3	50940	52465	Arylsulfatase B OS=Mus musculus GN=Arsb PE=1 SV=3	2.99372	102.994
P_Q99MS7	Q99MS7	4	3	10078	10351	EH domain-binding protein 1-like protein 1 OS=Mus musculus GN=Ehbp1l1 PE=1 SV=1	2.70887	102.709
P_Q61703	Q61703	4	3	29528	30256	Inter-alpha-trypsin inhibitor heavy chain H2 OS=Mus musculus GN=Itih2 PE=1 SV=1	2.46546	102.465
P_P57080	P57080	4	3	6052	6197	Ubiquitin carboxyl-terminal hydrolase 25 OS=Mus musculus GN=Usp25 PE=1 SV=2	2.3959	102.396
P_P62317	P62317	6	3	82697	84673	Small nuclear ribonucleoprotein Sm D2 OS=Mus musculus GN=Snrpd2 PE=1 SV=1	2.38945	102.389
P_Q8R1N4	Q8R1N4	3	3	24192	24723	NudC domain-containing protein 3 OS=Mus musculus GN=Nudcd3 PE=1 SV=3	2.19494	102.195
P_Q8VI36	Q8VI36	4	3	23297	23786	Paxillin OS=Mus musculus GN=Pxn PE=1 SV=1	2.09898	102.099
P_O35841	O35841	4	3	27103	27645	Apoptosis inhibitor 5 OS=Mus musculus GN=Api5 PE=1 SV=2	1.99978	102
P_P46938	P46938	5	3	29628	30155	Transcriptional coactivator YAP1 OS=Mus musculus GN=Yap1 PE=1 SV=2	1.77872	101.779
P_P17439	P17439	6	3	70597	71647	Glucosylceramidase OS=Mus musculus GN=Gba PE=1 SV=1	1.48732	101.487
P_Q61581	Q61581	5	3	73930	74934	Insulin-like growth factor-binding protein 7 OS=Mus musculus GN=Igfbp7 PE=1 SV=3	1.35804	101.358
P_P61025	P61025	5	3	38152	38619	Cyclin-dependent kinases regulatory subunit 1 OS=Mus musculus GN=Cks1b PE=3 SV=1	1.22405	101.224
P_Q6P1F6	Q6P1F6	5	3	66984	67661	Serine/threonine-protein phosphatase 2A 55 kDa regulatory subunit B alpha isoform OS=Mus musculus GN=Ppp2r2a PE=1 SV=1	1.01069	101.011
P_Q8BV13	Q8BV13	4	3	12875	12958	COP9 signalosome complex subunit 7b OS=Mus musculus GN=Cops7b PE=1 SV=1	0.64466	100.645
P_Q9QUJ7	Q9QUJ7	3	3	21601	21654	Long-chain-fatty-acid--CoA ligase 4 OS=Mus musculus GN=Acsl4 PE=1 SV=2	0.245359	100.245
P_P25799	P25799	3	3	14167	14189	Nuclear factor NF-kappa-B p105 subunit OS=Mus musculus GN=Nfkb1 PE=1 SV=2	0.15529	100.155
P_Q9D898	Q9D898	4	3	35620	35379	Actin-related protein 2/3 complex subunit 5-like protein OS=Mus musculus GN=Arpc5l PE=1 SV=1	-0.676586	99.3234
P_Q8BJF9	Q8BJF9	4	3	37532	37244	Charged multivesicular body protein 2b OS=Mus musculus GN=Chmp2b PE=1 SV=1	-0.767345	99.2327
P_P70349	P70349	7	3	186067	182755	Histidine triad nucleotide-binding protein 1 OS=Mus musculus GN=Hint1 PE=1 SV=3	-1.78	98.22
P_O88851	O88851	4	3	55624	54631	Putative hydrolase RBBP9 OS=Mus musculus GN=Rbbp9 PE=1 SV=2	-1.7852	98.2148
P_Q9Z130	Q9Z130	5	3	35313	34633	Heterogeneous nuclear ribonucleoprotein D-like OS=Mus musculus GN=Hnrnpdl PE=1 SV=1	-1.92564	98.0744
P_Q9CWS0	Q9CWS0	5	3	24118	23555	N(G),N(G)-dimethylarginine dimethylaminohydrolase 1 OS=Mus musculus GN=Ddah1 PE=1 SV=3	-2.33436	97.6656
P_Q9D892	Q9D892	5	3	76145	74112	Inosine triphosphate pyrophosphatase OS=Mus musculus GN=Itpa PE=1 SV=2	-2.66991	97.3301
P_Q80VJ3	Q80VJ3	6	3	61062	59303	2'-deoxynucleoside 5'-phosphate N-hydrolase 1 OS=Mus musculus GN=Dnph1 PE=1 SV=2	-2.88068	97.1193
P_O35344	O35344	4	3	43402	42132	Importin subunit alpha-4 OS=Mus musculus GN=Kpna3 PE=1 SV=1	-2.92613	97.0739
P_Q9D1H7	Q9D1H7	3	3	38145	36846	Golgi to ER traffic protein 4 homolog OS=Mus musculus GN=Get4 PE=1 SV=2	-3.40543	96.5946
P_P98078	P98078	4	3	18513	17817	Disabled homolog 2 OS=Mus musculus GN=Dab2 PE=1 SV=2	-3.75952	96.2405
P_O88746	O88746	3	3	5748	5506	Target of Myb protein 1 OS=Mus musculus GN=Tom1 PE=1 SV=1	-4.21016	95.7898
P_Q8BGS2	Q8BGS2	4	3	54969	52310	BolA-like protein 2 OS=Mus musculus GN=Bola2 PE=1 SV=1	-4.83727	95.1627
P_Q8BMK4	Q8BMK4	4	3	21409	20203	Cytoskeleton-associated protein 4 OS=Mus musculus GN=Ckap4 PE=1 SV=2	-5.63314	94.3669
P_Q8BH04	Q8BH04	4	3	30041	28344	Phosphoenolpyruvate carboxykinase [GTP], mitochondrial OS=Mus musculus GN=Pck2 PE=1 SV=1	-5.64895	94.3511
P_P52760	P52760	5	3	62398	58731	2-iminobutanoate/2-iminopropanoate deaminase OS=Mus musculus GN=Rida PE=1 SV=3	-5.87679	94.1232
P_Q9D172	Q9D172	4	3	23768	22277	ES1 protein homolog, mitochondrial OS=Mus musculus GN=D10Jhu81e PE=1 SV=1	-6.27314	93.7269
P_O54962	O54962	6	3	248758	233008	Barrier-to-autointegration factor OS=Mus musculus GN=Banf1 PE=1 SV=1	-6.33145	93.6685
P_Q05920	Q05920	3	3	11007	10310	Pyruvate carboxylase, mitochondrial OS=Mus musculus GN=Pc PE=1 SV=1	-6.33233	93.6677
P_Q8VHC3	Q8VHC3	4	3	22232	20643	Selenoprotein M OS=Mus musculus GN=Selenom PE=1 SV=3	-7.14736	92.8526
P_Q09163	Q09163	5	3	49693	44587	Protein delta homolog 1 OS=Mus musculus GN=Dlk1 PE=1 SV=1	-10.2751	89.7249
P_Q61335	Q61335	6	3	125379	110081	B-cell receptor-associated protein 31 OS=Mus musculus GN=Bcap31 PE=1 SV=4	-12.2014	87.7986
P_P63089	P63089	4	3	53260	46510	Pleiotrophin OS=Mus musculus GN=Ptn PE=1 SV=1	-12.6737	87.3263
P_P47738	P47738	4	3	37824	33027	Aldehyde dehydrogenase, mitochondrial OS=Mus musculus GN=Aldh2 PE=1 SV=1	-12.6824	87.3176
P_P56395	P56395	5	3	85193	74063	Cytochrome b5 OS=Mus musculus GN=Cyb5a PE=1 SV=2	-13.0645	86.9355
P_P10923	P10923	4	3	17108	13957	Osteopontin OS=Mus musculus GN=Spp1 PE=1 SV=1	-18.4183	81.5817
P_Q99LP6	Q99LP6	5	3	44998	35831	GrpE protein homolog 1, mitochondrial OS=Mus musculus GN=Grpel1 PE=1 SV=1	-20.372	79.628
P_P59325	P59325	5	4	120010	166492	Eukaryotic translation initiation factor 5 OS=Mus musculus GN=Eif5 PE=1 SV=1	38.7318	138.732
P_P14115	P14115	6	4	248596	343243	60S ribosomal protein L27a OS=Mus musculus GN=Rpl27a PE=1 SV=5	38.0726	138.073
P_O70310	O70310	7	4	43403	59399	Glycylpeptide N-tetradecanoyltransferase 1 OS=Mus musculus GN=Nmt1 PE=1 SV=1	36.8546	136.855
P_Q9JKB3	Q9JKB3	8	4	72702	99026	Y-box-binding protein 3 OS=Mus musculus GN=Ybx3 PE=1 SV=2	36.2081	136.208
P_O08807	O08807	10	4	181814	245550	Peroxiredoxin-4 OS=Mus musculus GN=Prdx4 PE=1 SV=1	35.0556	135.056
P_O35381	O35381	7	4	67013	89149	Acidic leucine-rich nuclear phosphoprotein 32 family member A OS=Mus musculus GN=Anp32a PE=1 SV=1	33.0324	133.032
P_P35980	P35980	9	4	281469	373437	60S ribosomal protein L18 OS=Mus musculus GN=Rpl18 PE=1 SV=3	32.6743	132.674
P_P31938	P31938	7	4	116057	153332	Dual specificity mitogen-activated protein kinase kinase 1 OS=Mus musculus GN=Map2k1 PE=1 SV=2	32.1178	132.118
P_Q6ZPJ3	Q6ZPJ3	5	4	19394	25424	(E3-independent) E2 ubiquitin-conjugating enzyme UBE2O OS=Mus musculus GN=Ube2o PE=1 SV=3	31.0921	131.092
P_Q9D0B6	Q9D0B6	6	4	67946	88393	Protein PBDC1 OS=Mus musculus GN=Pbdc1 PE=1 SV=1	30.093	130.093
P_Q6P9R2	Q6P9R2	5	4	28845	37334	Serine/threonine-protein kinase OSR1 OS=Mus musculus GN=Oxsr1 PE=1 SV=1	29.4297	129.43
P_P62267	P62267	8	4	462533	597955	40S ribosomal protein S23 OS=Mus musculus GN=Rps23 PE=1 SV=3	29.2783	129.278
P_P59999	P59999	5	4	122335	157917	Actin-related protein 2/3 complex subunit 4 OS=Mus musculus GN=Arpc4 PE=1 SV=3	29.0857	129.086
P_P51660	P51660	4	4	24896	32091	Peroxisomal multifunctional enzyme type 2 OS=Mus musculus GN=Hsd17b4 PE=1 SV=3	28.9002	128.9
P_Q8BHL5	Q8BHL5	5	4	8528	10898	Engulfment and cell motility protein 2 OS=Mus musculus GN=Elmo2 PE=1 SV=1	27.7908	127.791
P_Q9JHR7	Q9JHR7	5	4	55454	70533	Insulin-degrading enzyme OS=Mus musculus GN=Ide PE=1 SV=1	27.1919	127.192
P_Q8CHW4	Q8CHW4	7	4	66964	85045	Translation initiation factor eIF-2B subunit epsilon OS=Mus musculus GN=Eif2b5 PE=1 SV=1	27.0011	127.001
P_P47791	P47791	7	4	121321	153737	Glutathione reductase, mitochondrial OS=Mus musculus GN=Gsr PE=1 SV=3	26.7192	126.719
P_A2ADY9	A2ADY9	4	4	23423	29670	Protein DDI1 homolog 2 OS=Mus musculus GN=Ddi2 PE=1 SV=1	26.6704	126.67
P_P62911	P62911	9	4	221519	279819	60S ribosomal protein L32 OS=Mus musculus GN=Rpl32 PE=1 SV=2	26.3183	126.318
P_Q6PGL7	Q6PGL7	6	4	18262	23011	WASH complex subunit 2 OS=Mus musculus GN=Washc2 PE=1 SV=1	26.0048	126.005
P_Q8C0C7	Q8C0C7	6	4	65185	82094	Phenylalanine--tRNA ligase alpha subunit OS=Mus musculus GN=Farsa PE=1 SV=1	25.94	125.94
P_Q9D8Y0	Q9D8Y0	7	4	97521	122380	EF-hand domain-containing protein D2 OS=Mus musculus GN=Efhd2 PE=1 SV=1	25.4909	125.491
P_Q6ZPU9	Q6ZPU9	6	4	32599	40814	KIF1-binding protein OS=Mus musculus GN=Kif1bp PE=1 SV=2	25.2002	125.2
P_O55142	O55142	10	4	315390	394363	60S ribosomal protein L35a OS=Mus musculus GN=Rpl35a PE=1 SV=2	25.0398	125.04
P_Q9EQQ9	Q9EQQ9	4	4	23817	29605	Protein O-GlcNAcase OS=Mus musculus GN=Mgea5 PE=1 SV=2	24.302	124.302
P_Q8BMP6	Q8BMP6	6	4	66442	82388	Golgi resident protein GCP60 OS=Mus musculus GN=Acbd3 PE=1 SV=3	23.9999	124
P_P70362	P70362	6	4	68059	84246	Ubiquitin recognition factor in ER-associated degradation protein 1 OS=Mus musculus GN=Ufd1 PE=1 SV=2	23.7838	123.784
P_Q8R5A3	Q8R5A3	6	4	43580	53934	Amyloid beta A4 precursor protein-binding family B member 1-interacting protein OS=Mus musculus GN=Apbb1ip PE=1 SV=2	23.7586	123.759
P_P54729	P54729	4	4	22181	27351	NEDD8 ultimate buster 1 OS=Mus musculus GN=Nub1 PE=1 SV=2	23.3082	123.308
P_Q6A065	Q6A065	4	4	10916	13410	Centrosomal protein of 170 kDa OS=Mus musculus GN=Cep170 PE=1 SV=2	22.8472	122.847
P_Q9DBC7	Q9DBC7	7	4	29681	36440	cAMP-dependent protein kinase type I-alpha regulatory subunit OS=Mus musculus GN=Prkar1a PE=1 SV=3	22.7721	122.772
P_Q8BVF2	Q8BVF2	6	4	76683	94118	Phosducin-like protein 3 OS=Mus musculus GN=Pdcl3 PE=1 SV=1	22.7365	122.736
P_Q9D1M4	Q9D1M4	7	4	93444	114137	Eukaryotic translation elongation factor 1 epsilon-1 OS=Mus musculus GN=Eef1e1 PE=1 SV=1	22.1448	122.145
P_Q9Z1E4	Q9Z1E4	5	4	48193	58817	Glycogen [starch] synthase, muscle OS=Mus musculus GN=Gys1 PE=1 SV=2	22.0447	122.045
P_Q9EPK7	Q9EPK7	5	4	26731	32600	Exportin-7 OS=Mus musculus GN=Xpo7 PE=1 SV=3	21.9558	121.956
P_Q8BUK6	Q8BUK6	4	4	22531	27416	Protein Hook homolog 3 OS=Mus musculus GN=Hook3 PE=1 SV=2	21.6812	121.681
P_O89079	O89079	6	4	137136	166447	Coatomer subunit epsilon OS=Mus musculus GN=Cope PE=1 SV=3	21.3737	121.374
P_P84099	P84099	8	4	124816	151459	60S ribosomal protein L19 OS=Mus musculus GN=Rpl19 PE=1 SV=1	21.3458	121.346
P_Q62446	Q62446	6	4	123978	149707	Peptidyl-prolyl cis-trans isomerase FKBP3 OS=Mus musculus GN=Fkbp3 PE=1 SV=2	20.7529	120.753
P_P54923	P54923	6	4	54054	65269	[Protein ADP-ribosylarginine] hydrolase OS=Mus musculus GN=Adprh PE=1 SV=1	20.7478	120.748
P_Q9WVA3	Q9WVA3	5	4	43290	52258	Mitotic checkpoint protein BUB3 OS=Mus musculus GN=Bub3 PE=1 SV=2	20.7161	120.716
P_Q8BTZ7	Q8BTZ7	7	4	65319	78825	Mannose-1-phosphate guanyltransferase beta OS=Mus musculus GN=Gmppb PE=1 SV=1	20.677	120.677
P_O08848	O08848	6	4	85135	102697	60 kDa SS-A/Ro ribonucleoprotein OS=Mus musculus GN=Trove2 PE=1 SV=1	20.6284	120.628
P_P26516	P26516	9	4	125193	150997	26S proteasome non-ATPase regulatory subunit 7 OS=Mus musculus GN=Psmd7 PE=1 SV=2	20.6114	120.611
P_P62858	P62858	11	4	462428	557656	40S ribosomal protein S28 OS=Mus musculus GN=Rps28 PE=1 SV=1	20.593	120.593
P_Q8VD62	Q8VD62	6	4	112836	135714	UPF0696 protein C11orf68 homolog OS=Mus musculus GN=Bles03 PE=1 SV=1	20.2754	120.275
P_O09172	O09172	8	4	82065	98053	Glutamate--cysteine ligase regulatory subunit OS=Mus musculus GN=Gclm PE=1 SV=1	19.4821	119.482
P_P31750	P31750	6	4	53183	63427	RAC-alpha serine/threonine-protein kinase OS=Mus musculus GN=Akt1 PE=1 SV=2	19.2618	119.262
P_Q8C6E0	Q8C6E0	5	4	21452	25575	Cilia- and flagella-associated protein 36 OS=Mus musculus GN=Cfap36 PE=1 SV=1	19.2197	119.22
P_P70441	P70441	5	4	27730	33031	Na(+)/H(+) exchange regulatory cofactor NHE-RF1 OS=Mus musculus GN=Slc9a3r1 PE=1 SV=3	19.1165	119.116
P_Q9CZ04	Q9CZ04	7	4	75673	90090	COP9 signalosome complex subunit 7a OS=Mus musculus GN=Cops7a PE=1 SV=2	19.0517	119.052
P_P49312	P49312	9	4	55850	66446	Heterogeneous nuclear ribonucleoprotein A1 OS=Mus musculus GN=Hnrnpa1 PE=1 SV=2	18.9722	118.972
P_O54984	O54984	7	4	96851	115175	ATPase Asna1 OS=Mus musculus GN=Asna1 PE=1 SV=2	18.9198	118.92
P_Q8R3C0	Q8R3C0	5	4	18947	22496	Mini-chromosome maintenance complex-binding protein OS=Mus musculus GN=Mcmbp PE=1 SV=1	18.7312	118.731
P_P47809	P47809	5	4	26558	31466	Dual specificity mitogen-activated protein kinase kinase 4 OS=Mus musculus GN=Map2k4 PE=1 SV=2	18.4803	118.48
P_Q8K3C3	Q8K3C3	8	4	89381	105585	Protein LZIC OS=Mus musculus GN=Lzic PE=1 SV=1	18.1291	118.129
P_Q91VR8	Q91VR8	6	4	67635	79708	Protein BRICK1 OS=Mus musculus GN=Brk1 PE=1 SV=1	17.8502	117.85
P_Q9JM14	Q9JM14	7	4	63927	75248	5'(3')-deoxyribonucleotidase, cytosolic type OS=Mus musculus GN=Nt5c PE=1 SV=1	17.7093	117.709
P_O35864	O35864	9	4	143687	168573	COP9 signalosome complex subunit 5 OS=Mus musculus GN=Cops5 PE=1 SV=3	17.3196	117.32
P_P14576	P14576	7	4	72315	84806	Signal recognition particle 54 kDa protein OS=Mus musculus GN=Srp54 PE=1 SV=2	17.273	117.273
P_P31324	P31324	6	4	117266	137067	cAMP-dependent protein kinase type II-beta regulatory subunit OS=Mus musculus GN=Prkar2b PE=1 SV=3	16.8855	116.886
P_Q8VBW6	Q8VBW6	6	4	49635	57948	NEDD8-activating enzyme E1 regulatory subunit OS=Mus musculus GN=Nae1 PE=1 SV=1	16.7483	116.748
P_Q8VDG5	Q8VDG5	6	4	84936	99051	Phosphopantothenate--cysteine ligase OS=Mus musculus GN=Ppcs PE=1 SV=1	16.6184	116.618
P_Q6IRU5	Q6IRU5	7	4	85993	100250	Clathrin light chain B OS=Mus musculus GN=Cltb PE=1 SV=1	16.5793	116.579
P_Q9DAK9	Q9DAK9	7	4	124240	144829	14 kDa phosphohistidine phosphatase OS=Mus musculus GN=Phpt1 PE=1 SV=1	16.572	116.572
P_Q7TNE3	Q7TNE3	7	4	31610	36739	Sperm-associated antigen 7 OS=Mus musculus GN=Spag7 PE=1 SV=1	16.2259	116.226
P_P97823	P97823	6	4	86093	100040	Acyl-protein thioesterase 1 OS=Mus musculus GN=Lypla1 PE=1 SV=1	16.1999	116.2
P_Q99KN9	Q99KN9	6	4	34328	39748	Clathrin interactor 1 OS=Mus musculus GN=Clint1 PE=1 SV=2	15.7889	115.789
P_Q9DBZ5	Q9DBZ5	8	4	184907	213222	Eukaryotic translation initiation factor 3 subunit K OS=Mus musculus GN=Eif3k PE=1 SV=1	15.3131	115.313
P_Q61686	Q61686	7	4	131411	151420	Chromobox protein homolog 5 OS=Mus musculus GN=Cbx5 PE=1 SV=1	15.2263	115.226
P_Q6PHZ2	Q6PHZ2	5	4	53691	61778	Calcium/calmodulin-dependent protein kinase type II subunit delta OS=Mus musculus GN=Camk2d PE=1 SV=1	15.0621	115.062
P_Q8VC31	Q8VC31	5	4	32372	37225	Coiled-coil domain-containing protein 9 OS=Mus musculus GN=Ccdc9 PE=1 SV=1	14.9914	114.991
P_Q99M31	Q99M31	5	4	32143	36925	Heat shock 70 kDa protein 14 OS=Mus musculus GN=Hspa14 PE=1 SV=2	14.8773	114.877
P_Q80VJ2	Q80VJ2	6	4	72114	82833	Steroid receptor RNA activator 1 OS=Mus musculus GN=Sra1 PE=1 SV=3	14.864	114.864
P_Q3B7Z2	Q3B7Z2	6	4	35427	40668	Oxysterol-binding protein 1 OS=Mus musculus GN=Osbp PE=1 SV=3	14.7938	114.794
P_P70336	P70336	6	4	23436	26896	Rho-associated protein kinase 2 OS=Mus musculus GN=Rock2 PE=1 SV=1	14.7636	114.764
P_O70492	O70492	8	4	147946	169170	Sorting nexin-3 OS=Mus musculus GN=Snx3 PE=1 SV=3	14.3458	114.346
P_P56376	P56376	5	4	46188	52650	Acylphosphatase-1 OS=Mus musculus GN=Acyp1 PE=1 SV=2	13.9906	113.991
P_P21107	P21107	8	4	347677	396035	Tropomyosin alpha-3 chain OS=Mus musculus GN=Tpm3 PE=1 SV=3	13.9089	113.909
P_P29391	P29391	7	4	103585	117801	Ferritin light chain 1 OS=Mus musculus GN=Ftl1 PE=1 SV=2	13.724	113.724
P_Q60692	Q60692	9	4	226986	258109	Proteasome subunit beta type-6 OS=Mus musculus GN=Psmb6 PE=1 SV=3	13.7114	113.711
P_O88738	O88738	5	4	25965	29489	Baculoviral IAP repeat-containing protein 6 OS=Mus musculus GN=Birc6 PE=1 SV=2	13.5721	113.572
P_O55013	O55013	5	4	96481	109446	Trafficking protein particle complex subunit 3 OS=Mus musculus GN=Trappc3 PE=1 SV=1	13.4379	113.438
P_Q8VE62	Q8VE62	6	4	110202	125000	Polyadenylate-binding protein-interacting protein 1 OS=Mus musculus GN=Paip1 PE=1 SV=1	13.4281	113.428
P_Q9CQR6	Q9CQR6	6	4	78545	88915	Serine/threonine-protein phosphatase 6 catalytic subunit OS=Mus musculus GN=Ppp6c PE=1 SV=1	13.2026	113.203
P_Q9CPW4	Q9CPW4	6	4	97665	110535	Actin-related protein 2/3 complex subunit 5 OS=Mus musculus GN=Arpc5 PE=1 SV=3	13.1777	113.178
P_Q99J45	Q99J45	7	4	58992	66738	Nuclear receptor-binding protein OS=Mus musculus GN=Nrbp1 PE=1 SV=1	13.1306	113.131
P_Q9R059	Q9R059	11	4	228921	258523	Four and a half LIM domains protein 3 OS=Mus musculus GN=Fhl3 PE=1 SV=2	12.9311	112.931
P_P11352	P11352	7	4	96463	108817	Glutathione peroxidase 1 OS=Mus musculus GN=Gpx1 PE=1 SV=2	12.807	112.807
P_Q61838	Q61838	11	4	854908	964073	Pregnancy zone protein OS=Mus musculus GN=Pzp PE=1 SV=3	12.7692	112.769
P_Q9Z0M5	Q9Z0M5	8	4	206213	231235	Lysosomal acid lipase/cholesteryl ester hydrolase OS=Mus musculus GN=Lipa PE=1 SV=2	12.1341	112.134
P_Q9JHH9	Q9JHH9	7	4	73127	81849	Coatomer subunit zeta-2 OS=Mus musculus GN=Copz2 PE=1 SV=1	11.9272	111.927
P_Q99LB6	Q99LB6	6	4	84764	94822	Methionine adenosyltransferase 2 subunit beta OS=Mus musculus GN=Mat2b PE=1 SV=1	11.8659	111.866
P_Q9Z2M7	Q9Z2M7	7	4	58155	64891	Phosphomannomutase 2 OS=Mus musculus GN=Pmm2 PE=1 SV=1	11.5828	111.583
P_Q9D1C1	Q9D1C1	5	4	35596	39695	Ubiquitin-conjugating enzyme E2 C OS=Mus musculus GN=Ube2c PE=1 SV=1	11.5153	111.515
P_Q6ZQ58	Q6ZQ58	6	4	17415	19417	La-related protein 1 OS=Mus musculus GN=Larp1 PE=1 SV=3	11.4958	111.496
P_Q9JK23	Q9JK23	9	4	49681	55117	Proteasome assembly chaperone 1 OS=Mus musculus GN=Psmg1 PE=1 SV=1	10.9418	110.942
P_P99024	P99024	22	4	340595	377692	Tubulin beta-5 chain OS=Mus musculus GN=Tubb5 PE=1 SV=1	10.8918	110.892
P_O70311	O70311	6	4	73719	81748	Glycylpeptide N-tetradecanoyltransferase 2 OS=Mus musculus GN=Nmt2 PE=1 SV=1	10.8914	110.891
P_Q3TCN2	Q3TCN2	6	4	122480	135806	Putative phospholipase B-like 2 OS=Mus musculus GN=Plbd2 PE=1 SV=2	10.8801	110.88
P_Q60739	Q60739	6	4	54576	60467	BAG family molecular chaperone regulator 1 OS=Mus musculus GN=Bag1 PE=1 SV=3	10.7941	110.794
P_Q9DBF1	Q9DBF1	6	4	68628	75660	Alpha-aminoadipic semialdehyde dehydrogenase OS=Mus musculus GN=Aldh7a1 PE=1 SV=4	10.2465	110.247
P_Q8BVI4	Q8BVI4	7	4	66086	72761	Dihydropteridine reductase OS=Mus musculus GN=Qdpr PE=1 SV=2	10.1005	110.1
P_Q80SW1	Q80SW1	6	4	104118	114536	S-adenosylhomocysteine hydrolase-like protein 1 OS=Mus musculus GN=Ahcyl1 PE=1 SV=1	10.006	110.006
P_Q03958	Q03958	6	4	234348	257454	Prefoldin subunit 6 OS=Mus musculus GN=Pfdn6 PE=1 SV=1	9.8597	109.86
P_P28660	P28660	5	4	29602	32520	Nck-associated protein 1 OS=Mus musculus GN=Nckap1 PE=1 SV=2	9.85744	109.857
P_Q9D662	Q9D662	7	4	60924	66763	Protein transport protein Sec23B OS=Mus musculus GN=Sec23b PE=1 SV=1	9.58407	109.584
P_Q9CWL8	Q9CWL8	6	4	32352	35452	Beta-catenin-like protein 1 OS=Mus musculus GN=Ctnnbl1 PE=1 SV=1	9.5821	109.582
P_Q9D7S9	Q9D7S9	10	4	365003	399678	Charged multivesicular body protein 5 OS=Mus musculus GN=Chmp5 PE=1 SV=1	9.49992	109.5
P_Q8K1N2	Q8K1N2	7	4	12955	14181	Pleckstrin homology-like domain family B member 2 OS=Mus musculus GN=Phldb2 PE=1 SV=2	9.46353	109.464
P_O88643	O88643	5	4	22250	24340	Serine/threonine-protein kinase PAK 1 OS=Mus musculus GN=Pak1 PE=1 SV=1	9.39326	109.393
P_Q60855	Q60855	4	4	27083	29417	Receptor-interacting serine/threonine-protein kinase 1 OS=Mus musculus GN=Ripk1 PE=1 SV=1	8.61795	108.618
P_Q9DCL8	Q9DCL8	8	4	64961	70508	Protein phosphatase inhibitor 2 OS=Mus musculus GN=Ppp1r2 PE=1 SV=3	8.53897	108.539
P_Q9R020	Q9R020	7	4	71291	77350	Zinc finger Ran-binding domain-containing protein 2 OS=Mus musculus GN=Zranb2 PE=1 SV=2	8.49897	108.499
P_Q9Z2X2	Q9Z2X2	6	4	81126	87629	26S proteasome non-ATPase regulatory subunit 10 OS=Mus musculus GN=Psmd10 PE=1 SV=3	8.01593	108.016
P_Q8BNU0	Q8BNU0	6	4	48165	52025	Armadillo repeat-containing protein 6 OS=Mus musculus GN=Armc6 PE=1 SV=1	8.01412	108.014
P_P63280	P63280	8	4	216315	232237	SUMO-conjugating enzyme UBC9 OS=Mus musculus GN=Ube2i PE=1 SV=1	7.36056	107.361
P_P56375	P56375	9	4	138486	148658	Acylphosphatase-2 OS=Mus musculus GN=Acyp2 PE=1 SV=2	7.34515	107.345
P_Q9DCH4	Q9DCH4	7	4	213920	228874	Eukaryotic translation initiation factor 3 subunit F OS=Mus musculus GN=Eif3f PE=1 SV=2	6.99046	106.99
P_P83882	P83882	8	4	345344	369444	60S ribosomal protein L36a OS=Mus musculus GN=Rpl36a PE=1 SV=2	6.97855	106.979
P_Q9CQM5	Q9CQM5	6	4	423717	452898	Thioredoxin domain-containing protein 17 OS=Mus musculus GN=Txndc17 PE=1 SV=1	6.88691	106.887
P_Q8CHP5	Q8CHP5	8	4	59087	63153	Partner of Y14 and mago OS=Mus musculus GN=Pym1 PE=1 SV=2	6.88138	106.881
P_Q9WVG6	Q9WVG6	6	4	77194	82503	Histone-arginine methyltransferase CARM1 OS=Mus musculus GN=Carm1 PE=1 SV=2	6.87748	106.877
P_P30412	P30412	6	4	76213	81372	Peptidyl-prolyl cis-trans isomerase C OS=Mus musculus GN=Ppic PE=1 SV=1	6.76919	106.769
P_P61027	P61027	6	4	108254	115382	Ras-related protein Rab-10 OS=Mus musculus GN=Rab10 PE=1 SV=1	6.58451	106.585
P_Q62048	Q62048	7	4	216993	230789	Astrocytic phosphoprotein PEA-15 OS=Mus musculus GN=Pea15 PE=1 SV=1	6.35781	106.358
P_Q9JMG7	Q9JMG7	8	4	58887	62379	Hepatoma-derived growth factor-related protein 3 OS=Mus musculus GN=Hdgfl3 PE=1 SV=2	5.93	105.93
P_Q91V41	Q91V41	6	4	147462	156195	Ras-related protein Rab-14 OS=Mus musculus GN=Rab14 PE=1 SV=3	5.9222	105.922
P_P47811	P47811	5	4	36833	38998	Mitogen-activated protein kinase 14 OS=Mus musculus GN=Mapk14 PE=1 SV=3	5.87788	105.878
P_Q921W0	Q921W0	7	4	86196	91106	Charged multivesicular body protein 1a OS=Mus musculus GN=Chmp1a PE=1 SV=1	5.69632	105.696
P_Q6PGH2	Q6PGH2	12	4	87043	91931	Jupiter microtubule associated homolog 2 OS=Mus musculus GN=Jpt2 PE=1 SV=1	5.61562	105.616
P_Q9R1P3	Q9R1P3	7	4	298996	315665	Proteasome subunit beta type-2 OS=Mus musculus GN=Psmb2 PE=1 SV=1	5.57499	105.575
P_Q9D1G1	Q9D1G1	4	4	77739	81395	Ras-related protein Rab-1B OS=Mus musculus GN=Rab1b PE=1 SV=1	4.70292	104.703
P_P43883	P43883	5	4	55279	57709	Perilipin-2 OS=Mus musculus GN=Plin2 PE=1 SV=2	4.39588	104.396
P_Q9JJI8	Q9JJI8	6	4	278557	290772	60S ribosomal protein L38 OS=Mus musculus GN=Rpl38 PE=1 SV=3	4.3851	104.385
P_Q8BG05	Q8BG05	6	4	78440	81856	Heterogeneous nuclear ribonucleoprotein A3 OS=Mus musculus GN=Hnrnpa3 PE=1 SV=1	4.35492	104.355
P_O88487	O88487	8	4	129837	135295	Cytoplasmic dynein 1 intermediate chain 2 OS=Mus musculus GN=Dync1i2 PE=1 SV=1	4.20373	104.204
P_Q9CQR2	Q9CQR2	7	4	210180	218362	40S ribosomal protein S21 OS=Mus musculus GN=Rps21 PE=1 SV=1	3.89285	103.893
P_Q9JKX6	Q9JKX6	5	4	54353	55999	ADP-sugar pyrophosphatase OS=Mus musculus GN=Nudt5 PE=1 SV=1	3.02835	103.028
P_Q6P8I4	Q6P8I4	8	4	85264	87826	PEST proteolytic signal-containing nuclear protein OS=Mus musculus GN=Pcnp PE=1 SV=1	3.00479	103.005
P_P62774	P62774	13	4	284884	291441	Myotrophin OS=Mus musculus GN=Mtpn PE=1 SV=2	2.30164	102.302
P_Q9CR98	Q9CR98	7	4	133154	135578	Protein FAM136A OS=Mus musculus GN=Fam136a PE=1 SV=1	1.82045	101.82
P_P47941	P47941	6	4	58664	59646	Crk-like protein OS=Mus musculus GN=Crkl PE=1 SV=2	1.67394	101.674
P_Q9WUU7	Q9WUU7	7	4	125997	128048	Cathepsin Z OS=Mus musculus GN=Ctsz PE=1 SV=1	1.62782	101.628
P_Q9D358	Q9D358	6	4	241666	245231	Low molecular weight phosphotyrosine protein phosphatase OS=Mus musculus GN=Acp1 PE=1 SV=3	1.47518	101.475
P_O54931	O54931	6	4	53453	54092	A-kinase anchor protein 2 OS=Mus musculus GN=Akap2 PE=1 SV=3	1.19544	101.195
P_P52927	P52927	4	4	41899	42383	High mobility group protein HMGI-C OS=Mus musculus GN=Hmga2 PE=1 SV=1	1.15516	101.155
P_Q60973	Q60973	7	4	58265	58917	Histone-binding protein RBBP7 OS=Mus musculus GN=Rbbp7 PE=1 SV=1	1.11903	101.119
P_Q8WTY4	Q8WTY4	9	4	146522	147994	Anamorsin OS=Mus musculus GN=Ciapin1 PE=1 SV=1	1.00463	101.005
P_O55135	O55135	7	4	86958	87660	Eukaryotic translation initiation factor 6 OS=Mus musculus GN=Eif6 PE=1 SV=2	0.807286	100.807
P_Q8K1J5	Q8K1J5	4	4	17095	17211	Replication stress response regulator SDE2 OS=Mus musculus GN=Sde2 PE=1 SV=1	0.678561	100.679
P_Q60668	Q60668	7	4	209331	210662	Heterogeneous nuclear ribonucleoprotein D0 OS=Mus musculus GN=Hnrnpd PE=1 SV=2	0.635835	100.636
P_Q6NXN1	Q6NXN1	6	4	94604	94961	SUZ domain-containing protein 1 OS=Mus musculus GN=Szrd1 PE=1 SV=1	0.377362	100.377
P_P97807	P97807	7	4	120886	121157	Fumarate hydratase, mitochondrial OS=Mus musculus GN=Fh PE=1 SV=3	0.224178	100.224
P_P56212	P56212	7	4	170905	171064	cAMP-regulated phosphoprotein 19 OS=Mus musculus GN=Arpp19 PE=1 SV=2	0.0930341	100.093
P_Q3TQI7	Q3TQI7	6	4	72378	72313	Telomere length and silencing protein 1 homolog OS=Mus musculus PE=1 SV=2	-0.0898063	99.9102
P_P54731	P54731	7	4	70049	69750	FAS-associated factor 1 OS=Mus musculus GN=Faf1 PE=1 SV=2	-0.426844	99.5732
P_Q9D1J3	Q9D1J3	6	4	73467	73122	SAP domain-containing ribonucleoprotein OS=Mus musculus GN=Sarnp PE=1 SV=3	-0.469599	99.5304
P_P70290	P70290	5	4	22668	22419	55 kDa erythrocyte membrane protein OS=Mus musculus GN=Mpp1 PE=1 SV=1	-1.09846	98.9015
P_P15327	P15327	5	4	24171	23772	Bisphosphoglycerate mutase OS=Mus musculus GN=Bpgm PE=1 SV=2	-1.65074	98.3493
P_O70493	O70493	5	4	92543	90928	Sorting nexin-12 OS=Mus musculus GN=Snx12 PE=1 SV=1	-1.74513	98.2549
P_Q9JI10	Q9JI10	6	4	22730	22206	Serine/threonine-protein kinase 3 OS=Mus musculus GN=Stk3 PE=1 SV=1	-2.30532	97.6947
P_P25785	P25785	4	4	36978	35999	Metalloproteinase inhibitor 2 OS=Mus musculus GN=Timp2 PE=1 SV=2	-2.64752	97.3525
P_P84104	P84104	8	4	155565	151111	Serine/arginine-rich splicing factor 3 OS=Mus musculus GN=Srsf3 PE=1 SV=1	-2.86311	97.1369
P_Q9D0J8	Q9D0J8	15	4	300243	290947	Parathymosin OS=Mus musculus GN=Ptms PE=1 SV=3	-3.09616	96.9038
P_Q9JK92	Q9JK92	5	4	66472	64087	Heat shock protein beta-8 OS=Mus musculus GN=Hspb8 PE=1 SV=1	-3.58798	96.412
P_Q8K411	Q8K411	5	4	36047	34373	Presequence protease, mitochondrial OS=Mus musculus GN=Pitrm1 PE=1 SV=1	-4.64394	95.3561
P_P31786	P31786	13	4	498371	473597	Acyl-CoA-binding protein OS=Mus musculus GN=Dbi PE=1 SV=2	-4.971	95.029
P_Q99J99	Q99J99	5	4	15000	14194	3-mercaptopyruvate sulfurtransferase OS=Mus musculus GN=Mpst PE=1 SV=3	-5.37333	94.6267
P_Q5F2E7	Q5F2E7	5	4	30629	28880	Nuclear fragile X mental retardation-interacting protein 2 OS=Mus musculus GN=Nufip2 PE=1 SV=1	-5.71027	94.2897
P_Q9CQ48	Q9CQ48	8	4	235710	221335	NudC domain-containing protein 2 OS=Mus musculus GN=Nudcd2 PE=1 SV=1	-6.0986	93.9014
P_Q80XU3	Q80XU3	7	4	275585	257635	Nuclear ubiquitous casein and cyclin-dependent kinase substrate 1 OS=Mus musculus GN=Nucks1 PE=1 SV=1	-6.51342	93.4866
P_Q9Z2I8	Q9Z2I8	6	4	35480	32934	Succinate--CoA ligase [GDP-forming] subunit beta, mitochondrial OS=Mus musculus GN=Suclg2 PE=1 SV=3	-7.17587	92.8241
P_Q63918	Q63918	8	4	63342	58119	Caveolae-associated protein 2 OS=Mus musculus GN=Cavin2 PE=1 SV=3	-8.24571	91.7543
P_P09671	P09671	7	4	168595	153783	Superoxide dismutase [Mn], mitochondrial OS=Mus musculus GN=Sod2 PE=1 SV=3	-8.78555	91.2144
P_Q9WUM4	Q9WUM4	6	4	29100	26107	Coronin-1C OS=Mus musculus GN=Coro1c PE=1 SV=2	-10.2852	89.7148
P_P51174	P51174	6	4	54580	47219	Long-chain specific acyl-CoA dehydrogenase, mitochondrial OS=Mus musculus GN=Acadl PE=1 SV=2	-13.4866	86.5134
P_Q03265	Q03265	5	4	52207	44207	ATP synthase subunit alpha, mitochondrial OS=Mus musculus GN=Atp5a1 PE=1 SV=1	-15.3236	84.6764
P_P29758	P29758	5	4	37099	31372	Ornithine aminotransferase, mitochondrial OS=Mus musculus GN=Oat PE=1 SV=1	-15.4371	84.5629
P_Q922Q8	Q922Q8	6	4	64628	54053	Leucine-rich repeat-containing protein 59 OS=Mus musculus GN=Lrrc59 PE=1 SV=1	-16.3629	83.6371
P_O08749	O08749	4	4	42287	34245	Dihydrolipoyl dehydrogenase, mitochondrial OS=Mus musculus GN=Dld PE=1 SV=2	-19.0177	80.9823
P_P62960	P62960	11	4	20303	15083	Nuclease-sensitive element-binding protein 1 OS=Mus musculus GN=Ybx1 PE=1 SV=3	-25.7105	74.2895
P_P24472	P24472	13	5	895811	1285190	Glutathione S-transferase A4 OS=Mus musculus GN=Gsta4 PE=1 SV=3	43.4666	143.467
P_P61982	P61982	16	5	427151	597968	14-3-3 protein gamma OS=Mus musculus GN=Ywhag PE=1 SV=2	39.9898	139.99
P_P67984	P67984	9	5	380918	518744	60S ribosomal protein L22 OS=Mus musculus GN=Rpl22 PE=1 SV=2	36.1826	136.183
P_Q9CQT1	Q9CQT1	6	5	39967	54061	Methylthioribose-1-phosphate isomerase OS=Mus musculus GN=Mri1 PE=1 SV=1	35.2641	135.264
P_P07607	P07607	6	5	29755	40048	Thymidylate synthase OS=Mus musculus GN=Tyms PE=1 SV=1	34.5925	134.593
P_Q9CQE8	Q9CQE8	8	5	60499	79949	RNA transcription, translation and transport factor protein OS=Mus musculus GN=RTRAF PE=1 SV=1	32.1493	132.149
P_P17710	P17710	7	5	62838	82708	Hexokinase-1 OS=Mus musculus GN=Hk1 PE=1 SV=3	31.621	131.621
P_Q8BRF7	Q8BRF7	6	5	45893	60099	Sec1 family domain-containing protein 1 OS=Mus musculus GN=Scfd1 PE=1 SV=1	30.9546	130.955
P_P35123	P35123	6	5	25939	33329	Ubiquitin carboxyl-terminal hydrolase 4 OS=Mus musculus GN=Usp4 PE=1 SV=3	28.4899	128.49
P_P97461	P97461	6	5	198793	255413	40S ribosomal protein S5 OS=Mus musculus GN=Rps5 PE=1 SV=3	28.4819	128.482
P_P62827	P62827	12	5	273171	346741	GTP-binding nuclear protein Ran OS=Mus musculus GN=Ran PE=1 SV=3	26.9318	126.932
P_P12815	P12815	6	5	126656	160667	Programmed cell death protein 6 OS=Mus musculus GN=Pdcd6 PE=1 SV=2	26.8531	126.853
P_Q08943	Q08943	6	5	92251	116963	FACT complex subunit SSRP1 OS=Mus musculus GN=Ssrp1 PE=1 SV=2	26.7878	126.788
P_Q8R1Q8	Q8R1Q8	9	5	50499	63527	Cytoplasmic dynein 1 light intermediate chain 1 OS=Mus musculus GN=Dync1li1 PE=1 SV=1	25.7985	125.799
P_P62245	P62245	9	5	429767	540288	40S ribosomal protein S15a OS=Mus musculus GN=Rps15a PE=1 SV=2	25.7165	125.716
P_Q9R257	Q9R257	7	5	91203	114468	Heme-binding protein 1 OS=Mus musculus GN=Hebp1 PE=1 SV=2	25.509	125.509
P_P62806	P62806	7	5	100716	125994	Histone H4 OS=Mus musculus GN=Hist1h4a PE=1 SV=2	25.0983	125.098
P_Q8BWW4	Q8BWW4	8	5	52308	65303	La-related protein 4 OS=Mus musculus GN=Larp4 PE=1 SV=2	24.8432	124.843
P_O54774	O54774	7	5	31390	39180	AP-3 complex subunit delta-1 OS=Mus musculus GN=Ap3d1 PE=1 SV=1	24.8168	124.817
P_P63323	P63323	13	5	983263	1226866	40S ribosomal protein S12 OS=Mus musculus GN=Rps12 PE=1 SV=2	24.775	124.775
P_P62754	P62754	10	5	249292	310837	40S ribosomal protein S6 OS=Mus musculus GN=Rps6 PE=1 SV=1	24.6879	124.688
P_O55023	O55023	11	5	91957	114656	Inositol monophosphatase 1 OS=Mus musculus GN=Impa1 PE=1 SV=1	24.6844	124.684
P_P63276	P63276	8	5	236179	294030	40S ribosomal protein S17 OS=Mus musculus GN=Rps17 PE=1 SV=2	24.4946	124.495
P_Q8K2V1	Q8K2V1	7	5	30851	38360	Serine/threonine-protein phosphatase 4 regulatory subunit 1 OS=Mus musculus GN=Ppp4r1 PE=1 SV=2	24.3396	124.34
P_Q9ES00	Q9ES00	6	5	67030	83098	Ubiquitin conjugation factor E4 B OS=Mus musculus GN=Ube4b PE=1 SV=3	23.9714	123.971
P_Q4KMM3	Q4KMM3	9	5	17739	21975	Oxidation resistance protein 1 OS=Mus musculus GN=Oxr1 PE=1 SV=3	23.8796	123.88
P_Q61074	Q61074	11	5	91361	112501	Protein phosphatase 1G OS=Mus musculus GN=Ppm1g PE=1 SV=3	23.139	123.139
P_P26350	P26350	16	5	528428	650664	Prothymosin alpha OS=Mus musculus GN=Ptma PE=1 SV=2	23.132	123.132
P_O89110	O89110	10	5	92560	113696	Caspase-8 OS=Mus musculus GN=Casp8 PE=1 SV=1	22.8349	122.835
P_O08539	O08539	11	5	107462	131584	Myc box-dependent-interacting protein 1 OS=Mus musculus GN=Bin1 PE=1 SV=1	22.447	122.447
P_P81117	P81117	6	5	49788	60921	Nucleobindin-2 OS=Mus musculus GN=Nucb2 PE=1 SV=2	22.3608	122.361
P_Q61166	Q61166	10	5	239657	292997	Microtubule-associated protein RP/EB family member 1 OS=Mus musculus GN=Mapre1 PE=1 SV=3	22.2568	122.257
P_P63037	P63037	8	5	78526	95948	DnaJ homolog subfamily A member 1 OS=Mus musculus GN=Dnaja1 PE=1 SV=1	22.1863	122.186
P_Q63932	Q63932	6	5	37628	45950	Dual specificity mitogen-activated protein kinase kinase 2 OS=Mus musculus GN=Map2k2 PE=1 SV=2	22.1165	122.117
P_Q9CR57	Q9CR57	12	5	658494	803643	60S ribosomal protein L14 OS=Mus musculus GN=Rpl14 PE=1 SV=3	22.0426	122.043
P_O09167	O09167	8	5	325807	396517	60S ribosomal protein L21 OS=Mus musculus GN=Rpl21 PE=1 SV=3	21.703	121.703
P_Q91VC3	Q91VC3	8	5	55745	67803	Eukaryotic initiation factor 4A-III OS=Mus musculus GN=Eif4a3 PE=1 SV=3	21.6306	121.631
P_Q64105	Q64105	9	5	145435	176789	Sepiapterin reductase OS=Mus musculus GN=Spr PE=1 SV=1	21.5588	121.559
P_P97372	P97372	13	5	156620	189588	Proteasome activator complex subunit 2 OS=Mus musculus GN=Psme2 PE=1 SV=4	21.0497	121.05
P_Q9JKV1	Q9JKV1	11	5	90331	109338	Proteasomal ubiquitin receptor ADRM1 OS=Mus musculus GN=Adrm1 PE=1 SV=2	21.0415	121.042
P_Q9CQV8	Q9CQV8	16	5	370814	448221	14-3-3 protein beta/alpha OS=Mus musculus GN=Ywhab PE=1 SV=3	20.8749	120.875
P_Q99LJ6	Q99LJ6	8	5	117860	142425	Glutathione peroxidase 7 OS=Mus musculus GN=Gpx7 PE=1 SV=1	20.8425	120.843
P_Q9QYJ0	Q9QYJ0	9	5	193326	233470	DnaJ homolog subfamily A member 2 OS=Mus musculus GN=Dnaja2 PE=1 SV=1	20.7649	120.765
P_Q8BL97	Q8BL97	8	5	145031	174768	Serine/arginine-rich splicing factor 7 OS=Mus musculus GN=Srsf7 PE=1 SV=1	20.5039	120.504
P_Q99LI8	Q99LI8	7	5	44546	53631	Hepatocyte growth factor-regulated tyrosine kinase substrate OS=Mus musculus GN=Hgs PE=1 SV=2	20.3946	120.395
P_A2AJI0	A2AJI0	6	5	45521	54775	MAP7 domain-containing protein 1 OS=Mus musculus GN=Map7d1 PE=1 SV=1	20.3291	120.329
P_P97855	P97855	10	5	86988	104662	Ras GTPase-activating protein-binding protein 1 OS=Mus musculus GN=G3bp1 PE=1 SV=1	20.3177	120.318
P_P61164	P61164	7	5	100521	120693	Alpha-centractin OS=Mus musculus GN=Actr1a PE=1 SV=1	20.0674	120.067
P_Q8K2T1	Q8K2T1	7	5	82754	99329	NmrA-like family domain-containing protein 1 OS=Mus musculus GN=Nmral1 PE=1 SV=1	20.0292	120.029
P_Q6A028	Q6A028	7	5	33856	40537	Switch-associated protein 70 OS=Mus musculus GN=Swap70 PE=1 SV=2	19.7336	119.734
P_Q6PGB6	Q6PGB6	8	5	74898	89648	N-alpha-acetyltransferase 50 OS=Mus musculus GN=Naa50 PE=1 SV=1	19.6934	119.693
P_P08030	P08030	11	5	387654	463297	Adenine phosphoribosyltransferase OS=Mus musculus GN=Aprt PE=1 SV=2	19.513	119.513
P_Q7TNP2	Q7TNP2	7	5	54101	64446	Serine/threonine-protein phosphatase 2A 65 kDa regulatory subunit A beta isoform OS=Mus musculus GN=Ppp2r1b PE=1 SV=2	19.1216	119.122
P_Q8CFX1	Q8CFX1	6	5	62069	73860	GDH/6PGL endoplasmic bifunctional protein OS=Mus musculus GN=H6pd PE=1 SV=2	18.9966	118.997
P_Q9WV80	Q9WV80	9	5	60980	72425	Sorting nexin-1 OS=Mus musculus GN=Snx1 PE=1 SV=1	18.7684	118.768
P_P19157	P19157	18	5	285747	338827	Glutathione S-transferase P 1 OS=Mus musculus GN=Gstp1 PE=1 SV=2	18.5759	118.576
P_Q8CD92	Q8CD92	7	5	58514	68838	Tetratricopeptide repeat protein 27 OS=Mus musculus GN=Ttc27 PE=1 SV=2	17.6436	117.644
P_P42208	P42208	7	5	88071	103376	Septin-2 OS=Mus musculus GN=Sept2 PE=1 SV=2	17.378	117.378
P_Q60967	Q60967	8	5	72974	85552	Bifunctional 3'-phosphoadenosine 5'-phosphosulfate synthase 1 OS=Mus musculus GN=Papss1 PE=1 SV=1	17.2363	117.236
P_Q9Z2H5	Q9Z2H5	8	5	14353	16814	Band 4.1-like protein 1 OS=Mus musculus GN=Epb41l1 PE=1 SV=2	17.1462	117.146
P_P62852	P62852	11	5	1108210	1293714	40S ribosomal protein S25 OS=Mus musculus GN=Rps25 PE=1 SV=1	16.7391	116.739
P_P39053	P39053	6	5	39762	46378	Dynamin-1 OS=Mus musculus GN=Dnm1 PE=1 SV=2	16.639	116.639
P_O35326	O35326	7	5	221340	257912	Serine/arginine-rich splicing factor 5 OS=Mus musculus GN=Srsf5 PE=1 SV=2	16.523	116.523
P_P51855	P51855	6	5	96599	112418	Glutathione synthetase OS=Mus musculus GN=Gss PE=1 SV=1	16.3759	116.376
P_Q99P31	Q99P31	7	5	51511	59866	Hsp70-binding protein 1 OS=Mus musculus GN=Hspbp1 PE=1 SV=1	16.2198	116.22
P_Q6Y7W8	Q6Y7W8	5	5	8499	9832	GRB10-interacting GYF protein 2 OS=Mus musculus GN=Gigyf2 PE=1 SV=2	15.6842	115.684
P_Q6PIP5	Q6PIP5	9	5	76152	87884	NudC domain-containing protein 1 OS=Mus musculus GN=Nudcd1 PE=1 SV=2	15.406	115.406
P_Q8C7R4	Q8C7R4	7	5	70519	81269	Ubiquitin-like modifier-activating enzyme 6 OS=Mus musculus GN=Uba6 PE=1 SV=1	15.2441	115.244
P_Q9CPT4	Q9CPT4	8	5	169061	194044	Myeloid-derived growth factor OS=Mus musculus GN=Mydgf PE=1 SV=1	14.7775	114.778
P_Q8R010	Q8R010	7	5	106735	122461	Aminoacyl tRNA synthase complex-interacting multifunctional protein 2 OS=Mus musculus GN=Aimp2 PE=1 SV=2	14.7337	114.734
P_Q61189	Q61189	9	5	63681	72948	Methylosome subunit pICln OS=Mus musculus GN=Clns1a PE=1 SV=1	14.5522	114.552
P_Q99J09	Q99J09	7	5	91529	104462	Methylosome protein 50 OS=Mus musculus GN=Wdr77 PE=1 SV=1	14.1299	114.13
P_P24288	P24288	8	5	160142	182671	Branched-chain-amino-acid aminotransferase, cytosolic OS=Mus musculus GN=Bcat1 PE=1 SV=2	14.0681	114.068
P_Q61656	Q61656	10	5	57399	65298	Probable ATP-dependent RNA helicase DDX5 OS=Mus musculus GN=Ddx5 PE=1 SV=2	13.7616	113.762
P_P70677	P70677	10	5	248515	282106	Caspase-3 OS=Mus musculus GN=Casp3 PE=1 SV=1	13.5167	113.517
P_Q61205	Q61205	8	5	175757	199459	Platelet-activating factor acetylhydrolase IB subunit gamma OS=Mus musculus GN=Pafah1b3 PE=1 SV=1	13.4857	113.486
P_Q9ET54	Q9ET54	5	5	35593	40375	Palladin OS=Mus musculus GN=Palld PE=1 SV=2	13.4352	113.435
P_P36916	P36916	6	5	34965	39653	Guanine nucleotide-binding protein-like 1 OS=Mus musculus GN=Gnl1 PE=1 SV=4	13.4077	113.408
P_Q9Z1G3	Q9Z1G3	6	5	62119	70383	V-type proton ATPase subunit C 1 OS=Mus musculus GN=Atp6v1c1 PE=1 SV=4	13.3035	113.303
P_P10639	P10639	18	5	1571673	1777603	Thioredoxin OS=Mus musculus GN=Txn PE=1 SV=3	13.1026	113.103
P_Q99JF5	Q99JF5	9	5	102972	116351	Diphosphomevalonate decarboxylase OS=Mus musculus GN=Mvd PE=1 SV=2	12.9929	112.993
P_Q62167	Q62167	10	5	187800	212199	ATP-dependent RNA helicase DDX3X OS=Mus musculus GN=Ddx3x PE=1 SV=3	12.992	112.992
P_Q9JI75	Q9JI75	8	5	117787	133089	Ribosyldihydronicotinamide dehydrogenase [quinone] OS=Mus musculus GN=Nqo2 PE=1 SV=3	12.9912	112.991
P_Q9QZ88	Q9QZ88	10	5	241770	272755	Vacuolar protein sorting-associated protein 29 OS=Mus musculus GN=Vps29 PE=1 SV=1	12.8159	112.816
P_Q922Y1	Q922Y1	8	5	116737	131588	UBX domain-containing protein 1 OS=Mus musculus GN=Ubxn1 PE=1 SV=1	12.7218	112.722
P_Q8C878	Q8C878	10	5	86232	96911	NEDD8-activating enzyme E1 catalytic subunit OS=Mus musculus GN=Uba3 PE=1 SV=2	12.384	112.384
P_Q63844	Q63844	7	5	71446	80273	Mitogen-activated protein kinase 3 OS=Mus musculus GN=Mapk3 PE=1 SV=5	12.3548	112.355
P_Q9Z0P5	Q9Z0P5	7	5	26912	30196	Twinfilin-2 OS=Mus musculus GN=Twf2 PE=1 SV=1	12.2027	112.203
P_Q9JK48	Q9JK48	8	5	83762	93973	Endophilin-B1 OS=Mus musculus GN=Sh3glb1 PE=1 SV=1	12.1905	112.19
P_P10518	P10518	7	5	56637	63476	Delta-aminolevulinic acid dehydratase OS=Mus musculus GN=Alad PE=1 SV=1	12.0751	112.075
P_P18654	P18654	7	5	29090	32601	Ribosomal protein S6 kinase alpha-3 OS=Mus musculus GN=Rps6ka3 PE=1 SV=2	12.0694	112.069
P_P04117	P04117	6	5	115516	129349	Fatty acid-binding protein, adipocyte OS=Mus musculus GN=Fabp4 PE=1 SV=3	11.975	111.975
P_Q9D5V5	Q9D5V5	8	5	36933	40992	Cullin-5 OS=Mus musculus GN=Cul5 PE=1 SV=3	10.9902	110.99
P_Q8BLN5	Q8BLN5	6	5	36001	39697	Lanosterol synthase OS=Mus musculus GN=Lss PE=1 SV=2	10.2664	110.266
P_P70195	P70195	8	5	324934	357499	Proteasome subunit beta type-7 OS=Mus musculus GN=Psmb7 PE=1 SV=1	10.022	110.022
P_Q60631	Q60631	9	5	110320	121290	Growth factor receptor-bound protein 2 OS=Mus musculus GN=Grb2 PE=1 SV=1	9.9438	109.944
P_P32233	P32233	8	5	46886	51317	Developmentally-regulated GTP-binding protein 1 OS=Mus musculus GN=Drg1 PE=1 SV=1	9.45058	109.451
P_P00493	P00493	7	5	121939	133415	Hypoxanthine-guanine phosphoribosyltransferase OS=Mus musculus GN=Hprt1 PE=1 SV=3	9.41126	109.411
P_P29595	P29595	10	5	423389	461943	NEDD8 OS=Mus musculus GN=Nedd8 PE=1 SV=2	9.10605	109.106
P_Q9CR41	Q9CR41	6	5	72635	79142	Huntingtin-interacting protein K OS=Mus musculus GN=Hypk PE=1 SV=2	8.95849	108.958
P_Q91WE2	Q91WE2	6	5	62133	67654	Protein FAM192A OS=Mus musculus GN=Fam192a PE=1 SV=1	8.88578	108.886
P_O08915	O08915	9	5	138265	150340	AH receptor-interacting protein OS=Mus musculus GN=Aip PE=1 SV=1	8.73323	108.733
P_P55264	P55264	7	5	227898	247517	Adenosine kinase OS=Mus musculus GN=Adk PE=1 SV=2	8.60868	108.609
P_P47915	P47915	12	5	814405	884260	60S ribosomal protein L29 OS=Mus musculus GN=Rpl29 PE=1 SV=2	8.57743	108.577
P_P68037	P68037	14	5	693332	751937	Ubiquitin-conjugating enzyme E2 L3 OS=Mus musculus GN=Ube2l3 PE=1 SV=1	8.45266	108.453
P_Q9CXF4	Q9CXF4	11	5	74641	80857	TBC1 domain family member 15 OS=Mus musculus GN=Tbc1d15 PE=1 SV=1	8.32786	108.328
P_P32020	P32020	12	5	150560	162338	Non-specific lipid-transfer protein OS=Mus musculus GN=Scp2 PE=1 SV=3	7.82279	107.823
P_Q8VD04	Q8VD04	6	5	34862	37566	GRIP1-associated protein 1 OS=Mus musculus GN=Gripap1 PE=1 SV=1	7.7563	107.756
P_Q9R0N0	Q9R0N0	8	5	180652	192732	Galactokinase OS=Mus musculus GN=Galk1 PE=1 SV=2	6.68689	106.687
P_Q62419	Q62419	8	5	109800	117080	Endophilin-A2 OS=Mus musculus GN=Sh3gl1 PE=1 SV=1	6.63024	106.63
P_P00375	P00375	6	5	97959	104368	Dihydrofolate reductase OS=Mus musculus GN=Dhfr PE=1 SV=3	6.54253	106.543
P_Q91WJ8	Q91WJ8	7	5	44772	47623	Far upstream element-binding protein 1 OS=Mus musculus GN=Fubp1 PE=1 SV=1	6.36782	106.368
P_Q8BPG6	Q8BPG6	9	5	67562	71562	Sulfatase-modifying factor 2 OS=Mus musculus GN=Sumf2 PE=1 SV=2	5.92049	105.92
P_Q9WU28	Q9WU28	7	5	148119	155942	Prefoldin subunit 5 OS=Mus musculus GN=Pfdn5 PE=1 SV=1	5.28156	105.282
P_Q9CQ45	Q9CQ45	8	5	204306	213864	Neudesin OS=Mus musculus GN=Nenf PE=1 SV=1	4.67828	104.678
P_O88492	O88492	6	5	99493	104115	Perilipin-4 OS=Mus musculus GN=Plin4 PE=1 SV=2	4.64555	104.646
P_P23475	P23475	5	5	16150	16849	X-ray repair cross-complementing protein 6 OS=Mus musculus GN=Xrcc6 PE=1 SV=5	4.32817	104.328
P_Q91VW3	Q91VW3	8	5	330786	344412	SH3 domain-binding glutamic acid-rich-like protein 3 OS=Mus musculus GN=Sh3bgrl3 PE=1 SV=1	4.11928	104.119
P_P61290	P61290	9	5	107180	111587	Proteasome activator complex subunit 3 OS=Mus musculus GN=Psme3 PE=1 SV=1	4.11177	104.112
P_Q9QZM0	Q9QZM0	9	5	57791	59568	Ubiquilin-2 OS=Mus musculus GN=Ubqln2 PE=1 SV=2	3.07487	103.075
P_P01029	P01029	8	5	754281	772399	Complement C4-B OS=Mus musculus GN=C4b PE=1 SV=3	2.40202	102.402
P_O88811	O88811	6	5	64888	66432	Signal transducing adapter molecule 2 OS=Mus musculus GN=Stam2 PE=1 SV=1	2.37948	102.379
P_Q8BH58	Q8BH58	9	5	86484	88456	TIP41-like protein OS=Mus musculus GN=Tiprl PE=1 SV=1	2.28019	102.28
P_Q61508	Q61508	7	5	41078	41964	Extracellular matrix protein 1 OS=Mus musculus GN=Ecm1 PE=1 SV=2	2.15687	102.157
P_Q9D379	Q9D379	6	5	52368	53078	Epoxide hydrolase 1 OS=Mus musculus GN=Ephx1 PE=1 SV=2	1.35579	101.356
P_P97825	P97825	11	5	83932	84999	Jupiter microtubule associated homolog 1 OS=Mus musculus GN=JPT1 PE=1 SV=3	1.27127	101.271
P_Q61990	Q61990	9	5	239640	241035	Poly(rC)-binding protein 2 OS=Mus musculus GN=Pcbp2 PE=1 SV=1	0.582123	100.582
P_P16675	P16675	8	5	215389	216205	Lysosomal protective protein OS=Mus musculus GN=Ctsa PE=1 SV=1	0.378849	100.379
P_Q8BQ47	Q8BQ47	8	5	160985	161389	Protein canopy homolog 4 OS=Mus musculus GN=Cnpy4 PE=1 SV=1	0.250955	100.251
P_P60840	P60840	8	5	83214	83110	Alpha-endosulfine OS=Mus musculus GN=Ensa PE=1 SV=1	-0.124979	99.875
P_P41731	P41731	11	5	657820	652812	CD63 antigen OS=Mus musculus GN=Cd63 PE=1 SV=2	-0.761302	99.2387
P_P54071	P54071	6	5	53838	52889	Isocitrate dehydrogenase [NADP], mitochondrial OS=Mus musculus GN=Idh2 PE=1 SV=3	-1.7627	98.2373
P_Q62426	Q62426	12	5	703942	685158	Cystatin-B OS=Mus musculus GN=Cstb PE=1 SV=1	-2.6684	97.3316
P_Q9JMG1	Q9JMG1	10	5	114290	111183	Endothelial differentiation-related factor 1 OS=Mus musculus GN=Edf1 PE=1 SV=1	-2.71852	97.2815
P_P99027	P99027	16	5	1165808	1124603	60S acidic ribosomal protein P2 OS=Mus musculus GN=Rplp2 PE=1 SV=3	-3.53446	96.4655
P_Q921H9	Q921H9	7	5	146507	140227	Cytochrome c oxidase assembly factor 7 OS=Mus musculus GN=Coa7 PE=1 SV=1	-4.28648	95.7135
P_Q8K2V6	Q8K2V6	5	5	16416	15419	Importin-11 OS=Mus musculus GN=Ipo11 PE=1 SV=1	-6.07334	93.9267
P_Q9R1J0	Q9R1J0	8	5	103574	96886	Sterol-4-alpha-carboxylate 3-dehydrogenase, decarboxylating OS=Mus musculus GN=Nsdhl PE=1 SV=1	-6.45722	93.5428
P_P28653	P28653	10	5	212965	197732	Biglycan OS=Mus musculus GN=Bgn PE=1 SV=1	-7.15282	92.8472
P_Q8CGK3	Q8CGK3	7	5	36679	33930	Lon protease homolog, mitochondrial OS=Mus musculus GN=Lonp1 PE=1 SV=2	-7.49475	92.5052
P_Q3THK3	Q3THK3	10	5	97174	88728	General transcription factor IIF subunit 1 OS=Mus musculus GN=Gtf2f1 PE=1 SV=2	-8.69163	91.3084
P_P09055	P09055	8	5	45494	40667	Integrin beta-1 OS=Mus musculus GN=Itgb1 PE=1 SV=1	-10.6102	89.3898
P_P56480	P56480	6	5	77236	66783	ATP synthase subunit beta, mitochondrial OS=Mus musculus GN=Atp5b PE=1 SV=2	-13.5338	86.4662
P_P51410	P51410	10	6	410841	581504	60S ribosomal protein L9 OS=Mus musculus GN=Rpl9 PE=2 SV=2	41.5399	141.54
P_Q61879	Q61879	10	6	12362	17293	Myosin-10 OS=Mus musculus GN=Myh10 PE=1 SV=2	39.8884	139.888
P_P58771	P58771	13	6	665034	929563	Tropomyosin alpha-1 chain OS=Mus musculus GN=Tpm1 PE=1 SV=1	39.7768	139.777
P_P61255	P61255	11	6	526209	729418	60S ribosomal protein L26 OS=Mus musculus GN=Rpl26 PE=1 SV=1	38.6175	138.618
P_E9PVA8	E9PVA8	8	6	42787	58590	eIF-2-alpha kinase activator GCN1 OS=Mus musculus GN=Gcn1 PE=1 SV=1	36.9341	136.934
P_Q5FWK3	Q5FWK3	11	6	177578	241723	Rho GTPase-activating protein 1 OS=Mus musculus GN=Arhgap1 PE=1 SV=1	36.1222	136.122
P_P47753	P47753	10	6	54914	74412	F-actin-capping protein subunit alpha-1 OS=Mus musculus GN=Capza1 PE=1 SV=4	35.5064	135.506
P_Q9D5V6	Q9D5V6	8	6	54722	74102	Synapse-associated protein 1 OS=Mus musculus GN=Syap1 PE=1 SV=1	35.4154	135.415
P_P62717	P62717	14	6	373989	501864	60S ribosomal protein L18a OS=Mus musculus GN=Rpl18a PE=1 SV=1	34.1922	134.192
P_P16460	P16460	10	6	150080	197884	Argininosuccinate synthase OS=Mus musculus GN=Ass1 PE=1 SV=1	31.8523	131.852
P_P63028	P63028	13	6	1519204	1997696	Translationally-controlled tumor protein OS=Mus musculus GN=Tpt1 PE=1 SV=1	31.4962	131.496
P_O08759	O08759	6	6	64214	82895	Ubiquitin-protein ligase E3A OS=Mus musculus GN=Ube3a PE=1 SV=2	29.0918	129.092
P_P62281	P62281	13	6	545603	703783	40S ribosomal protein S11 OS=Mus musculus GN=Rps11 PE=1 SV=3	28.9918	128.992
P_P62918	P62918	11	6	740315	954673	60S ribosomal protein L8 OS=Mus musculus GN=Rpl8 PE=1 SV=2	28.955	128.955
P_P08121	P08121	7	6	32811	42004	Collagen alpha-1(III) chain OS=Mus musculus GN=Col3a1 PE=1 SV=4	28.018	128.018
P_Q6P8X1	Q6P8X1	10	6	95853	121872	Sorting nexin-6 OS=Mus musculus GN=Snx6 PE=1 SV=2	27.1447	127.145
P_Q8C052	Q8C052	10	6	53255	67599	Microtubule-associated protein 1S OS=Mus musculus GN=Map1s PE=1 SV=2	26.9346	126.935
P_Q8R146	Q8R146	9	6	102135	129595	Acylamino-acid-releasing enzyme OS=Mus musculus GN=Apeh PE=1 SV=3	26.886	126.886
P_Q9CQW1	Q9CQW1	10	6	255031	319615	Synaptobrevin homolog YKT6 OS=Mus musculus GN=Ykt6 PE=1 SV=1	25.324	125.324
P_P19253	P19253	13	6	414930	518313	60S ribosomal protein L13a OS=Mus musculus GN=Rpl13a PE=1 SV=4	24.9158	124.916
P_Q9CY64	Q9CY64	8	6	87188	108731	Biliverdin reductase A OS=Mus musculus GN=Blvra PE=1 SV=1	24.7087	124.709
P_Q6PDI5	Q6PDI5	7	6	29656	36642	Proteasome-associated protein ECM29 homolog OS=Mus musculus GN=Ecm29 PE=1 SV=3	23.5568	123.557
P_Q99KC8	Q99KC8	9	6	73433	90499	von Willebrand factor A domain-containing protein 5A OS=Mus musculus GN=Vwa5a PE=1 SV=2	23.2402	123.24
P_Q69ZR2	Q69ZR2	9	6	39592	48600	E3 ubiquitin-protein ligase HECTD1 OS=Mus musculus GN=Hectd1 PE=1 SV=2	22.7521	122.752
P_P62889	P62889	11	6	540268	660774	60S ribosomal protein L30 OS=Mus musculus GN=Rpl30 PE=1 SV=2	22.3049	122.305
P_Q9WTP6	Q9WTP6	13	6	246634	301480	Adenylate kinase 2, mitochondrial OS=Mus musculus GN=Ak2 PE=1 SV=5	22.2378	122.238
P_Q9Z2U0	Q9Z2U0	8	6	305564	373081	Proteasome subunit alpha type-7 OS=Mus musculus GN=Psma7 PE=1 SV=1	22.0959	122.096
P_Q9JIF0	Q9JIF0	13	6	245670	299194	Protein arginine N-methyltransferase 1 OS=Mus musculus GN=Prmt1 PE=1 SV=1	21.7869	121.787
P_P99026	P99026	8	6	72523	88150	Proteasome subunit beta type-4 OS=Mus musculus GN=Psmb4 PE=1 SV=1	21.5476	121.548
P_Q8VCT3	Q8VCT3	9	6	130663	158336	Aminopeptidase B OS=Mus musculus GN=Rnpep PE=1 SV=2	21.1789	121.179
P_Q8VEE4	Q8VEE4	9	6	122743	148470	Replication protein A 70 kDa DNA-binding subunit OS=Mus musculus GN=Rpa1 PE=1 SV=1	20.9601	120.96
P_P54227	P54227	11	6	497257	600951	Stathmin OS=Mus musculus GN=Stmn1 PE=1 SV=2	20.8532	120.853
P_P16125	P16125	7	6	203334	245203	L-lactate dehydrogenase B chain OS=Mus musculus GN=Ldhb PE=1 SV=2	20.5912	120.591
P_Q6PAR5	Q6PAR5	7	6	53948	64923	GTPase-activating protein and VPS9 domain-containing protein 1 OS=Mus musculus GN=Gapvd1 PE=1 SV=2	20.3437	120.344
P_Q3TIV5	Q3TIV5	6	6	64270	77334	Zinc finger CCCH domain-containing protein 15 OS=Mus musculus GN=Zc3h15 PE=1 SV=2	20.3267	120.327
P_Q8R016	Q8R016	7	6	146358	175960	Bleomycin hydrolase OS=Mus musculus GN=Blmh PE=1 SV=1	20.2257	120.226
P_P45377	P45377	9	6	103072	123630	Aldose reductase-related protein 2 OS=Mus musculus GN=Akr1b8 PE=1 SV=2	19.9453	119.945
P_P24452	P24452	10	6	166969	199822	Macrophage-capping protein OS=Mus musculus GN=Capg PE=1 SV=2	19.6761	119.676
P_Q8CAY6	Q8CAY6	12	6	748136	894536	Acetyl-CoA acetyltransferase, cytosolic OS=Mus musculus GN=Acat2 PE=1 SV=2	19.5686	119.569
P_Q3V1T4	Q3V1T4	11	6	101081	120778	Prolyl 3-hydroxylase 1 OS=Mus musculus GN=P3h1 PE=1 SV=2	19.4864	119.486
P_P47757	P47757	14	6	443882	528819	F-actin-capping protein subunit beta OS=Mus musculus GN=Capzb PE=1 SV=3	19.135	119.135
P_Q922F4	Q922F4	14	6	176246	209633	Tubulin beta-6 chain OS=Mus musculus GN=Tubb6 PE=1 SV=1	18.9434	118.943
P_P28271	P28271	8	6	82726	98151	Cytoplasmic aconitate hydratase OS=Mus musculus GN=Aco1 PE=1 SV=3	18.6459	118.646
P_P30285	P30285	8	6	70385	83434	Cyclin-dependent kinase 4 OS=Mus musculus GN=Cdk4 PE=1 SV=1	18.5395	118.539
P_Q9CPX6	Q9CPX6	10	6	150199	176982	Ubiquitin-like-conjugating enzyme ATG3 OS=Mus musculus GN=Atg3 PE=1 SV=1	17.8317	117.832
P_Q99J36	Q99J36	10	6	85923	101223	THUMP domain-containing protein 1 OS=Mus musculus GN=Thumpd1 PE=1 SV=1	17.8066	117.807
P_Q60676	Q60676	10	6	147991	174149	Serine/threonine-protein phosphatase 5 OS=Mus musculus GN=Ppp5c PE=1 SV=3	17.6754	117.675
P_P12367	P12367	11	6	104215	122619	cAMP-dependent protein kinase type II-alpha regulatory subunit OS=Mus musculus GN=Prkar2a PE=1 SV=2	17.6596	117.66
P_O70194	O70194	12	6	306650	360746	Eukaryotic translation initiation factor 3 subunit D OS=Mus musculus GN=Eif3d PE=1 SV=2	17.641	117.641
P_P61161	P61161	11	6	149373	175420	Actin-related protein 2 OS=Mus musculus GN=Actr2 PE=1 SV=1	17.4376	117.438
P_P30681	P30681	11	6	290786	340700	High mobility group protein B2 OS=Mus musculus GN=Hmgb2 PE=1 SV=3	17.1652	117.165
P_Q64442	Q64442	9	6	110488	129295	Sorbitol dehydrogenase OS=Mus musculus GN=Sord PE=1 SV=3	17.0218	117.022
P_P15532	P15532	12	6	366594	428757	Nucleoside diphosphate kinase A OS=Mus musculus GN=Nme1 PE=1 SV=1	16.9569	116.957
P_Q924C1	Q924C1	11	6	80136	93711	Exportin-5 OS=Mus musculus GN=Xpo5 PE=1 SV=1	16.94	116.94
P_P22892	P22892	11	6	77200	89919	AP-1 complex subunit gamma-1 OS=Mus musculus GN=Ap1g1 PE=1 SV=3	16.4754	116.475
P_Q60710	Q60710	10	6	116553	135290	Deoxynucleoside triphosphate triphosphohydrolase SAMHD1 OS=Mus musculus GN=Samhd1 PE=1 SV=2	16.0759	116.076
P_O54998	O54998	11	6	177100	205170	Peptidyl-prolyl cis-trans isomerase FKBP7 OS=Mus musculus GN=Fkbp7 PE=1 SV=1	15.8498	115.85
P_Q06138	Q06138	10	6	140414	162539	Calcium-binding protein 39 OS=Mus musculus GN=Cab39 PE=1 SV=2	15.757	115.757
P_Q99K01	Q99K01	11	6	71152	82159	Pyridoxal-dependent decarboxylase domain-containing protein 1 OS=Mus musculus GN=Pdxdc1 PE=1 SV=2	15.4697	115.47
P_Q8R317	Q8R317	11	6	85425	98613	Ubiquilin-1 OS=Mus musculus GN=Ubqln1 PE=1 SV=1	15.4381	115.438
P_O35593	O35593	9	6	161430	186121	26S proteasome non-ATPase regulatory subunit 14 OS=Mus musculus GN=Psmd14 PE=1 SV=2	15.2952	115.295
P_Q9DBP5	Q9DBP5	13	6	420859	483646	UMP-CMP kinase OS=Mus musculus GN=Cmpk1 PE=1 SV=1	14.9188	114.919
P_Q9CWZ3	Q9CWZ3	12	6	135865	156021	RNA-binding protein 8A OS=Mus musculus GN=Rbm8a PE=1 SV=4	14.8353	114.835
P_Q9R0E1	Q9R0E1	10	6	120403	138030	Procollagen-lysine,2-oxoglutarate 5-dioxygenase 3 OS=Mus musculus GN=Plod3 PE=1 SV=1	14.64	114.64
P_Q9CXI5	Q9CXI5	13	6	501002	573907	Mesencephalic astrocyte-derived neurotrophic factor OS=Mus musculus GN=Manf PE=1 SV=1	14.5518	114.552
P_Q9EPJ9	Q9EPJ9	8	6	125339	143354	ADP-ribosylation factor GTPase-activating protein 1 OS=Mus musculus GN=Arfgap1 PE=1 SV=2	14.373	114.373
P_Q9EQ80	Q9EQ80	8	6	89750	102562	NIF3-like protein 1 OS=Mus musculus GN=Nif3l1 PE=1 SV=4	14.2752	114.275
P_O35551	O35551	8	6	36839	42054	Rab GTPase-binding effector protein 1 OS=Mus musculus GN=Rabep1 PE=1 SV=2	14.1562	114.156
P_Q91YW3	Q91YW3	9	6	87928	99894	DnaJ homolog subfamily C member 3 OS=Mus musculus GN=Dnajc3 PE=1 SV=1	13.6089	113.609
P_Q91VR5	Q91VR5	8	6	80811	91711	ATP-dependent RNA helicase DDX1 OS=Mus musculus GN=Ddx1 PE=1 SV=1	13.4883	113.488
P_P82343	P82343	9	6	85988	97484	N-acylglucosamine 2-epimerase OS=Mus musculus GN=Renbp PE=1 SV=3	13.3693	113.369
P_Q9CYD3	Q9CYD3	9	6	125457	141997	Cartilage-associated protein OS=Mus musculus GN=Crtap PE=1 SV=3	13.1838	113.184
P_Q99J77	Q99J77	10	6	214995	243071	Sialic acid synthase OS=Mus musculus GN=Nans PE=1 SV=1	13.0589	113.059
P_Q8CHP8	Q8CHP8	11	6	213580	241446	Glycerol-3-phosphate phosphatase OS=Mus musculus GN=Pgp PE=1 SV=1	13.0471	113.047
P_O88271	O88271	9	6	356942	402249	Craniofacial development protein 1 OS=Mus musculus GN=Cfdp1 PE=1 SV=1	12.6931	112.693
P_O88447	O88447	8	6	76314	85891	Kinesin light chain 1 OS=Mus musculus GN=Klc1 PE=1 SV=3	12.5495	112.549
P_Q923D2	Q923D2	11	6	369422	414577	Flavin reductase (NADPH) OS=Mus musculus GN=Blvrb PE=1 SV=3	12.2231	112.223
P_P23492	P23492	10	6	192393	215392	Purine nucleoside phosphorylase OS=Mus musculus GN=Pnp PE=1 SV=2	11.9542	111.954
P_Q9D8U8	Q9D8U8	11	6	190329	212822	Sorting nexin-5 OS=Mus musculus GN=Snx5 PE=1 SV=1	11.818	111.818
P_Q9WUA3	Q9WUA3	8	6	72043	80479	ATP-dependent 6-phosphofructokinase, platelet type OS=Mus musculus GN=Pfkp PE=1 SV=1	11.7097	111.71
P_Q8CIG8	Q8CIG8	11	6	138586	154774	Protein arginine N-methyltransferase 5 OS=Mus musculus GN=Prmt5 PE=1 SV=3	11.6808	111.681
P_P14069	P14069	20	6	4727458	5267573	Protein S100-A6 OS=Mus musculus GN=S100a6 PE=1 SV=3	11.4251	111.425
P_Q8R0A0	Q8R0A0	8	6	87248	96506	General transcription factor IIF subunit 2 OS=Mus musculus GN=Gtf2f2 PE=1 SV=1	10.6111	110.611
P_O88544	O88544	11	6	162673	179914	COP9 signalosome complex subunit 4 OS=Mus musculus GN=Cops4 PE=1 SV=1	10.5986	110.599
P_Q6ZQ73	Q6ZQ73	8	6	28051	30989	Cullin-associated NEDD8-dissociated protein 2 OS=Mus musculus GN=Cand2 PE=1 SV=2	10.4738	110.474
P_P62264	P62264	18	6	140329	154948	40S ribosomal protein S14 OS=Mus musculus GN=Rps14 PE=1 SV=3	10.4177	110.418
P_Q91YP2	Q91YP2	9	6	85336	94183	Neurolysin, mitochondrial OS=Mus musculus GN=Nln PE=1 SV=1	10.3673	110.367
P_Q9R0P4	Q9R0P4	12	6	337141	370562	Small acidic protein OS=Mus musculus GN=Smap PE=1 SV=1	9.91306	109.913
P_Q03173	Q03173	6	6	37237	40871	Protein enabled homolog OS=Mus musculus GN=Enah PE=1 SV=2	9.75911	109.759
P_Q9WTX5	Q9WTX5	11	6	193425	212285	S-phase kinase-associated protein 1 OS=Mus musculus GN=Skp1 PE=1 SV=3	9.75055	109.751
P_Q9WTX6	Q9WTX6	8	6	41578	45626	Cullin-1 OS=Mus musculus GN=Cul1 PE=1 SV=1	9.73592	109.736
P_Q8CIN4	Q8CIN4	9	6	95969	105258	Serine/threonine-protein kinase PAK 2 OS=Mus musculus GN=Pak2 PE=1 SV=1	9.67917	109.679
P_P60766	P60766	10	6	386419	423097	Cell division control protein 42 homolog OS=Mus musculus GN=Cdc42 PE=1 SV=2	9.49177	109.492
P_O70251	O70251	16	6	653253	711786	Elongation factor 1-beta OS=Mus musculus GN=Eef1b PE=1 SV=5	8.96023	108.96
P_P62830	P62830	12	6	409768	444806	60S ribosomal protein L23 OS=Mus musculus GN=Rpl23 PE=1 SV=1	8.55069	108.551
P_Q9CPR4	Q9CPR4	15	6	511535	554145	60S ribosomal protein L17 OS=Mus musculus GN=Rpl17 PE=1 SV=3	8.32983	108.33
P_P61082	P61082	11	6	244792	264756	NEDD8-conjugating enzyme Ubc12 OS=Mus musculus GN=Ube2m PE=1 SV=1	8.1555	108.155
P_Q921Q7	Q921Q7	10	6	50359	53976	Ras and Rab interactor 1 OS=Mus musculus GN=Rin1 PE=1 SV=1	7.18243	107.182
P_Q01405	Q01405	11	6	64528	68710	Protein transport protein Sec23A OS=Mus musculus GN=Sec23a PE=1 SV=2	6.48091	106.481
P_Q6P069	Q6P069	10	6	158937	168552	Sorcin OS=Mus musculus GN=Sri PE=1 SV=1	6.04957	106.05
P_Q3UE37	Q3UE37	11	6	149869	158477	Ubiquitin-conjugating enzyme E2 Z OS=Mus musculus GN=Ube2z PE=1 SV=2	5.74368	105.744
P_Q9JLM8	Q9JLM8	10	6	140284	148287	Serine/threonine-protein kinase DCLK1 OS=Mus musculus GN=Dclk1 PE=1 SV=1	5.70486	105.705
P_Q7TSC1	Q7TSC1	8	6	23177	24379	Protein PRRC2A OS=Mus musculus GN=Prrc2a PE=1 SV=1	5.18618	105.186
P_Q9D0A3	Q9D0A3	10	6	194531	204390	Arpin OS=Mus musculus GN=Arpin PE=1 SV=1	5.06809	105.068
P_Q91XV3	Q91XV3	11	6	238655	249393	Brain acid soluble protein 1 OS=Mus musculus GN=Basp1 PE=1 SV=3	4.49938	104.499
P_P50431	P50431	10	6	159096	165741	Serine hydroxymethyltransferase, cytosolic OS=Mus musculus GN=Shmt1 PE=1 SV=3	4.17672	104.177
P_Q9DAU1	Q9DAU1	9	6	175393	182380	Protein canopy homolog 3 OS=Mus musculus GN=Cnpy3 PE=1 SV=1	3.98363	103.984
P_P07214	P07214	14	6	289389	299502	SPARC OS=Mus musculus GN=Sparc PE=1 SV=1	3.4946	103.495
P_O88543	O88543	11	6	113815	117352	COP9 signalosome complex subunit 3 OS=Mus musculus GN=Cops3 PE=1 SV=3	3.10767	103.108
P_Q78ZA7	Q78ZA7	10	6	83599	85924	Nucleosome assembly protein 1-like 4 OS=Mus musculus GN=Nap1l4 PE=1 SV=1	2.78113	102.781
P_Q9WTQ5	Q9WTQ5	7	6	34542	35331	A-kinase anchor protein 12 OS=Mus musculus GN=Akap12 PE=1 SV=1	2.28418	102.284
P_P48428	P48428	12	6	708485	723714	Tubulin-specific chaperone A OS=Mus musculus GN=Tbca PE=1 SV=3	2.14952	102.15
P_P01027	P01027	9	6	118124	120415	Complement C3 OS=Mus musculus GN=C3 PE=1 SV=3	1.93949	101.939
P_Q8BFR4	Q8BFR4	9	6	240894	244745	N-acetylglucosamine-6-sulfatase OS=Mus musculus GN=Gns PE=1 SV=1	1.59863	101.599
P_P50543	P50543	21	6	874270	884924	Protein S100-A11 OS=Mus musculus GN=S100a11 PE=1 SV=1	1.21862	101.219
P_Q9D8B3	Q9D8B3	17	6	418452	422402	Charged multivesicular body protein 4b OS=Mus musculus GN=Chmp4b PE=1 SV=2	0.943955	100.944
P_O70591	O70591	12	6	265219	267126	Prefoldin subunit 2 OS=Mus musculus GN=Pfdn2 PE=1 SV=2	0.719028	100.719
P_Q99KV1	Q99KV1	8	6	92296	92764	DnaJ homolog subfamily B member 11 OS=Mus musculus GN=Dnajb11 PE=1 SV=1	0.507064	100.507
P_P60335	P60335	9	6	218697	219569	Poly(rC)-binding protein 1 OS=Mus musculus GN=Pcbp1 PE=1 SV=1	0.398725	100.399
P_P11438	P11438	15	6	144579	143114	Lysosome-associated membrane glycoprotein 1 OS=Mus musculus GN=Lamp1 PE=1 SV=2	-1.01329	98.9867
P_Q91YN9	Q91YN9	8	6	107352	105496	BAG family molecular chaperone regulator 2 OS=Mus musculus GN=Bag2 PE=1 SV=1	-1.72889	98.2711
P_P62821	P62821	12	6	357169	347262	Ras-related protein Rab-1A OS=Mus musculus GN=Rab1A PE=1 SV=3	-2.77376	97.2262
P_Q99P72	Q99P72	13	6	266730	256816	Reticulon-4 OS=Mus musculus GN=Rtn4 PE=1 SV=2	-3.71687	96.2831
P_P26645	P26645	15	6	572221	546707	Myristoylated alanine-rich C-kinase substrate OS=Mus musculus GN=Marcks PE=1 SV=2	-4.45877	95.5412
P_P07091	P07091	25	6	4718981	4478142	Protein S100-A4 OS=Mus musculus GN=S100a4 PE=1 SV=1	-5.10362	94.8964
P_P28656	P28656	11	6	396063	372810	Nucleosome assembly protein 1-like 1 OS=Mus musculus GN=Nap1l1 PE=1 SV=2	-5.87104	94.129
P_Q8BFR5	Q8BFR5	8	6	62985	59259	Elongation factor Tu, mitochondrial OS=Mus musculus GN=Tufm PE=1 SV=1	-5.91569	94.0843
P_Q99LC5	Q99LC5	10	6	177731	166811	Electron transfer flavoprotein subunit alpha, mitochondrial OS=Mus musculus GN=Etfa PE=1 SV=2	-6.14412	93.8559
P_Q99KI0	Q99KI0	11	6	72319	61148	Aconitate hydratase, mitochondrial OS=Mus musculus GN=Aco2 PE=1 SV=1	-15.4468	84.5532
P_P37040	P37040	7	6	72118	60214	NADPH--cytochrome P450 reductase OS=Mus musculus GN=Por PE=1 SV=2	-16.5063	83.4937
P_P26443	P26443	9	6	117407	97823	Glutamate dehydrogenase 1, mitochondrial OS=Mus musculus GN=Glud1 PE=1 SV=1	-16.6804	83.3196
P_P70296	P70296	16	6	677602	544195	Phosphatidylethanolamine-binding protein 1 OS=Mus musculus GN=Pebp1 PE=1 SV=3	-19.6881	80.3119
P_Q9D1R9	Q9D1R9	16	7	706320	968233	60S ribosomal protein L34 OS=Mus musculus GN=Rpl34 PE=1 SV=2	37.0814	137.081
P_P62082	P62082	13	7	682758	915776	40S ribosomal protein S7 OS=Mus musculus GN=Rps7 PE=2 SV=1	34.1289	134.129
P_P62270	P62270	22	7	677524	902551	40S ribosomal protein S18 OS=Mus musculus GN=Rps18 PE=1 SV=3	33.2131	133.213
P_P41105	P41105	17	7	709021	922503	60S ribosomal protein L28 OS=Mus musculus GN=Rpl28 PE=1 SV=2	30.1094	130.109
P_P54822	P54822	11	7	127584	164014	Adenylosuccinate lyase OS=Mus musculus GN=Adsl PE=1 SV=2	28.5537	128.554
P_Q91VH2	Q91VH2	13	7	94329	120589	Sorting nexin-9 OS=Mus musculus GN=Snx9 PE=1 SV=1	27.8387	127.839
P_P47856	P47856	13	7	115325	146967	Glutamine--fructose-6-phosphate aminotransferase [isomerizing] 1 OS=Mus musculus GN=Gfpt1 PE=1 SV=3	27.4372	127.437
P_O35350	O35350	8	7	51063	64829	Calpain-1 catalytic subunit OS=Mus musculus GN=Capn1 PE=1 SV=1	26.9589	126.959
P_Q8BFY9	Q8BFY9	16	7	125136	156945	Transportin-1 OS=Mus musculus GN=Tnpo1 PE=1 SV=2	25.4195	125.42
P_Q01768	Q01768	20	7	1376721	1723923	Nucleoside diphosphate kinase B OS=Mus musculus GN=Nme2 PE=1 SV=1	25.2195	125.219
P_O08663	O08663	8	7	75576	94499	Methionine aminopeptidase 2 OS=Mus musculus GN=Metap2 PE=1 SV=1	25.0384	125.038
P_Q9EQH2	Q9EQH2	10	7	59946	74623	Endoplasmic reticulum aminopeptidase 1 OS=Mus musculus GN=Erap1 PE=1 SV=2	24.4837	124.484
P_P62242	P62242	17	7	441229	549109	40S ribosomal protein S8 OS=Mus musculus GN=Rps8 PE=1 SV=2	24.4499	124.45
P_Q07813	Q07813	12	7	93037	114957	Apoptosis regulator BAX OS=Mus musculus GN=Bax PE=1 SV=1	23.5605	123.561
P_Q9DB05	Q9DB05	13	7	134713	166373	Alpha-soluble NSF attachment protein OS=Mus musculus GN=Napa PE=1 SV=1	23.5018	123.502
P_Q9CPU0	Q9CPU0	10	7	416841	513205	Lactoylglutathione lyase OS=Mus musculus GN=Glo1 PE=1 SV=3	23.1177	123.118
P_P54823	P54823	11	7	56444	69434	Probable ATP-dependent RNA helicase DDX6 OS=Mus musculus GN=Ddx6 PE=1 SV=1	23.014	123.014
P_Q9JM76	Q9JM76	11	7	308915	374945	Actin-related protein 2/3 complex subunit 3 OS=Mus musculus GN=Arpc3 PE=1 SV=3	21.3748	121.375
P_P61358	P61358	14	7	712263	861436	60S ribosomal protein L27 OS=Mus musculus GN=Rpl27 PE=1 SV=2	20.9435	120.944
P_P28474	P28474	12	7	258305	311796	Alcohol dehydrogenase class-3 OS=Mus musculus GN=Adh5 PE=1 SV=3	20.7085	120.708
P_Q9DAR7	Q9DAR7	9	7	104171	124912	m7GpppX diphosphatase OS=Mus musculus GN=Dcps PE=1 SV=1	19.9105	119.911
P_Q9CT10	Q9CT10	11	7	123162	147572	Ran-binding protein 3 OS=Mus musculus GN=Ranbp3 PE=1 SV=2	19.8194	119.819
P_Q99K28	Q99K28	11	7	70927	84871	ADP-ribosylation factor GTPase-activating protein 2 OS=Mus musculus GN=Arfgap2 PE=1 SV=1	19.6597	119.66
P_P63005	P63005	11	7	137924	164565	Platelet-activating factor acetylhydrolase IB subunit alpha OS=Mus musculus GN=Pafah1b1 PE=1 SV=2	19.3157	119.316
P_A2A432	A2A432	12	7	91482	108622	Cullin-4B OS=Mus musculus GN=Cul4b PE=1 SV=1	18.7359	118.736
P_P53026	P53026	10	7	438478	520524	60S ribosomal protein L10a OS=Mus musculus GN=Rpl10a PE=1 SV=3	18.7115	118.712
P_Q9JJA4	Q9JJA4	10	7	122116	144142	Ribosome biogenesis protein WDR12 OS=Mus musculus GN=Wdr12 PE=1 SV=1	18.0369	118.037
P_P63085	P63085	12	7	360998	426107	Mitogen-activated protein kinase 1 OS=Mus musculus GN=Mapk1 PE=1 SV=3	18.0358	118.036
P_Q9R0P5	Q9R0P5	17	7	395919	466700	Destrin OS=Mus musculus GN=Dstn PE=1 SV=3	17.8776	117.878
P_Q9QYI3	Q9QYI3	12	7	123177	145056	DnaJ homolog subfamily C member 7 OS=Mus musculus GN=Dnajc7 PE=1 SV=2	17.7622	117.762
P_Q3UEB3	Q3UEB3	8	7	61642	72315	Poly(U)-binding-splicing factor PUF60 OS=Mus musculus GN=Puf60 PE=1 SV=2	17.3145	117.314
P_Q99KQ4	Q99KQ4	9	7	102173	119399	Nicotinamide phosphoribosyltransferase OS=Mus musculus GN=Nampt PE=1 SV=1	16.8596	116.86
P_P99029	P99029	9	7	412499	481043	Peroxiredoxin-5, mitochondrial OS=Mus musculus GN=Prdx5 PE=1 SV=2	16.6168	116.617
P_Q9WUP7	Q9WUP7	9	7	144259	168230	Ubiquitin carboxyl-terminal hydrolase isozyme L5 OS=Mus musculus GN=Uchl5 PE=1 SV=2	16.6166	116.617
P_Q9JHU9	Q9JHU9	14	7	238492	277951	Inositol-3-phosphate synthase 1 OS=Mus musculus GN=Isyna1 PE=1 SV=1	16.5452	116.545
P_P62814	P62814	11	7	166336	193797	V-type proton ATPase subunit B, brain isoform OS=Mus musculus GN=Atp6v1b2 PE=1 SV=1	16.5094	116.509
P_Q9CQM9	Q9CQM9	13	7	305281	355553	Glutaredoxin-3 OS=Mus musculus GN=Glrx3 PE=1 SV=1	16.4675	116.467
P_P05201	P05201	11	7	150356	174288	Aspartate aminotransferase, cytoplasmic OS=Mus musculus GN=Got1 PE=1 SV=3	15.9169	115.917
P_Q99LE6	Q99LE6	12	7	82759	95916	ATP-binding cassette sub-family F member 2 OS=Mus musculus GN=Abcf2 PE=1 SV=1	15.898	115.898
P_Q9D281	Q9D281	10	7	77805	90128	Protein Noxp20 OS=Mus musculus GN=Fam114a1 PE=1 SV=1	15.8383	115.838
P_Q9CXW3	Q9CXW3	13	7	420359	486631	Calcyclin-binding protein OS=Mus musculus GN=Cacybp PE=1 SV=1	15.7656	115.766
P_Q8BK67	Q8BK67	12	7	89595	103054	Protein RCC2 OS=Mus musculus GN=Rcc2 PE=1 SV=1	15.022	115.022
P_P61202	P61202	13	7	205747	235831	COP9 signalosome complex subunit 2 OS=Mus musculus GN=Cops2 PE=1 SV=1	14.6218	114.622
P_Q08093	Q08093	15	7	469341	536400	Calponin-2 OS=Mus musculus GN=Cnn2 PE=1 SV=1	14.2879	114.288
P_Q9JJU8	Q9JJU8	15	7	442467	505277	SH3 domain-binding glutamic acid-rich-like protein OS=Mus musculus GN=Sh3bgrl PE=1 SV=1	14.1954	114.195
P_Q9WVE8	Q9WVE8	15	7	218605	249498	Protein kinase C and casein kinase substrate in neurons protein 2 OS=Mus musculus GN=Pacsin2 PE=1 SV=1	14.1319	114.132
P_Q8BY71	Q8BY71	12	7	152775	174351	Histone acetyltransferase type B catalytic subunit OS=Mus musculus GN=Hat1 PE=1 SV=1	14.1227	114.123
P_P50396	P50396	13	7	139376	158554	Rab GDP dissociation inhibitor alpha OS=Mus musculus GN=Gdi1 PE=1 SV=3	13.7599	113.76
P_P62900	P62900	18	7	1250865	1420938	60S ribosomal protein L31 OS=Mus musculus GN=Rpl31 PE=1 SV=1	13.5964	113.596
P_Q9QXT0	Q9QXT0	18	7	280339	318173	Protein canopy homolog 2 OS=Mus musculus GN=Cnpy2 PE=1 SV=1	13.4958	113.496
P_Q80UM3	Q80UM3	11	7	127602	144716	N-alpha-acetyltransferase 15, NatA auxiliary subunit OS=Mus musculus GN=Naa15 PE=1 SV=1	13.412	113.412
P_Q62348	Q62348	13	7	214837	241397	Translin OS=Mus musculus GN=Tsn PE=1 SV=1	12.3629	112.363
P_P48758	P48758	10	7	87387	98001	Carbonyl reductase [NADPH] 1 OS=Mus musculus GN=Cbr1 PE=1 SV=3	12.146	112.146
P_Q9WV32	Q9WV32	13	7	282737	316790	Actin-related protein 2/3 complex subunit 1B OS=Mus musculus GN=Arpc1b PE=1 SV=4	12.0441	112.044
P_Q8CJ53	Q8CJ53	9	7	48930	54773	Cdc42-interacting protein 4 OS=Mus musculus GN=Trip10 PE=1 SV=2	11.9415	111.942
P_P17047	P17047	11	7	613649	685438	Lysosome-associated membrane glycoprotein 2 OS=Mus musculus GN=Lamp2 PE=1 SV=2	11.6987	111.699
P_Q11136	Q11136	11	7	142098	158655	Xaa-Pro dipeptidase OS=Mus musculus GN=Pepd PE=1 SV=3	11.6518	111.652
P_P40336	P40336	11	7	134930	150305	Vacuolar protein sorting-associated protein 26A OS=Mus musculus GN=Vps26a PE=1 SV=1	11.3948	111.395
P_Q922D4	Q922D4	12	7	126373	140349	Serine/threonine-protein phosphatase 6 regulatory subunit 3 OS=Mus musculus GN=Ppp6r3 PE=1 SV=1	11.0593	111.059
P_P11031	P11031	23	7	441707	488731	Activated RNA polymerase II transcriptional coactivator p15 OS=Mus musculus GN=Sub1 PE=1 SV=3	10.646	110.646
P_Q04207	Q04207	13	7	127099	140391	Transcription factor p65 OS=Mus musculus GN=Rela PE=1 SV=1	10.458	110.458
P_P23198	P23198	11	7	305060	334855	Chromobox protein homolog 3 OS=Mus musculus GN=Cbx3 PE=1 SV=2	9.76693	109.767
P_Q9CWK8	Q9CWK8	11	7	157984	173348	Sorting nexin-2 OS=Mus musculus GN=Snx2 PE=1 SV=2	9.72504	109.725
P_O09061	O09061	12	7	372002	408098	Proteasome subunit beta type-1 OS=Mus musculus GN=Psmb1 PE=1 SV=1	9.70317	109.703
P_Q9QYH6	Q9QYH6	12	7	115710	126903	Melanoma-associated antigen D1 OS=Mus musculus GN=Maged1 PE=1 SV=1	9.67332	109.673
P_Q9CR00	Q9CR00	10	7	143567	157001	26S proteasome non-ATPase regulatory subunit 9 OS=Mus musculus GN=Psmd9 PE=1 SV=1	9.3573	109.357
P_P54728	P54728	13	7	850300	924097	UV excision repair protein RAD23 homolog B OS=Mus musculus GN=Rad23b PE=1 SV=2	8.67894	108.679
P_P57759	P57759	13	7	295592	319584	Endoplasmic reticulum resident protein 29 OS=Mus musculus GN=Erp29 PE=1 SV=2	8.11659	108.117
P_P24270	P24270	12	7	90228	97383	Catalase OS=Mus musculus GN=Cat PE=1 SV=4	7.92991	107.93
P_P56959	P56959	11	7	321593	346742	RNA-binding protein FUS OS=Mus musculus GN=Fus PE=1 SV=1	7.82013	107.82
P_Q64337	Q64337	13	7	232572	249704	Sequestosome-1 OS=Mus musculus GN=Sqstm1 PE=1 SV=1	7.36632	107.366
P_Q61171	Q61171	15	7	1993773	2136054	Peroxiredoxin-2 OS=Mus musculus GN=Prdx2 PE=1 SV=3	7.13627	107.136
P_Q9Z0J0	Q9Z0J0	17	7	1048464	1122654	Epididymal secretory protein E1 OS=Mus musculus GN=Npc2 PE=1 SV=1	7.07607	107.076
P_Q03350	Q03350	10	7	73197	77802	Thrombospondin-2 OS=Mus musculus GN=Thbs2 PE=1 SV=2	6.29124	106.291
P_Q8R050	Q8R050	12	7	241011	255850	Eukaryotic peptide chain release factor GTP-binding subunit ERF3A OS=Mus musculus GN=Gspt1 PE=1 SV=2	6.15698	106.157
P_P57776	P57776	15	7	446852	472253	Elongation factor 1-delta OS=Mus musculus GN=Eef1d PE=1 SV=3	5.68443	105.684
P_P16110	P16110	23	7	826521	866050	Galectin-3 OS=Mus musculus GN=Lgals3 PE=1 SV=3	4.78258	104.783
P_P34022	P34022	19	7	1122847	1173699	Ran-specific GTPase-activating protein OS=Mus musculus GN=Ranbp1 PE=1 SV=2	4.52884	104.529
P_Q9Z1Z2	Q9Z1Z2	14	7	328004	340327	Serine-threonine kinase receptor-associated protein OS=Mus musculus GN=Strap PE=1 SV=2	3.75697	103.757
P_Q99LN9	Q99LN9	10	7	108082	112049	Deoxyhypusine hydroxylase OS=Mus musculus GN=Dohh PE=1 SV=2	3.67036	103.67
P_Q99MR6	Q99MR6	10	7	90481	93628	Serrate RNA effector molecule homolog OS=Mus musculus GN=Srrt PE=1 SV=1	3.47808	103.478
P_P47754	P47754	10	7	126642	129544	F-actin-capping protein subunit alpha-2 OS=Mus musculus GN=Capza2 PE=1 SV=3	2.2915	102.291
P_Q9R0Q7	Q9R0Q7	19	7	797765	791798	Prostaglandin E synthase 3 OS=Mus musculus GN=Ptges3 PE=1 SV=1	-0.747965	99.252
P_Q62356	Q62356	12	7	342726	335505	Follistatin-related protein 1 OS=Mus musculus GN=Fstl1 PE=1 SV=2	-2.10693	97.8931
P_Q9CYA0	Q9CYA0	12	7	97619	95413	Cysteine-rich with EGF-like domain protein 2 OS=Mus musculus GN=Creld2 PE=1 SV=1	-2.25981	97.7402
P_P12023	P12023	11	7	125031	114357	Amyloid-beta A4 protein OS=Mus musculus GN=App PE=1 SV=3	-8.53708	91.4629
P_Q61207	Q61207	18	7	365855	330833	Prosaposin OS=Mus musculus GN=Psap PE=1 SV=2	-9.57264	90.4274
P_P35441	P35441	11	7	97298	84664	Thrombospondin-1 OS=Mus musculus GN=Thbs1 PE=1 SV=1	-12.9849	87.0151
P_Q9CQU0	Q9CQU0	12	7	486090	421849	Thioredoxin domain-containing protein 12 OS=Mus musculus GN=Txndc12 PE=1 SV=1	-13.2159	86.7841
P_Q9DCN2	Q9DCN2	17	7	261775	207293	NADH-cytochrome b5 reductase 3 OS=Mus musculus GN=Cyb5r3 PE=1 SV=3	-20.8125	79.1875
P_P14131	P14131	19	8	578679	792267	40S ribosomal protein S16 OS=Mus musculus GN=Rps16 PE=1 SV=4	36.9096	136.91
P_Q8BJY1	Q8BJY1	14	8	345411	451929	26S proteasome non-ATPase regulatory subunit 5 OS=Mus musculus GN=Psmd5 PE=1 SV=4	30.838	130.838
P_Q9CQ60	Q9CQ60	15	8	191758	241436	6-phosphogluconolactonase OS=Mus musculus GN=Pgls PE=1 SV=1	25.9066	125.907
P_Q8BYA0	Q8BYA0	14	8	124108	155861	Tubulin-specific chaperone D OS=Mus musculus GN=Tbcd PE=1 SV=1	25.585	125.585
P_P63101	P63101	29	8	1027114	1280352	14-3-3 protein zeta/delta OS=Mus musculus GN=Ywhaz PE=1 SV=1	24.6553	124.655
P_Q91ZJ5	Q91ZJ5	12	8	211331	259026	UTP--glucose-1-phosphate uridylyltransferase OS=Mus musculus GN=Ugp2 PE=1 SV=3	22.5689	122.569
P_Q9QXB9	Q9QXB9	15	8	255505	312335	Developmentally-regulated GTP-binding protein 2 OS=Mus musculus GN=Drg2 PE=1 SV=1	22.2422	122.242
P_P06797	P06797	18	8	327968	399079	Cathepsin L1 OS=Mus musculus GN=Ctsl PE=1 SV=2	21.6823	121.682
P_Q8BMA6	Q8BMA6	12	8	100013	120078	Signal recognition particle subunit SRP68 OS=Mus musculus GN=Srp68 PE=1 SV=2	20.0624	120.062
P_Q8CI94	Q8CI94	16	8	141744	169674	Glycogen phosphorylase, brain form OS=Mus musculus GN=Pygb PE=1 SV=3	19.7045	119.705
P_Q8C3W1	Q8C3W1	12	8	95896	114727	Uncharacterized protein C1orf198 homolog OS=Mus musculus PE=1 SV=1	19.6369	119.637
P_P60122	P60122	14	8	198482	235981	RuvB-like 1 OS=Mus musculus GN=Ruvbl1 PE=1 SV=1	18.8929	118.893
P_P35505	P35505	16	8	149261	177407	Fumarylacetoacetase OS=Mus musculus GN=Fah PE=1 SV=2	18.8569	118.857
P_P47963	P47963	16	8	781313	927726	60S ribosomal protein L13 OS=Mus musculus GN=Rpl13 PE=1 SV=3	18.7394	118.739
P_Q9Z1Q5	Q9Z1Q5	20	8	896470	1061690	Chloride intracellular channel protein 1 OS=Mus musculus GN=Clic1 PE=1 SV=3	18.4301	118.43
P_P48722	P48722	11	8	72201	85470	Heat shock 70 kDa protein 4L OS=Mus musculus GN=Hspa4l PE=1 SV=2	18.3779	118.378
P_Q3UMF0	Q3UMF0	10	8	70627	83370	Cordon-bleu protein-like 1 OS=Mus musculus GN=Cobll1 PE=1 SV=2	18.0427	118.043
P_Q91YR1	Q91YR1	17	8	243215	286754	Twinfilin-1 OS=Mus musculus GN=Twf1 PE=1 SV=2	17.9014	117.901
P_P15626	P15626	14	8	177359	208733	Glutathione S-transferase Mu 2 OS=Mus musculus GN=Gstm2 PE=1 SV=2	17.6895	117.69
P_Q60605	Q60605	23	8	1158879	1361583	Myosin light polypeptide 6 OS=Mus musculus GN=Myl6 PE=1 SV=3	17.4914	117.491
P_Q9CVB6	Q9CVB6	13	8	293156	344123	Actin-related protein 2/3 complex subunit 2 OS=Mus musculus GN=Arpc2 PE=1 SV=3	17.3856	117.386
P_Q9Z2W0	Q9Z2W0	13	8	235164	275612	Aspartyl aminopeptidase OS=Mus musculus GN=Dnpep PE=1 SV=2	17.1999	117.2
P_P10649	P10649	17	8	163839	191543	Glutathione S-transferase Mu 1 OS=Mus musculus GN=Gstm1 PE=1 SV=2	16.9093	116.909
P_P35979	P35979	18	8	355867	415522	60S ribosomal protein L12 OS=Mus musculus GN=Rpl12 PE=1 SV=2	16.7633	116.763
P_Q8R550	Q8R550	13	8	157803	184148	SH3 domain-containing kinase-binding protein 1 OS=Mus musculus GN=Sh3kbp1 PE=1 SV=1	16.6949	116.695
P_Q9WUM3	Q9WUM3	15	8	342420	399466	Coronin-1B OS=Mus musculus GN=Coro1b PE=1 SV=1	16.6597	116.66
P_Q3UDE2	Q3UDE2	13	8	250149	291686	Tubulin--tyrosine ligase-like protein 12 OS=Mus musculus GN=Ttll12 PE=1 SV=1	16.6049	116.605
P_Q8BWY3	Q8BWY3	14	8	202488	235053	Eukaryotic peptide chain release factor subunit 1 OS=Mus musculus GN=Etf1 PE=1 SV=4	16.0824	116.082
P_P58044	P58044	11	8	322060	372936	Isopentenyl-diphosphate Delta-isomerase 1 OS=Mus musculus GN=Idi1 PE=1 SV=1	15.7971	115.797
P_P61087	P61087	14	8	328779	379759	Ubiquitin-conjugating enzyme E2 K OS=Mus musculus GN=Ube2k PE=1 SV=3	15.5059	115.506
P_Q8VHI3	Q8VHI3	12	8	141902	163272	GDP-fucose protein O-fucosyltransferase 2 OS=Mus musculus GN=Pofut2 PE=1 SV=1	15.0597	115.06
P_Q8CDN6	Q8CDN6	18	8	281613	323631	Thioredoxin-like protein 1 OS=Mus musculus GN=Txnl1 PE=1 SV=3	14.9205	114.92
P_Q9ERE7	Q9ERE7	16	8	440201	505129	LRP chaperone MESD OS=Mus musculus GN=Mesd PE=1 SV=1	14.7496	114.75
P_Q3UHX2	Q3UHX2	22	8	585960	670434	28 kDa heat- and acid-stable phosphoprotein OS=Mus musculus GN=Pdap1 PE=1 SV=1	14.4163	114.416
P_P53811	P53811	12	8	110538	125565	Phosphatidylinositol transfer protein beta isoform OS=Mus musculus GN=Pitpnb PE=1 SV=2	13.5944	113.594
P_Q9D1P4	Q9D1P4	13	8	150421	170481	Cysteine and histidine-rich domain-containing protein 1 OS=Mus musculus GN=Chordc1 PE=1 SV=1	13.3359	113.336
P_Q9CYZ2	Q9CYZ2	15	8	273711	309309	Tumor protein D54 OS=Mus musculus GN=Tpd52l2 PE=1 SV=1	13.0057	113.006
P_Q9WTM5	Q9WTM5	13	8	128863	145606	RuvB-like 2 OS=Mus musculus GN=Ruvbl2 PE=1 SV=3	12.9929	112.993
P_P58774	P58774	15	8	425062	479244	Tropomyosin beta chain OS=Mus musculus GN=Tpm2 PE=1 SV=1	12.7468	112.747
P_Q64010	Q64010	16	8	162774	182181	Adapter molecule crk OS=Mus musculus GN=Crk PE=1 SV=1	11.9227	111.923
P_Q8VI75	Q8VI75	14	8	161486	179935	Importin-4 OS=Mus musculus GN=Ipo4 PE=1 SV=1	11.4245	111.425
P_P61089	P61089	20	8	547441	605348	Ubiquitin-conjugating enzyme E2 N OS=Mus musculus GN=Ube2n PE=1 SV=1	10.5778	110.578
P_Q9DBG5	Q9DBG5	14	8	163410	179584	Perilipin-3 OS=Mus musculus GN=Plin3 PE=1 SV=1	9.8978	109.898
P_P62869	P62869	20	8	553704	604602	Elongin-B OS=Mus musculus GN=Elob PE=1 SV=1	9.19228	109.192
P_P24369	P24369	12	8	429393	468123	Peptidyl-prolyl cis-trans isomerase B OS=Mus musculus GN=Ppib PE=1 SV=2	9.01971	109.02
P_Q8R5H1	Q8R5H1	13	8	123163	134098	Ubiquitin carboxyl-terminal hydrolase 15 OS=Mus musculus GN=Usp15 PE=1 SV=1	8.87848	108.878
P_Q9R0Y5	Q9R0Y5	14	8	321204	347936	Adenylate kinase isoenzyme 1 OS=Mus musculus GN=Ak1 PE=1 SV=1	8.32244	108.322
P_P21956	P21956	12	8	138564	149892	Lactadherin OS=Mus musculus GN=Mfge8 PE=1 SV=3	8.17528	108.175
P_Q61599	Q61599	15	8	704304	761737	Rho GDP-dissociation inhibitor 2 OS=Mus musculus GN=Arhgdib PE=1 SV=3	8.15458	108.155
P_P51859	P51859	19	8	218291	235806	Hepatoma-derived growth factor OS=Mus musculus GN=Hdgf PE=1 SV=2	8.02369	108.024
P_Q9D1E6	Q9D1E6	14	8	309481	334129	Tubulin-folding cofactor B OS=Mus musculus GN=Tbcb PE=1 SV=2	7.9643	107.964
P_Q9Z1R2	Q9Z1R2	13	8	108335	114171	Large proline-rich protein BAG6 OS=Mus musculus GN=Bag6 PE=1 SV=1	5.38699	105.387
P_O89086	O89086	14	8	1043511	1096134	RNA-binding protein 3 OS=Mus musculus GN=Rbm3 PE=1 SV=1	5.04288	105.043
P_Q62093	Q62093	17	8	1183377	1237679	Serine/arginine-rich splicing factor 2 OS=Mus musculus GN=Srsf2 PE=1 SV=4	4.58873	104.589
P_P56812	P56812	12	8	579846	606057	Programmed cell death protein 5 OS=Mus musculus GN=Pdcd5 PE=1 SV=3	4.52034	104.52
P_Q99LX0	Q99LX0	13	8	256498	267904	Protein/nucleic acid deglycase DJ-1 OS=Mus musculus GN=Park7 PE=1 SV=1	4.44682	104.447
P_Q922J3	Q922J3	12	8	40516	42187	CAP-Gly domain-containing linker protein 1 OS=Mus musculus GN=Clip1 PE=1 SV=1	4.1243	104.124
P_Q3U0V1	Q3U0V1	15	8	125579	127099	Far upstream element-binding protein 2 OS=Mus musculus GN=Khsrp PE=1 SV=2	1.21039	101.21
P_O35226	O35226	13	8	191386	190983	26S proteasome non-ATPase regulatory subunit 4 OS=Mus musculus GN=Psmd4 PE=1 SV=1	-0.210569	99.7894
P_P10711	P10711	11	8	244913	241873	Transcription elongation factor A protein 1 OS=Mus musculus GN=Tcea1 PE=1 SV=2	-1.24126	98.7587
P_P51150	P51150	15	8	247924	234382	Ras-related protein Rab-7a OS=Mus musculus GN=Rab7a PE=1 SV=2	-5.46216	94.5378
P_O88569	O88569	13	8	370108	335904	Heterogeneous nuclear ribonucleoproteins A2/B1 OS=Mus musculus GN=Hnrnpa2b1 PE=1 SV=2	-9.24163	90.7584
P_Q9ERG0	Q9ERG0	14	8	233876	202652	LIM domain and actin-binding protein 1 OS=Mus musculus GN=Lima1 PE=1 SV=3	-13.3507	86.6493
P_P53996	P53996	12	8	490039	421317	Cellular nucleic acid-binding protein OS=Mus musculus GN=Cnbp PE=1 SV=2	-14.0238	85.9762
P_Q9DCW4	Q9DCW4	12	8	178030	152715	Electron transfer flavoprotein subunit beta OS=Mus musculus GN=Etfb PE=1 SV=3	-14.2195	85.7805
P_Q00519	Q00519	15	9	149611	224527	Xanthine dehydrogenase/oxidase OS=Mus musculus GN=Xdh PE=1 SV=5	50.0739	150.074
P_Q64669	Q64669	14	9	434532	599982	NAD(P)H dehydrogenase [quinone] 1 OS=Mus musculus GN=Nqo1 PE=1 SV=3	38.0754	138.075
P_P60843	P60843	23	9	1085948	1476225	Eukaryotic initiation factor 4A-I OS=Mus musculus GN=Eif4a1 PE=1 SV=1	35.9388	135.939
P_P26638	P26638	14	9	484487	652447	Serine--tRNA ligase, cytoplasmic OS=Mus musculus GN=Sars PE=1 SV=3	34.6676	134.668
P_Q62465	Q62465	18	9	396958	526489	Synaptic vesicle membrane protein VAT-1 homolog OS=Mus musculus GN=Vat1 PE=1 SV=3	32.6309	132.631
P_P62301	P62301	20	9	1035783	1309007	40S ribosomal protein S13 OS=Mus musculus GN=Rps13 PE=1 SV=2	26.3785	126.378
P_Q91V12	Q91V12	12	9	195743	243080	Cytosolic acyl coenzyme A thioester hydrolase OS=Mus musculus GN=Acot7 PE=1 SV=2	24.1832	124.183
P_P31230	P31230	17	9	278103	344905	Aminoacyl tRNA synthase complex-interacting multifunctional protein 1 OS=Mus musculus GN=Aimp1 PE=1 SV=2	24.0206	124.021
P_Q62188	Q62188	14	9	167365	207163	Dihydropyrimidinase-related protein 3 OS=Mus musculus GN=Dpysl3 PE=1 SV=1	23.7792	123.779
P_Q9DAW9	Q9DAW9	13	9	293989	361227	Calponin-3 OS=Mus musculus GN=Cnn3 PE=1 SV=1	22.8709	122.871
P_Q9CX56	Q9CX56	13	9	261355	318009	26S proteasome non-ATPase regulatory subunit 8 OS=Mus musculus GN=Psmd8 PE=1 SV=2	21.677	121.677
P_Q8BP67	Q8BP67	20	9	601957	721414	60S ribosomal protein L24 OS=Mus musculus GN=Rpl24 PE=1 SV=2	19.8448	119.845
P_Q9CPN8	Q9CPN8	11	9	87659	104497	Insulin-like growth factor 2 mRNA-binding protein 3 OS=Mus musculus GN=Igf2bp3 PE=1 SV=1	19.2085	119.209
P_Q9CQI6	Q9CQI6	16	9	579690	688474	Coactosin-like protein OS=Mus musculus GN=Cotl1 PE=1 SV=3	18.7659	118.766
P_Q61112	Q61112	13	9	104592	124064	45 kDa calcium-binding protein OS=Mus musculus GN=Sdf4 PE=1 SV=1	18.6171	118.617
P_Q9D2R0	Q9D2R0	14	9	287600	341010	Acetoacetyl-CoA synthetase OS=Mus musculus GN=Aacs PE=1 SV=1	18.5709	118.571
P_Q9JJ28	Q9JJ28	11	9	84098	99621	Protein flightless-1 homolog OS=Mus musculus GN=Flii PE=1 SV=1	18.4582	118.458
P_Q9Z2U1	Q9Z2U1	21	9	557797	657054	Proteasome subunit alpha type-5 OS=Mus musculus GN=Psma5 PE=1 SV=1	17.7945	117.794
P_Q3UW53	Q3UW53	11	9	105893	124730	Protein Niban OS=Mus musculus GN=Fam129a PE=1 SV=2	17.7887	117.789
P_Q9R0P3	Q9R0P3	22	9	1088047	1276720	S-formylglutathione hydrolase OS=Mus musculus GN=Esd PE=1 SV=1	17.3405	117.341
P_Q99JY9	Q99JY9	17	9	291182	341352	Actin-related protein 3 OS=Mus musculus GN=Actr3 PE=1 SV=3	17.2298	117.23
P_P47226	P47226	13	9	160474	187208	Testin OS=Mus musculus GN=Tes PE=1 SV=1	16.6594	116.659
P_Q91YN5	Q91YN5	15	9	184668	215019	UDP-N-acetylhexosamine pyrophosphorylase OS=Mus musculus GN=Uap1 PE=1 SV=1	16.4354	116.435
P_Q3THS6	Q3THS6	16	9	606469	702121	S-adenosylmethionine synthase isoform type-2 OS=Mus musculus GN=Mat2a PE=1 SV=2	15.772	115.772
P_Q60875	Q60875	13	9	67550	77686	Rho guanine nucleotide exchange factor 2 OS=Mus musculus GN=Arhgef2 PE=1 SV=4	15.0052	115.005
P_Q8K0C9	Q8K0C9	12	9	172648	197856	GDP-mannose 4,6 dehydratase OS=Mus musculus GN=Gmds PE=1 SV=1	14.6008	114.601
P_Q9EQU5	Q9EQU5	30	9	1240764	1417595	Protein SET OS=Mus musculus GN=Set PE=1 SV=1	14.2518	114.252
P_Q62448	Q62448	15	9	63673	72663	Eukaryotic translation initiation factor 4 gamma 2 OS=Mus musculus GN=Eif4g2 PE=1 SV=2	14.119	114.119
P_Q9WUK2	Q9WUK2	17	9	819682	933412	Eukaryotic translation initiation factor 4H OS=Mus musculus GN=Eif4h PE=1 SV=3	13.8749	113.875
P_Q9R1P0	Q9R1P0	17	9	607618	690835	Proteasome subunit alpha type-4 OS=Mus musculus GN=Psma4 PE=1 SV=1	13.6956	113.696
P_Q9CZX8	Q9CZX8	24	9	2508403	2840011	40S ribosomal protein S19 OS=Mus musculus GN=Rps19 PE=1 SV=3	13.2199	113.22
P_Q8K354	Q8K354	18	9	205585	232572	Carbonyl reductase [NADPH] 3 OS=Mus musculus GN=Cbr3 PE=1 SV=1	13.1269	113.127
P_Q5SUR0	Q5SUR0	13	9	227086	255156	Phosphoribosylformylglycinamidine synthase OS=Mus musculus GN=Pfas PE=1 SV=1	12.361	112.361
P_P68510	P68510	25	9	607842	682610	14-3-3 protein eta OS=Mus musculus GN=Ywhah PE=1 SV=2	12.3006	112.301
P_P62751	P62751	18	9	642727	719597	60S ribosomal protein L23a OS=Mus musculus GN=Rpl23a PE=1 SV=1	11.96	111.96
P_Q9D1Q6	Q9D1Q6	15	9	143911	160828	Endoplasmic reticulum resident protein 44 OS=Mus musculus GN=Erp44 PE=1 SV=1	11.7552	111.755
P_O88477	O88477	14	9	143304	159813	Insulin-like growth factor 2 mRNA-binding protein 1 OS=Mus musculus GN=Igf2bp1 PE=1 SV=1	11.5203	111.52
P_Q9D1A2	Q9D1A2	14	9	203433	226306	Cytosolic non-specific dipeptidase OS=Mus musculus GN=Cndp2 PE=1 SV=1	11.2435	111.244
P_Q3TWW8	Q3TWW8	16	9	385820	427505	Serine/arginine-rich splicing factor 6 OS=Mus musculus GN=Srsf6 PE=1 SV=1	10.8043	110.804
P_O35286	O35286	14	9	128294	141482	Pre-mRNA-splicing factor ATP-dependent RNA helicase DHX15 OS=Mus musculus GN=Dhx15 PE=1 SV=2	10.2795	110.28
P_Q8BP92	Q8BP92	20	9	518873	569354	Reticulocalbin-2 OS=Mus musculus GN=Rcn2 PE=1 SV=1	9.72897	109.729
P_Q91WK2	Q91WK2	15	9	175559	192491	Eukaryotic translation initiation factor 3 subunit H OS=Mus musculus GN=Eif3h PE=1 SV=1	9.64462	109.645
P_Q9CR16	Q9CR16	14	9	295996	323364	Peptidyl-prolyl cis-trans isomerase D OS=Mus musculus GN=Ppid PE=1 SV=3	9.24607	109.246
P_Q8BJU0	Q8BJU0	25	9	365308	397841	Small glutamine-rich tetratricopeptide repeat-containing protein alpha OS=Mus musculus GN=Sgta PE=1 SV=2	8.90564	108.906
P_Q7TQI3	Q7TQI3	19	9	302747	329125	Ubiquitin thioesterase OTUB1 OS=Mus musculus GN=Otub1 PE=1 SV=2	8.71289	108.713
P_P70699	P70699	14	9	184558	198838	Lysosomal alpha-glucosidase OS=Mus musculus GN=Gaa PE=1 SV=2	7.73741	107.737
P_Q8R180	Q8R180	18	9	340446	365536	ERO1-like protein alpha OS=Mus musculus GN=Ero1a PE=1 SV=2	7.36974	107.37
P_Q58A65	Q58A65	12	9	74397	79670	C-Jun-amino-terminal kinase-interacting protein 4 OS=Mus musculus GN=Spag9 PE=1 SV=2	7.08765	107.088
P_P28301	P28301	15	9	100258	107222	Protein-lysine 6-oxidase OS=Mus musculus GN=Lox PE=1 SV=1	6.94608	106.946
P_P12382	P12382	13	9	179915	190585	ATP-dependent 6-phosphofructokinase, liver type OS=Mus musculus GN=Pfkl PE=1 SV=4	5.93058	105.931
P_D3YZP9	D3YZP9	12	9	108313	114728	Coiled-coil domain-containing protein 6 OS=Mus musculus GN=Ccdc6 PE=1 SV=1	5.92265	105.923
P_Q60716	Q60716	17	9	185003	194943	Prolyl 4-hydroxylase subunit alpha-2 OS=Mus musculus GN=P4ha2 PE=1 SV=1	5.37289	105.373
P_Q9Z2X1	Q9Z2X1	15	9	649755	664719	Heterogeneous nuclear ribonucleoprotein F OS=Mus musculus GN=Hnrnpf PE=1 SV=3	2.30302	102.303
P_P55302	P55302	16	9	214901	218798	Alpha-2-macroglobulin receptor-associated protein OS=Mus musculus GN=Lrpap1 PE=1 SV=1	1.81339	101.813
P_P18242	P18242	14	9	357122	363453	Cathepsin D OS=Mus musculus GN=Ctsd PE=1 SV=1	1.77278	101.773
P_Q9JHJ0	Q9JHJ0	13	9	264749	268440	Tropomodulin-3 OS=Mus musculus GN=Tmod3 PE=1 SV=1	1.39415	101.394
P_P08228	P08228	28	9	1572041	1547243	Superoxide dismutase [Cu-Zn] OS=Mus musculus GN=Sod1 PE=1 SV=2	-1.57744	98.4226
P_P68254	P68254	27	9	726297	710682	14-3-3 protein theta OS=Mus musculus GN=Ywhaq PE=1 SV=1	-2.14995	97.8501
P_Q05816	Q05816	21	9	650974	619416	Fatty acid-binding protein, epidermal OS=Mus musculus GN=Fabp5 PE=1 SV=3	-4.84781	95.1522
P_Q64433	Q64433	20	9	3112732	2186988	10 kDa heat shock protein, mitochondrial OS=Mus musculus GN=Hspe1 PE=1 SV=2	-29.7406	70.2594
P_P12970	P12970	17	10	324222	426492	60S ribosomal protein L7a OS=Mus musculus GN=Rpl7a PE=1 SV=2	31.5432	131.543
P_Q02788	Q02788	14	10	117041	148511	Collagen alpha-2(VI) chain OS=Mus musculus GN=Col6a2 PE=1 SV=3	26.888	126.888
P_O55131	O55131	16	10	153990	194979	Septin-7 OS=Mus musculus GN=Sept7 PE=1 SV=1	26.618	126.618
P_P63325	P63325	26	10	676779	852540	40S ribosomal protein S10 OS=Mus musculus GN=Rps10 PE=1 SV=1	25.9702	125.97
P_Q05D44	Q05D44	13	10	97988	123055	Eukaryotic translation initiation factor 5B OS=Mus musculus GN=Eif5b PE=1 SV=2	25.5817	125.582
P_O08795	O08795	27	10	1112421	1393243	Glucosidase 2 subunit beta OS=Mus musculus GN=Prkcsh PE=1 SV=1	25.2442	125.244
P_Q9WVJ2	Q9WVJ2	23	10	417143	518964	26S proteasome non-ATPase regulatory subunit 13 OS=Mus musculus GN=Psmd13 PE=1 SV=1	24.4091	124.409
P_Q9QZE5	Q9QZE5	20	10	241493	298097	Coatomer subunit gamma-1 OS=Mus musculus GN=Copg1 PE=1 SV=1	23.4392	123.439
P_P42225	P42225	14	10	156902	193035	Signal transducer and activator of transcription 1 OS=Mus musculus GN=Stat1 PE=1 SV=1	23.029	123.029
P_P47713	P47713	15	10	232376	284901	Cytosolic phospholipase A2 OS=Mus musculus GN=Pla2g4a PE=1 SV=1	22.6035	122.603
P_Q6P542	Q6P542	15	10	126045	154271	ATP-binding cassette sub-family F member 1 OS=Mus musculus GN=Abcf1 PE=1 SV=1	22.3936	122.394
P_Q6Q899	Q6Q899	14	10	165530	202098	Probable ATP-dependent RNA helicase DDX58 OS=Mus musculus GN=Ddx58 PE=1 SV=2	22.0915	122.091
P_Q07076	Q07076	20	10	330077	402263	Annexin A7 OS=Mus musculus GN=Anxa7 PE=1 SV=2	21.8694	121.869
P_P28658	P28658	17	10	582917	705309	Ataxin-10 OS=Mus musculus GN=Atxn10 PE=1 SV=2	20.9965	120.996
P_P47857	P47857	14	10	140280	169571	ATP-dependent 6-phosphofructokinase, muscle type OS=Mus musculus GN=Pfkm PE=1 SV=3	20.8804	120.88
P_Q9QYR6	Q9QYR6	13	10	77919	93906	Microtubule-associated protein 1A OS=Mus musculus GN=Map1a PE=1 SV=2	20.5175	120.517
P_P46664	P46664	19	10	312372	373600	Adenylosuccinate synthetase isozyme 2 OS=Mus musculus GN=Adss PE=1 SV=2	19.601	119.601
P_P49718	P49718	15	10	111405	130875	DNA replication licensing factor MCM5 OS=Mus musculus GN=Mcm5 PE=1 SV=1	17.4768	117.477
P_Q9CZM2	Q9CZM2	18	10	658946	772898	60S ribosomal protein L15 OS=Mus musculus GN=Rpl15 PE=2 SV=4	17.2931	117.293
P_Q99PT1	Q99PT1	27	10	1846689	2163254	Rho GDP-dissociation inhibitor 1 OS=Mus musculus GN=Arhgdia PE=1 SV=3	17.1423	117.142
P_Q9CPV4	Q9CPV4	15	10	203846	238060	Glyoxalase domain-containing protein 4 OS=Mus musculus GN=Glod4 PE=1 SV=1	16.7842	116.784
P_Q6P1B1	Q6P1B1	17	10	266313	309547	Xaa-Pro aminopeptidase 1 OS=Mus musculus GN=Xpnpep1 PE=1 SV=1	16.2343	116.234
P_Q99LD4	Q99LD4	20	10	175171	203107	COP9 signalosome complex subunit 1 OS=Mus musculus GN=Gps1 PE=1 SV=1	15.9478	115.948
P_Q60865	Q60865	23	10	548440	635730	Caprin-1 OS=Mus musculus GN=Caprin1 PE=1 SV=2	15.9161	115.916
P_P53810	P53810	16	10	299239	346615	Phosphatidylinositol transfer protein alpha isoform OS=Mus musculus GN=Pitpna PE=1 SV=2	15.8322	115.832
P_Q920A5	Q920A5	22	10	697730	806668	Retinoid-inducible serine carboxypeptidase OS=Mus musculus GN=Scpep1 PE=1 SV=2	15.6132	115.613
P_P52293	P52293	12	10	131744	152290	Importin subunit alpha-1 OS=Mus musculus GN=Kpna2 PE=1 SV=2	15.5954	115.595
P_P26040	P26040	15	10	211169	242184	Ezrin OS=Mus musculus GN=Ezr PE=1 SV=3	14.6873	114.687
P_Q99020	Q99020	14	10	490359	557591	Heterogeneous nuclear ribonucleoprotein A/B OS=Mus musculus GN=Hnrnpab PE=1 SV=1	13.7108	113.711
P_Q6NZB0	Q6NZB0	17	10	348989	393849	DnaJ homolog subfamily C member 8 OS=Mus musculus GN=Dnajc8 PE=1 SV=2	12.8543	112.854
P_Q9WUD1	Q9WUD1	13	10	199764	225155	STIP1 homology and U box-containing protein 1 OS=Mus musculus GN=Stub1 PE=1 SV=1	12.7105	112.71
P_P35700	P35700	35	10	3062272	3445371	Peroxiredoxin-1 OS=Mus musculus GN=Prdx1 PE=1 SV=1	12.5103	112.51
P_O08585	O08585	18	10	842107	946123	Clathrin light chain A OS=Mus musculus GN=Clta PE=1 SV=2	12.3519	112.352
P_Q61655	Q61655	14	10	123270	138467	ATP-dependent RNA helicase DDX19A OS=Mus musculus GN=Ddx19a PE=1 SV=2	12.3282	112.328
P_Q9DBR7	Q9DBR7	17	10	136724	151043	Protein phosphatase 1 regulatory subunit 12A OS=Mus musculus GN=Ppp1r12a PE=1 SV=2	10.4729	110.473
P_P14206	P14206	20	10	632284	695869	40S ribosomal protein SA OS=Mus musculus GN=Rpsa PE=1 SV=4	10.0564	110.056
P_Q9Z1T1	Q9Z1T1	15	10	103848	113804	AP-3 complex subunit beta-1 OS=Mus musculus GN=Ap3b1 PE=1 SV=2	9.58709	109.587
P_P80317	P80317	25	10	1331779	1457512	T-complex protein 1 subunit zeta OS=Mus musculus GN=Cct6a PE=1 SV=3	9.44098	109.441
P_Q9CQ65	Q9CQ65	19	10	524141	572692	S-methyl-5'-thioadenosine phosphorylase OS=Mus musculus GN=Mtap PE=1 SV=1	9.26297	109.263
P_P42227	P42227	15	10	164726	179899	Signal transducer and activator of transcription 3 OS=Mus musculus GN=Stat3 PE=1 SV=2	9.21105	109.211
P_Q9Z1D1	Q9Z1D1	20	10	408512	445197	Eukaryotic translation initiation factor 3 subunit G OS=Mus musculus GN=Eif3g PE=1 SV=2	8.98015	108.98
P_Q0GNC1	Q0GNC1	15	10	188678	204296	Inverted formin-2 OS=Mus musculus GN=Inf2 PE=1 SV=1	8.27759	108.278
P_Q9DBJ1	Q9DBJ1	27	10	726042	736857	Phosphoglycerate mutase 1 OS=Mus musculus GN=Pgam1 PE=1 SV=3	1.48958	101.49
P_Q3UMU9	Q3UMU9	20	10	147835	147964	Hepatoma-derived growth factor-related protein 2 OS=Mus musculus GN=Hdgfl2 PE=1 SV=1	0.0872594	100.087
P_Q8JZK9	Q8JZK9	22	10	585911	577867	Hydroxymethylglutaryl-CoA synthase, cytoplasmic OS=Mus musculus GN=Hmgcs1 PE=1 SV=1	-1.3729	98.6271
P_O54724	O54724	18	10	248991	237701	Caveolae-associated protein 1 OS=Mus musculus GN=Cavin1 PE=1 SV=1	-4.5343	95.4657
P_Q6IRU2	Q6IRU2	25	11	2303398	2944598	Tropomyosin alpha-4 chain OS=Mus musculus GN=Tpm4 PE=1 SV=3	27.8371	127.837
P_P97371	P97371	24	11	499089	627832	Proteasome activator complex subunit 1 OS=Mus musculus GN=Psme1 PE=1 SV=2	25.7956	125.796
P_P25444	P25444	28	11	1315208	1639512	40S ribosomal protein S2 OS=Mus musculus GN=Rps2 PE=1 SV=3	24.658	124.658
P_Q80UG5	Q80UG5	14	11	75714	93322	Septin-9 OS=Mus musculus GN=Sept9 PE=1 SV=1	23.2559	123.256
P_Q8K1J6	Q8K1J6	16	11	228282	280689	CCA tRNA nucleotidyltransferase 1, mitochondrial OS=Mus musculus GN=Trnt1 PE=1 SV=1	22.9571	122.957
P_P70698	P70698	18	11	347512	424968	CTP synthase 1 OS=Mus musculus GN=Ctps1 PE=1 SV=2	22.2887	122.289
P_Q9WUA2	Q9WUA2	18	11	215450	260733	Phenylalanine--tRNA ligase beta subunit OS=Mus musculus GN=Farsb PE=1 SV=2	21.0179	121.018
P_Q9QUM9	Q9QUM9	21	11	812917	979649	Proteasome subunit alpha type-6 OS=Mus musculus GN=Psma6 PE=1 SV=1	20.5103	120.51
P_Q64674	Q64674	17	11	740789	888167	Spermidine synthase OS=Mus musculus GN=Srm PE=1 SV=1	19.8947	119.895
P_P07742	P07742	17	11	320143	381180	Ribonucleoside-diphosphate reductase large subunit OS=Mus musculus GN=Rrm1 PE=1 SV=2	19.0655	119.066
P_Q7TSV4	Q7TSV4	18	11	169545	201401	Phosphoglucomutase-2 OS=Mus musculus GN=Pgm2 PE=1 SV=1	18.7891	118.789
P_Q99PG2	Q99PG2	17	11	160691	190871	Opioid growth factor receptor OS=Mus musculus GN=Ogfr PE=1 SV=1	18.7814	118.781
P_Q6PB44	Q6PB44	18	11	91415	108405	Tyrosine-protein phosphatase non-receptor type 23 OS=Mus musculus GN=Ptpn23 PE=1 SV=2	18.5856	118.586
P_P47962	P47962	19	11	366559	434380	60S ribosomal protein L5 OS=Mus musculus GN=Rpl5 PE=1 SV=3	18.5021	118.502
P_P63158	P63158	29	11	815909	962018	High mobility group protein B1 OS=Mus musculus GN=Hmgb1 PE=1 SV=2	17.9075	117.908
P_Q9JLJ2	Q9JLJ2	21	11	503314	589855	4-trimethylaminobutyraldehyde dehydrogenase OS=Mus musculus GN=Aldh9a1 PE=1 SV=1	17.1942	117.194
P_P10126	P10126	35	11	3577669	4183008	Elongation factor 1-alpha 1 OS=Mus musculus GN=Eef1a1 PE=1 SV=3	16.9199	116.92
P_Q61024	Q61024	22	11	462989	540124	Asparagine synthetase [glutamine-hydrolyzing] OS=Mus musculus GN=Asns PE=1 SV=3	16.6602	116.66
P_Q3TW96	Q3TW96	17	11	389316	452127	UDP-N-acetylhexosamine pyrophosphorylase-like protein 1 OS=Mus musculus GN=Uap1l1 PE=1 SV=1	16.1337	116.134
P_O70400	O70400	16	11	138496	160683	PDZ and LIM domain protein 1 OS=Mus musculus GN=Pdlim1 PE=1 SV=4	16.02	116.02
P_Q9EPU0	Q9EPU0	16	11	77728	90170	Regulator of nonsense transcripts 1 OS=Mus musculus GN=Upf1 PE=1 SV=2	16.0071	116.007
P_Q9JK81	Q9JK81	16	11	206107	238743	UPF0160 protein MYG1, mitochondrial OS=Mus musculus GN=Myg1 PE=1 SV=1	15.8345	115.834
P_Q6PAM1	Q6PAM1	13	11	57969	67080	Alpha-taxilin OS=Mus musculus GN=Txlna PE=1 SV=1	15.717	115.717
P_Q99LF4	Q99LF4	16	11	156660	180480	tRNA-splicing ligase RtcB homolog OS=Mus musculus GN=Rtcb PE=1 SV=1	15.2049	115.205
P_O70435	O70435	23	11	637291	716395	Proteasome subunit alpha type-3 OS=Mus musculus GN=Psma3 PE=1 SV=3	12.4125	112.413
P_Q920E5	Q920E5	33	11	1180253	1325228	Farnesyl pyrophosphate synthase OS=Mus musculus GN=Fdps PE=1 SV=1	12.2834	112.283
P_Q76MZ3	Q76MZ3	20	11	556541	623275	Serine/threonine-protein phosphatase 2A 65 kDa regulatory subunit A alpha isoform OS=Mus musculus GN=Ppp2r1a PE=1 SV=3	11.9909	111.991
P_Q61081	Q61081	23	11	617303	687022	Hsp90 co-chaperone Cdc37 OS=Mus musculus GN=Cdc37 PE=1 SV=1	11.2941	111.294
P_P28352	P28352	17	11	194974	216911	DNA-(apurinic or apyrimidinic site) lyase OS=Mus musculus GN=Apex1 PE=1 SV=2	11.2512	111.251
P_P49717	P49717	19	11	237529	264096	DNA replication licensing factor MCM4 OS=Mus musculus GN=Mcm4 PE=1 SV=1	11.1847	111.185
P_P50516	P50516	18	11	337649	372877	V-type proton ATPase catalytic subunit A OS=Mus musculus GN=Atp6v1a PE=1 SV=2	10.4333	110.433
P_Q91WG2	Q91WG2	17	11	132562	145770	Rab GTPase-binding effector protein 2 OS=Mus musculus GN=Rabep2 PE=1 SV=3	9.96364	109.964
P_Q99L45	Q99L45	20	11	335803	368405	Eukaryotic translation initiation factor 2 subunit 2 OS=Mus musculus GN=Eif2s2 PE=1 SV=1	9.70867	109.709
P_P11440	P11440	22	11	404060	441900	Cyclin-dependent kinase 1 OS=Mus musculus GN=Cdk1 PE=1 SV=3	9.36495	109.365
P_Q8BHG1	Q8BHG1	15	11	121644	132879	Nardilysin OS=Mus musculus GN=Nrdc PE=1 SV=1	9.23597	109.236
P_Q80X50	Q80X50	21	11	194883	210320	Ubiquitin-associated protein 2-like OS=Mus musculus GN=Ubap2l PE=1 SV=1	7.92116	107.921
P_Q62318	Q62318	15	11	182364	192464	Transcription intermediary factor 1-beta OS=Mus musculus GN=Trim28 PE=1 SV=3	5.53837	105.538
P_Q07797	Q07797	17	11	591375	623509	Galectin-3-binding protein OS=Mus musculus GN=Lgals3bp PE=1 SV=1	5.43378	105.434
P_Q9WV92	Q9WV92	18	11	141771	147961	Band 4.1-like protein 3 OS=Mus musculus GN=Epb41l3 PE=1 SV=1	4.3662	104.366
P_P61759	P61759	20	11	384030	398764	Prefoldin subunit 3 OS=Mus musculus GN=Vbp1 PE=1 SV=2	3.83668	103.837
P_P58871	P58871	17	11	67410	69697	182 kDa tankyrase-1-binding protein OS=Mus musculus GN=Tnks1bp1 PE=1 SV=2	3.39267	103.393
P_Q9QZL0	Q9QZL0	14	11	119015	120708	Receptor-interacting serine/threonine-protein kinase 3 OS=Mus musculus GN=Ripk3 PE=1 SV=2	1.42251	101.423
P_P02468	P02468	15	11	201616	204048	Laminin subunit gamma-1 OS=Mus musculus GN=Lamc1 PE=1 SV=2	1.20625	101.206
P_Q3UZ39	Q3UZ39	19	11	188568	181854	Leucine-rich repeat flightless-interacting protein 1 OS=Mus musculus GN=Lrrfip1 PE=1 SV=2	-3.56052	96.4395
P_Q9CZU6	Q9CZU6	21	11	453082	390839	Citrate synthase, mitochondrial OS=Mus musculus GN=Cs PE=1 SV=1	-13.7377	86.2623
P_P14148	P14148	28	12	777082	1085205	60S ribosomal protein L7 OS=Mus musculus GN=Rpl7 PE=1 SV=2	39.6513	139.651
P_Q9JII6	Q9JII6	23	12	404230	544061	Alcohol dehydrogenase [NADP(+)] OS=Mus musculus GN=Akr1a1 PE=1 SV=3	34.5919	134.592
P_Q6ZWN5	Q6ZWN5	21	12	1242078	1637577	40S ribosomal protein S9 OS=Mus musculus GN=Rps9 PE=1 SV=3	31.8417	131.842
P_Q9Z1F9	Q9Z1F9	25	12	501447	635283	SUMO-activating enzyme subunit 2 OS=Mus musculus GN=Uba2 PE=1 SV=1	26.69	126.69
P_O55234	O55234	22	12	699069	883607	Proteasome subunit beta type-5 OS=Mus musculus GN=Psmb5 PE=1 SV=3	26.3977	126.398
P_P14152	P14152	22	12	763724	965168	Malate dehydrogenase, cytoplasmic OS=Mus musculus GN=Mdh1 PE=1 SV=3	26.3765	126.377
P_Q7TMK9	Q7TMK9	22	12	405353	500876	Heterogeneous nuclear ribonucleoprotein Q OS=Mus musculus GN=Syncrip PE=1 SV=2	23.5654	123.565
P_P22437	P22437	22	12	614595	758198	Prostaglandin G/H synthase 1 OS=Mus musculus GN=Ptgs1 PE=1 SV=1	23.3655	123.365
P_P47911	P47911	25	12	945924	1165870	60S ribosomal protein L6 OS=Mus musculus GN=Rpl6 PE=1 SV=3	23.252	123.252
P_Q8K1M6	Q8K1M6	15	12	123209	151289	Dynamin-1-like protein OS=Mus musculus GN=Dnm1l PE=1 SV=2	22.7905	122.791
P_Q68FL6	Q68FL6	20	12	247304	301042	Methionine--tRNA ligase, cytoplasmic OS=Mus musculus GN=Mars PE=1 SV=1	21.7295	121.73
P_Q8BML9	Q8BML9	20	12	214449	260036	Glutamine--tRNA ligase OS=Mus musculus GN=Qars PE=1 SV=1	21.2577	121.258
P_Q8C1A5	Q8C1A5	18	12	184453	222640	Thimet oligopeptidase OS=Mus musculus GN=Thop1 PE=1 SV=1	20.7028	120.703
P_P62196	P62196	19	12	322133	387432	26S proteasome regulatory subunit 8 OS=Mus musculus GN=Psmc5 PE=1 SV=1	20.2708	120.271
P_P14869	P14869	27	12	1351496	1604248	60S acidic ribosomal protein P0 OS=Mus musculus GN=Rplp0 PE=1 SV=3	18.7016	118.702
P_P26043	P26043	18	12	315860	374794	Radixin OS=Mus musculus GN=Rdx PE=1 SV=3	18.6583	118.658
P_P21550	P21550	21	12	648973	769963	Beta-enolase OS=Mus musculus GN=Eno3 PE=1 SV=3	18.6433	118.643
P_P46471	P46471	22	12	465958	551225	26S proteasome regulatory subunit 7 OS=Mus musculus GN=Psmc2 PE=1 SV=5	18.2993	118.299
P_Q9CZ30	Q9CZ30	17	12	416785	492465	Obg-like ATPase 1 OS=Mus musculus GN=Ola1 PE=1 SV=1	18.158	118.158
P_Q5SW19	Q5SW19	15	12	121339	143206	Clustered mitochondria protein homolog OS=Mus musculus GN=Cluh PE=1 SV=2	18.0214	118.021
P_O54988	O54988	15	12	132616	155684	STE20-like serine/threonine-protein kinase OS=Mus musculus GN=Slk PE=1 SV=2	17.3946	117.395
P_P10493	P10493	17	12	112696	132000	Nidogen-1 OS=Mus musculus GN=Nid1 PE=1 SV=2	17.1293	117.129
P_Q8BG32	Q8BG32	20	12	533160	623518	26S proteasome non-ATPase regulatory subunit 11 OS=Mus musculus GN=Psmd11 PE=1 SV=3	16.9476	116.948
P_P32921	P32921	18	12	311939	363825	Tryptophan--tRNA ligase, cytoplasmic OS=Mus musculus GN=Wars PE=1 SV=2	16.6334	116.633
P_O08709	O08709	27	12	1211197	1410093	Peroxiredoxin-6 OS=Mus musculus GN=Prdx6 PE=1 SV=3	16.4214	116.421
P_P40124	P40124	19	12	280487	326418	Adenylyl cyclase-associated protein 1 OS=Mus musculus GN=Cap1 PE=1 SV=4	16.3754	116.375
P_P70398	P70398	17	12	157768	182775	Probable ubiquitin carboxyl-terminal hydrolase FAF-X OS=Mus musculus GN=Usp9x PE=1 SV=2	15.8505	115.85
P_Q8BY87	Q8BY87	21	12	145724	168753	Ubiquitin carboxyl-terminal hydrolase 47 OS=Mus musculus GN=Usp47 PE=1 SV=2	15.8032	115.803
P_P61222	P61222	20	12	321556	372080	ATP-binding cassette sub-family E member 1 OS=Mus musculus GN=Abce1 PE=1 SV=1	15.7123	115.712
P_O09131	O09131	28	12	1152317	1332666	Glutathione S-transferase omega-1 OS=Mus musculus GN=Gsto1 PE=1 SV=2	15.651	115.651
P_P62962	P62962	39	12	1800539	2081334	Profilin-1 OS=Mus musculus GN=Pfn1 PE=1 SV=2	15.5951	115.595
P_Q8BH97	Q8BH97	29	12	734725	846452	Reticulocalbin-3 OS=Mus musculus GN=Rcn3 PE=1 SV=1	15.2066	115.207
P_Q7TQH0	Q7TQH0	18	12	153155	171380	Ataxin-2-like protein OS=Mus musculus GN=Atxn2l PE=1 SV=1	11.8997	111.9
P_Q8R1F1	Q8R1F1	18	12	334074	371259	Niban-like protein 1 OS=Mus musculus GN=Fam129b PE=1 SV=2	11.1308	111.131
P_Q8C166	Q8C166	21	12	594047	660141	Copine-1 OS=Mus musculus GN=Cpne1 PE=1 SV=1	11.1261	111.126
P_Q8C0E3	Q8C0E3	20	12	150033	165824	Tripartite motif-containing protein 47 OS=Mus musculus GN=Trim47 PE=1 SV=2	10.525	110.525
P_Q91VI7	Q91VI7	28	12	592704	652009	Ribonuclease inhibitor OS=Mus musculus GN=Rnh1 PE=1 SV=1	10.0058	110.006
P_P54775	P54775	19	12	385995	424280	26S proteasome regulatory subunit 6B OS=Mus musculus GN=Psmc4 PE=1 SV=2	9.91852	109.919
P_P06801	P06801	16	12	357420	387631	NADP-dependent malic enzyme OS=Mus musculus GN=Me1 PE=1 SV=2	8.45252	108.453
P_A2AWA9	A2AWA9	18	12	123088	128319	Rab GTPase-activating protein 1 OS=Mus musculus GN=Rabgap1 PE=1 SV=1	4.24981	104.25
P_P10605	P10605	31	12	458584	475816	Cathepsin B OS=Mus musculus GN=Ctsb PE=1 SV=2	3.75765	103.758
P_Q6PDM2	Q6PDM2	26	12	653841	677505	Serine/arginine-rich splicing factor 1 OS=Mus musculus GN=Srsf1 PE=1 SV=3	3.61923	103.619
P_Q05186	Q05186	32	12	1036343	1066900	Reticulocalbin-1 OS=Mus musculus GN=Rcn1 PE=1 SV=1	2.94854	102.949
P_P16045	P16045	99	12	5132978	5158990	Galectin-1 OS=Mus musculus GN=Lgals1 PE=1 SV=3	0.506762	100.507
P_Q62418	Q62418	18	12	239700	235683	Drebrin-like protein OS=Mus musculus GN=Dbnl PE=1 SV=2	-1.67584	98.3242
P_P11276	P11276	21	12	359666	349786	Fibronectin OS=Mus musculus GN=Fn1 PE=1 SV=4	-2.74699	97.253
P_P37889	P37889	21	12	328627	311366	Fibulin-2 OS=Mus musculus GN=Fbln2 PE=1 SV=2	-5.25246	94.7475
P_P27659	P27659	24	13	772954	996365	60S ribosomal protein L3 OS=Mus musculus GN=Rpl3 PE=1 SV=3	28.9035	128.904
P_P60229	P60229	25	13	209331	263678	Eukaryotic translation initiation factor 3 subunit E OS=Mus musculus GN=Eif3e PE=1 SV=1	25.9622	125.962
P_O08788	O08788	19	13	130077	162943	Dynactin subunit 1 OS=Mus musculus GN=Dctn1 PE=1 SV=3	25.2666	125.267
P_Q8QZY1	Q8QZY1	22	13	246102	303072	Eukaryotic translation initiation factor 3 subunit L OS=Mus musculus GN=Eif3l PE=1 SV=1	23.1489	123.149
P_Q9Z1Z0	Q9Z1Z0	18	13	254895	312850	General vesicular transport factor p115 OS=Mus musculus GN=Uso1 PE=1 SV=2	22.7368	122.737
P_Q61768	Q61768	18	13	117716	141668	Kinesin-1 heavy chain OS=Mus musculus GN=Kif5b PE=1 SV=3	20.3473	120.347
P_Q61035	Q61035	23	13	399305	475635	Histidine--tRNA ligase, cytoplasmic OS=Mus musculus GN=Hars PE=1 SV=2	19.1157	119.116
P_Q99JI4	Q99JI4	22	13	508685	605185	26S proteasome non-ATPase regulatory subunit 6 OS=Mus musculus GN=Psmd6 PE=1 SV=1	18.9705	118.97
P_Q9CQC6	Q9CQC6	23	13	779417	920555	Basic leucine zipper and W2 domain-containing protein 1 OS=Mus musculus GN=Bzw1 PE=1 SV=1	18.1082	118.108
P_P97310	P97310	20	13	209504	247220	DNA replication licensing factor MCM2 OS=Mus musculus GN=Mcm2 PE=1 SV=3	18.0025	118.003
P_P46061	P46061	21	13	295614	340034	Ran GTPase-activating protein 1 OS=Mus musculus GN=Rangap1 PE=1 SV=2	15.0264	115.026
P_Q91VK1	Q91VK1	20	13	238100	273842	Basic leucine zipper and W2 domain-containing protein 2 OS=Mus musculus GN=Bzw2 PE=1 SV=1	15.0113	115.011
P_Q00612	Q00612	24	13	877085	994432	Glucose-6-phosphate 1-dehydrogenase X OS=Mus musculus GN=G6pdx PE=1 SV=3	13.3792	113.379
P_Q91W50	Q91W50	21	13	244156	275322	Cold shock domain-containing protein E1 OS=Mus musculus GN=Csde1 PE=1 SV=1	12.7648	112.765
P_Q3UM45	Q3UM45	20	13	321656	362584	Protein phosphatase 1 regulatory subunit 7 OS=Mus musculus GN=Ppp1r7 PE=1 SV=2	12.7242	112.724
P_P24547	P24547	23	13	573570	642008	Inosine-5'-monophosphate dehydrogenase 2 OS=Mus musculus GN=Impdh2 PE=1 SV=2	11.9319	111.932
P_P62192	P62192	22	13	424684	472925	26S proteasome regulatory subunit 4 OS=Mus musculus GN=Psmc1 PE=1 SV=1	11.3593	111.359
P_Q9R1T2	Q9R1T2	26	13	441650	485946	SUMO-activating enzyme subunit 1 OS=Mus musculus GN=Sae1 PE=1 SV=1	10.0297	110.03
P_Q9Z247	Q9Z247	32	13	1230903	1312252	Peptidyl-prolyl cis-trans isomerase FKBP9 OS=Mus musculus GN=Fkbp9 PE=1 SV=1	6.60889	106.609
P_Q9QZD9	Q9QZD9	25	13	371190	393581	Eukaryotic translation initiation factor 3 subunit I OS=Mus musculus GN=Eif3i PE=1 SV=1	6.03222	106.032
P_Q62523	Q62523	32	13	407584	401850	Zyxin OS=Mus musculus GN=Zyx PE=1 SV=2	-1.40683	98.5932
P_P05202	P05202	25	13	667727	644154	Aspartate aminotransferase, mitochondrial OS=Mus musculus GN=Got2 PE=1 SV=1	-3.53034	96.4697
P_P18760	P18760	38	13	3300555	3153127	Cofilin-1 OS=Mus musculus GN=Cfl1 PE=1 SV=3	-4.46676	95.5332
P_P35564	P35564	20	13	689360	365369	Calnexin OS=Mus musculus GN=Canx PE=1 SV=1	-46.9988	53.0012
P_P68040	P68040	32	14	1341417	1664108	Receptor of activated protein C kinase 1 OS=Mus musculus GN=Rack1 PE=1 SV=3	24.056	124.056
P_Q8BP47	Q8BP47	27	14	708297	875010	Asparagine--tRNA ligase, cytoplasmic OS=Mus musculus GN=Nars PE=1 SV=2	23.5372	123.537
P_Q1HFZ0	Q1HFZ0	20	14	249166	307365	tRNA (cytosine(34)-C(5))-methyltransferase OS=Mus musculus GN=Nsun2 PE=1 SV=2	23.3575	123.358
P_Q6NZC7	Q6NZC7	27	14	323310	384373	SEC23-interacting protein OS=Mus musculus GN=Sec23ip PE=1 SV=2	18.8868	118.887
P_Q9JIF7	Q9JIF7	23	14	356944	422825	Coatomer subunit beta OS=Mus musculus GN=Copb1 PE=1 SV=1	18.457	118.457
P_Q8JZQ9	Q8JZQ9	26	14	478368	559591	Eukaryotic translation initiation factor 3 subunit B OS=Mus musculus GN=Eif3b PE=1 SV=1	16.9792	116.979
P_Q9JMH6	Q9JMH6	28	14	610939	713168	Thioredoxin reductase 1, cytoplasmic OS=Mus musculus GN=Txnrd1 PE=1 SV=3	16.7331	116.733
P_Q8BK64	Q8BK64	26	14	897861	1045409	Activator of 90 kDa heat shock protein ATPase homolog 1 OS=Mus musculus GN=Ahsa1 PE=1 SV=2	16.4333	116.433
P_Q9CX34	Q9CX34	23	14	397500	457335	Protein SGT1 homolog OS=Mus musculus GN=Sugt1 PE=1 SV=3	15.0528	115.053
P_O08553	O08553	28	14	748281	858235	Dihydropyrimidinase-related protein 2 OS=Mus musculus GN=Dpysl2 PE=1 SV=2	14.6942	114.694
P_O35639	O35639	37	14	989103	1120013	Annexin A3 OS=Mus musculus GN=Anxa3 PE=1 SV=4	13.2352	113.235
P_Q9DCL9	Q9DCL9	20	14	497015	561137	Multifunctional protein ADE2 OS=Mus musculus GN=Paics PE=1 SV=4	12.9014	112.901
P_Q9DBT5	Q9DBT5	25	14	182271	205049	AMP deaminase 2 OS=Mus musculus GN=Ampd2 PE=1 SV=1	12.4968	112.497
P_Q99KJ8	Q99KJ8	29	14	515302	579307	Dynactin subunit 2 OS=Mus musculus GN=Dctn2 PE=1 SV=3	12.4209	112.421
P_Q61881	Q61881	20	14	205328	229623	DNA replication licensing factor MCM7 OS=Mus musculus GN=Mcm7 PE=1 SV=1	11.8323	111.832
P_P17918	P17918	29	14	1694034	1886693	Proliferating cell nuclear antigen OS=Mus musculus GN=Pcna PE=1 SV=2	11.3728	111.373
P_Q3TLH4	Q3TLH4	19	14	121454	132633	Protein PRRC2C OS=Mus musculus GN=Prrc2c PE=1 SV=3	9.20431	109.204
P_P48036	P48036	38	14	3154089	3425306	Annexin A5 OS=Mus musculus GN=Anxa5 PE=1 SV=1	8.5989	108.599
P_P83741	P83741	19	14	112253	120573	Serine/threonine-protein kinase WNK1 OS=Mus musculus GN=Wnk1 PE=1 SV=2	7.41183	107.412
P_Q9JMA1	Q9JMA1	22	14	336241	356843	Ubiquitin carboxyl-terminal hydrolase 14 OS=Mus musculus GN=Usp14 PE=1 SV=3	6.12715	106.127
P_Q922R8	Q922R8	24	14	1362376	1445251	Protein disulfide-isomerase A6 OS=Mus musculus GN=Pdia6 PE=1 SV=3	6.08312	106.083
P_Q9JLV1	Q9JLV1	28	14	284886	301489	BAG family molecular chaperone regulator 3 OS=Mus musculus GN=Bag3 PE=1 SV=2	5.82795	105.828
P_P05064	P05064	37	14	1721777	1815262	Fructose-bisphosphate aldolase A OS=Mus musculus GN=Aldoa PE=1 SV=2	5.42956	105.43
P_Q99L47	Q99L47	35	14	3393964	3562411	Hsc70-interacting protein OS=Mus musculus GN=St13 PE=1 SV=1	4.96313	104.963
P_Q99PL5	Q99PL5	17	14	205098	199540	Ribosome-binding protein 1 OS=Mus musculus GN=Rrbp1 PE=1 SV=2	-2.70992	97.2901
P_Q61792	Q61792	29	14	665848	619494	LIM and SH3 domain protein 1 OS=Mus musculus GN=Lasp1 PE=1 SV=1	-6.96165	93.0384
P_Q91YE6	Q91YE6	26	15	551445	684579	Importin-9 OS=Mus musculus GN=Ipo9 PE=1 SV=3	24.1428	124.143
P_P13439	P13439	27	15	548127	658620	Uridine 5'-monophosphate synthase OS=Mus musculus GN=Umps PE=1 SV=3	20.1583	120.158
P_Q5XJY5	Q5XJY5	27	15	404064	481646	Coatomer subunit delta OS=Mus musculus GN=Arcn1 PE=1 SV=2	19.2004	119.2
P_Q64737	Q64737	24	15	341119	406154	Trifunctional purine biosynthetic protein adenosine-3 OS=Mus musculus GN=Gart PE=1 SV=3	19.0652	119.065
P_Q9CPY7	Q9CPY7	27	15	397618	467548	Cytosol aminopeptidase OS=Mus musculus GN=Lap3 PE=1 SV=3	17.5872	117.587
P_P97311	P97311	30	15	461701	528368	DNA replication licensing factor MCM6 OS=Mus musculus GN=Mcm6 PE=1 SV=1	14.4394	114.439
P_P17742	P17742	42	15	6584851	7517551	Peptidyl-prolyl cis-trans isomerase A OS=Mus musculus GN=Ppia PE=1 SV=2	14.1643	114.164
P_Q920B9	Q920B9	24	15	211394	239338	FACT complex subunit SPT16 OS=Mus musculus GN=Supt16h PE=1 SV=2	13.2189	113.219
P_Q04857	Q04857	29	15	288808	326209	Collagen alpha-1(VI) chain OS=Mus musculus GN=Col6a1 PE=1 SV=1	12.9501	112.95
P_P27612	P27612	28	15	319000	360144	Phospholipase A-2-activating protein OS=Mus musculus GN=Plaa PE=1 SV=4	12.8978	112.898
P_Q91W90	Q91W90	32	15	1519187	1714365	Thioredoxin domain-containing protein 5 OS=Mus musculus GN=Txndc5 PE=1 SV=2	12.8475	112.848
P_Q9WVA4	Q9WVA4	48	15	2005992	2198629	Transgelin-2 OS=Mus musculus GN=Tagln2 PE=1 SV=4	9.60308	109.603
P_Q4VAA2	Q4VAA2	26	15	900680	983969	Protein CDV3 OS=Mus musculus GN=Cdv3 PE=1 SV=2	9.24735	109.247
P_P48678	P48678	25	15	334029	355526	Prelamin-A/C OS=Mus musculus GN=Lmna PE=1 SV=2	6.43567	106.436
P_Q60715	Q60715	32	15	767013	792627	Prolyl 4-hydroxylase subunit alpha-1 OS=Mus musculus GN=P4ha1 PE=1 SV=2	3.33945	103.339
P_P17751	P17751	42	15	3022787	3010657	Triosephosphate isomerase OS=Mus musculus GN=Tpi1 PE=1 SV=4	-0.401285	99.5987
P_O70318	O70318	25	15	97564	88538	Band 4.1-like protein 2 OS=Mus musculus GN=Epb41l2 PE=1 SV=2	-9.25136	90.7486
P_Q61937	Q61937	30	15	2785704	2476565	Nucleophosmin OS=Mus musculus GN=Npm1 PE=1 SV=1	-11.0973	88.9027
P_Q93092	Q93092	36	16	1208538	1525608	Transaldolase OS=Mus musculus GN=Taldo1 PE=1 SV=2	26.2358	126.236
P_P97429	P97429	31	16	895986	1075222	Annexin A4 OS=Mus musculus GN=Anxa4 PE=1 SV=4	20.0043	120.004
P_P50580	P50580	31	16	822864	983472	Proliferation-associated protein 2G4 OS=Mus musculus GN=Pa2g4 PE=1 SV=3	19.5182	119.518
P_P62702	P62702	32	16	1277456	1518716	40S ribosomal protein S4, X isoform OS=Mus musculus GN=Rps4x PE=1 SV=2	18.886	118.886
P_A2AN08	A2AN08	21	16	181265	214461	E3 ubiquitin-protein ligase UBR4 OS=Mus musculus GN=Ubr4 PE=1 SV=1	18.3135	118.314
P_Q9D8W5	Q9D8W5	23	16	384229	452861	26S proteasome non-ATPase regulatory subunit 12 OS=Mus musculus GN=Psmd12 PE=1 SV=4	17.8623	117.862
P_Q6ZWX6	Q6ZWX6	30	16	673102	790123	Eukaryotic translation initiation factor 2 subunit 1 OS=Mus musculus GN=Eif2s1 PE=1 SV=3	17.3853	117.385
P_Q9EPL8	Q9EPL8	29	16	400331	466751	Importin-7 OS=Mus musculus GN=Ipo7 PE=1 SV=2	16.5913	116.591
P_Q6P5F9	Q6P5F9	25	16	222135	257810	Exportin-1 OS=Mus musculus GN=Xpo1 PE=1 SV=1	16.0601	116.06
P_Q99MN1	Q99MN1	29	16	849589	982464	Lysine--tRNA ligase OS=Mus musculus GN=Kars PE=1 SV=1	15.6399	115.64
P_Q8R1B4	Q8R1B4	28	16	275197	316624	Eukaryotic translation initiation factor 3 subunit C OS=Mus musculus GN=Eif3c PE=1 SV=1	15.0536	115.054
P_Q9D0F9	Q9D0F9	31	16	525583	604513	Phosphoglucomutase-1 OS=Mus musculus GN=Pgm1 PE=1 SV=4	15.0176	115.018
P_P32067	P32067	22	16	642881	733913	Lupus La protein homolog OS=Mus musculus GN=Ssb PE=1 SV=1	14.16	114.16
P_P11983	P11983	30	16	1002506	1138765	T-complex protein 1 subunit alpha OS=Mus musculus GN=Tcp1 PE=1 SV=3	13.5918	113.592
P_Q62384	Q62384	26	16	362634	404308	Zinc finger protein ZPR1 OS=Mus musculus GN=Zpr1 PE=1 SV=1	11.492	111.492
P_Q9D819	Q9D819	32	16	1403318	1560081	Inorganic pyrophosphatase OS=Mus musculus GN=Ppa1 PE=1 SV=1	11.1709	111.171
P_P61979	P61979	28	16	552645	606182	Heterogeneous nuclear ribonucleoprotein K OS=Mus musculus GN=Hnrnpk PE=1 SV=1	9.68741	109.687
P_P06151	P06151	42	16	3023772	3226154	L-lactate dehydrogenase A chain OS=Mus musculus GN=Ldha PE=1 SV=3	6.69303	106.693
P_Q01149	Q01149	25	16	288994	270890	Collagen alpha-2(I) chain OS=Mus musculus GN=Col1a2 PE=1 SV=2	-6.26449	93.7355
P_P08249	P08249	27	16	610340	475187	Malate dehydrogenase, mitochondrial OS=Mus musculus GN=Mdh2 PE=1 SV=3	-22.1439	77.8561
P_P63038	P63038	36	16	1400596	1066378	60 kDa heat shock protein, mitochondrial OS=Mus musculus GN=Hspd1 PE=1 SV=1	-23.8626	76.1374
P_P97351	P97351	35	17	1178600	1450379	40S ribosomal protein S3a OS=Mus musculus GN=Rps3a PE=1 SV=3	23.0595	123.059
P_P62334	P62334	30	17	563703	687184	26S proteasome regulatory subunit 10B OS=Mus musculus GN=Psmc6 PE=1 SV=1	21.9053	121.905
P_P62908	P62908	36	17	1814463	2209336	40S ribosomal protein S3 OS=Mus musculus GN=Rps3 PE=1 SV=1	21.7625	121.763
P_P06745	P06745	30	17	1453472	1769237	Glucose-6-phosphate isomerase OS=Mus musculus GN=Gpi PE=1 SV=4	21.7249	121.725
P_Q9EQH3	Q9EQH3	32	17	453495	545597	Vacuolar protein sorting-associated protein 35 OS=Mus musculus GN=Vps35 PE=1 SV=1	20.3094	120.309
P_P16858	P16858	53	17	2145870	2580768	Glyceraldehyde-3-phosphate dehydrogenase OS=Mus musculus GN=Gapdh PE=1 SV=2	20.2667	120.267
P_Q5SWU9	Q5SWU9	27	17	175658	210817	Acetyl-CoA carboxylase 1 OS=Mus musculus GN=Acaca PE=1 SV=1	20.0156	120.016
P_P29341	P29341	35	17	1233241	1472197	Polyadenylate-binding protein 1 OS=Mus musculus GN=Pabpc1 PE=1 SV=2	19.3763	119.376
P_Q99K85	Q99K85	39	17	1282537	1525323	Phosphoserine aminotransferase OS=Mus musculus GN=Psat1 PE=1 SV=1	18.9301	118.93
P_P24527	P24527	37	17	626627	742495	Leukotriene A-4 hydrolase OS=Mus musculus GN=Lta4h PE=1 SV=4	18.4907	118.491
P_P45376	P45376	51	17	3293368	3824713	Aldose reductase OS=Mus musculus GN=Akr1b1 PE=1 SV=3	16.1338	116.134
P_P51125	P51125	23	17	336612	385429	Calpastatin OS=Mus musculus GN=Cast PE=1 SV=2	14.5025	114.502
P_Q99MD9	Q99MD9	27	17	365355	415425	Nuclear autoantigenic sperm protein OS=Mus musculus GN=Nasp PE=1 SV=2	13.7045	113.704
P_Q3THK7	Q3THK7	27	17	261827	297399	GMP synthase [glutamine-hydrolyzing] OS=Mus musculus GN=Gmps PE=1 SV=2	13.5861	113.586
P_Q02053	Q02053	40	17	1048391	1184335	Ubiquitin-like modifier-activating enzyme 1 OS=Mus musculus GN=Uba1 PE=1 SV=1	12.9669	112.967
P_P80313	P80313	37	17	813909	883924	T-complex protein 1 subunit eta OS=Mus musculus GN=Cct7 PE=1 SV=1	8.60231	108.602
P_Q9CZ44	Q9CZ44	41	17	805404	830759	NSFL1 cofactor p47 OS=Mus musculus GN=Nsfl1c PE=1 SV=1	3.14811	103.148
P_Q9CY58	Q9CY58	34	17	1062478	1084238	Plasminogen activator inhibitor 1 RNA-binding protein OS=Mus musculus GN=Serbp1 PE=1 SV=2	2.04804	102.048
P_Q60598	Q60598	36	17	1161851	1135181	Src substrate cortactin OS=Mus musculus GN=Cttn PE=1 SV=2	-2.29548	97.7045
P_Q9D8E6	Q9D8E6	31	18	999026	1262240	60S ribosomal protein L4 OS=Mus musculus GN=Rpl4 PE=1 SV=3	26.3471	126.347
P_Q9DCD0	Q9DCD0	41	18	1259849	1566797	6-phosphogluconate dehydrogenase, decarboxylating OS=Mus musculus GN=Pgd PE=1 SV=3	24.3639	124.364
P_Q9CWJ9	Q9CWJ9	37	18	930459	1144089	Bifunctional purine biosynthesis protein PURH OS=Mus musculus GN=Atic PE=1 SV=2	22.9596	122.96
P_O08529	O08529	32	18	1014915	1226493	Calpain-2 catalytic subunit OS=Mus musculus GN=Capn2 PE=1 SV=4	20.8469	120.847
P_Q78PY7	Q78PY7	31	18	400901	480906	Staphylococcal nuclease domain-containing protein 1 OS=Mus musculus GN=Snd1 PE=1 SV=1	19.9563	119.956
P_Q9R1P4	Q9R1P4	40	18	711795	840970	Proteasome subunit alpha type-1 OS=Mus musculus GN=Psma1 PE=1 SV=1	18.1478	118.148
P_Q9D8N0	Q9D8N0	41	18	2310034	2721323	Elongation factor 1-gamma OS=Mus musculus GN=Eef1g PE=1 SV=3	17.8045	117.804
P_Q8VEK3	Q8VEK3	34	18	719255	830949	Heterogeneous nuclear ribonucleoprotein U OS=Mus musculus GN=Hnrnpu PE=1 SV=1	15.5291	115.529
P_P25206	P25206	24	18	203810	226029	DNA replication licensing factor MCM3 OS=Mus musculus GN=Mcm3 PE=1 SV=2	10.9018	110.902
P_P02469	P02469	30	18	389399	405446	Laminin subunit beta-1 OS=Mus musculus GN=Lamb1 PE=1 SV=3	4.12097	104.121
P_Q8BL66	Q8BL66	23	18	155044	158289	Early endosome antigen 1 OS=Mus musculus GN=Eea1 PE=1 SV=2	2.09295	102.093
P_P38647	P38647	28	18	838693	623688	Stress-70 protein, mitochondrial OS=Mus musculus GN=Hspa9 PE=1 SV=3	-25.6357	74.3643
P_Q9ERK4	Q9ERK4	33	19	499878	634587	Exportin-2 OS=Mus musculus GN=Cse1l PE=1 SV=1	26.9484	126.948
P_Q922D8	Q922D8	31	19	411156	493070	C-1-tetrahydrofolate synthase, cytoplasmic OS=Mus musculus GN=Mthfd1 PE=1 SV=4	19.9229	119.923
P_Q9CZD3	Q9CZD3	33	19	1165107	1387989	Glycine--tRNA ligase OS=Mus musculus GN=Gars PE=1 SV=1	19.1297	119.13
P_O55029	O55029	33	19	443885	523946	Coatomer subunit beta' OS=Mus musculus GN=Copb2 PE=1 SV=2	18.0364	118.036
P_Q8BKC5	Q8BKC5	31	19	582442	677157	Importin-5 OS=Mus musculus GN=Ipo5 PE=1 SV=3	16.2617	116.262
P_P50247	P50247	33	19	745927	860176	Adenosylhomocysteinase OS=Mus musculus GN=Ahcy PE=1 SV=3	15.3164	115.316
P_Q922B2	Q922B2	34	19	729674	830996	Aspartate--tRNA ligase, cytoplasmic OS=Mus musculus GN=Dars PE=1 SV=2	13.8859	113.886
P_O35887	O35887	56	19	2367850	2329465	Calumenin OS=Mus musculus GN=Calu PE=1 SV=1	-1.62109	98.3789
P_P20152	P20152	42	19	1036709	956182	Vimentin OS=Mus musculus GN=Vim PE=1 SV=3	-7.76756	92.2324
P_P07356	P07356	53	20	3128663	4045640	Annexin A2 OS=Mus musculus GN=Anxa2 PE=1 SV=2	29.3089	129.309
P_Q9EQK5	Q9EQK5	36	20	436396	544377	Major vault protein OS=Mus musculus GN=Mvp PE=1 SV=4	24.7438	124.744
P_Q61598	Q61598	38	20	1117822	1352905	Rab GDP dissociation inhibitor beta OS=Mus musculus GN=Gdi2 PE=1 SV=1	21.0305	121.03
P_Q8VDM4	Q8VDM4	36	20	831919	1006670	26S proteasome non-ATPase regulatory subunit 2 OS=Mus musculus GN=Psmd2 PE=1 SV=1	21.0058	121.006
P_Q9WU78	Q9WU78	36	20	915342	1061943	Programmed cell death 6-interacting protein OS=Mus musculus GN=Pdcd6ip PE=1 SV=3	16.016	116.016
P_Q3TXS7	Q3TXS7	35	20	374577	431636	26S proteasome non-ATPase regulatory subunit 1 OS=Mus musculus GN=Psmd1 PE=1 SV=1	15.2329	115.233
P_Q99K51	Q99K51	35	20	966663	1092795	Plastin-3 OS=Mus musculus GN=Pls3 PE=1 SV=3	13.0482	113.048
P_P80316	P80316	36	20	1441031	1628386	T-complex protein 1 subunit epsilon OS=Mus musculus GN=Cct5 PE=1 SV=1	13.0015	113.001
P_Q9ER72	Q9ER72	34	21	391038	498045	Cysteine--tRNA ligase, cytoplasmic OS=Mus musculus GN=Cars PE=1 SV=2	27.3649	127.365
P_P10107	P10107	52	21	2349414	2894380	Annexin A1 OS=Mus musculus GN=Anxa1 PE=1 SV=2	23.1958	123.196
P_O88342	O88342	39	21	1125258	1365881	WD repeat-containing protein 1 OS=Mus musculus GN=Wdr1 PE=1 SV=3	21.3838	121.384
P_O70475	O70475	37	21	899087	1077940	UDP-glucose 6-dehydrogenase OS=Mus musculus GN=Ugdh PE=1 SV=1	19.8927	119.893
P_Q64514	Q64514	32	21	775847	909672	Tripeptidyl-peptidase 2 OS=Mus musculus GN=Tpp2 PE=1 SV=3	17.2489	117.249
P_P13020	P13020	51	21	1809384	2033822	Gelsolin OS=Mus musculus GN=Gsn PE=1 SV=3	12.4041	112.404
P_Q7TPR4	Q7TPR4	40	21	553318	618227	Alpha-actinin-1 OS=Mus musculus GN=Actn1 PE=1 SV=1	11.7309	111.731
P_O35685	O35685	45	21	1068491	1180819	Nuclear migration protein nudC OS=Mus musculus GN=Nudc PE=1 SV=1	10.5128	110.513
P_Q61753	Q61753	57	21	1606220	1773243	D-3-phosphoglycerate dehydrogenase OS=Mus musculus GN=Phgdh PE=1 SV=3	10.3985	110.399
P_Q8CIE6	Q8CIE6	33	22	564337	710788	Coatomer subunit alpha OS=Mus musculus GN=Copa PE=1 SV=2	25.951	125.951
P_Q99KK7	Q99KK7	38	22	754921	924121	Dipeptidyl peptidase 3 OS=Mus musculus GN=Dpp3 PE=1 SV=2	22.4129	122.413
P_P40142	P40142	43	22	2236694	2627786	Transketolase OS=Mus musculus GN=Tkt PE=1 SV=1	17.4853	117.485
P_P19324	P19324	53	22	2102199	2353942	Serpin H1 OS=Mus musculus GN=Serpinh1 PE=1 SV=3	11.9752	111.975
P_P80314	P80314	36	22	1136701	1263225	T-complex protein 1 subunit beta OS=Mus musculus GN=Cct2 PE=1 SV=4	11.1308	111.131
P_Q02819	Q02819	42	22	386059	427272	Nucleobindin-1 OS=Mus musculus GN=Nucb1 PE=1 SV=2	10.6753	110.675
P_Q91ZX7	Q91ZX7	32	22	289074	287053	Prolow-density lipoprotein receptor-related protein 1 OS=Mus musculus GN=Lrp1 PE=1 SV=1	-0.699129	99.3009
P_P56399	P56399	36	23	798515	1012240	Ubiquitin carboxyl-terminal hydrolase 5 OS=Mus musculus GN=Usp5 PE=1 SV=1	26.7653	126.765
P_P14685	P14685	33	23	704631	867342	26S proteasome non-ATPase regulatory subunit 3 OS=Mus musculus GN=Psmd3 PE=1 SV=3	23.0917	123.092
P_Q9Z1Q9	Q9Z1Q9	44	23	509919	619683	Valine--tRNA ligase OS=Mus musculus GN=Vars PE=1 SV=1	21.5258	121.526
P_Q3UPL0	Q3UPL0	35	23	612199	742527	Protein transport protein Sec31A OS=Mus musculus GN=Sec31a PE=1 SV=2	21.2885	121.289
P_Q8VDJ3	Q8VDJ3	29	23	386583	460830	Vigilin OS=Mus musculus GN=Hdlbp PE=1 SV=1	19.206	119.206
P_Q8BMJ2	Q8BMJ2	33	23	451250	534048	Leucine--tRNA ligase, cytoplasmic OS=Mus musculus GN=Lars PE=1 SV=2	18.3486	118.349
P_P07901	P07901	79	23	2551409	2922304	Heat shock protein HSP 90-alpha OS=Mus musculus GN=Hsp90aa1 PE=1 SV=4	14.5369	114.537
P_P14211	P14211	69	23	5149224	5745190	Calreticulin OS=Mus musculus GN=Calr PE=1 SV=1	11.5739	111.574
P_P17182	P17182	60	23	3617248	4006221	Alpha-enolase OS=Mus musculus GN=Eno1 PE=1 SV=3	10.7533	110.753
P_Q61553	Q61553	51	23	2120400	2343017	Fascin OS=Mus musculus GN=Fscn1 PE=1 SV=4	10.4988	110.499
P_O88685	O88685	38	23	492304	543812	26S proteasome regulatory subunit 6A OS=Mus musculus GN=Psmc3 PE=1 SV=2	10.4626	110.463
P_Q60854	Q60854	47	23	2413974	2656209	Serpin B6 OS=Mus musculus GN=Serpinb6 PE=1 SV=1	10.0347	110.035
P_Q11011	Q11011	37	24	666356	849412	Puromycin-sensitive aminopeptidase OS=Mus musculus GN=Npepps PE=1 SV=2	27.4712	127.471
P_P11499	P11499	94	24	5681556	6997038	Heat shock protein HSP 90-beta OS=Mus musculus GN=Hsp90ab1 PE=1 SV=3	23.1536	123.154
P_Q8BU30	Q8BU30	41	24	780165	959417	Isoleucine--tRNA ligase, cytoplasmic OS=Mus musculus GN=Iars PE=1 SV=2	22.9762	122.976
P_Q9D0I9	Q9D0I9	42	24	993613	1203965	Arginine--tRNA ligase, cytoplasmic OS=Mus musculus GN=Rars PE=1 SV=2	21.1704	121.17
P_P62259	P62259	58	24	893588	1064760	14-3-3 protein epsilon OS=Mus musculus GN=Ywhae PE=1 SV=1	19.1556	119.156
P_P80315	P80315	43	24	1427872	1685319	T-complex protein 1 subunit delta OS=Mus musculus GN=Cct4 PE=1 SV=3	18.0301	118.03
P_P27546	P27546	46	24	731347	823696	Microtubule-associated protein 4 OS=Mus musculus GN=Map4 PE=1 SV=3	12.6272	112.627
P_Q91WQ3	Q91WQ3	40	24	687463	759183	Tyrosine--tRNA ligase, cytoplasmic OS=Mus musculus GN=Yars PE=1 SV=3	10.4326	110.433
P_P09411	P09411	46	24	2971742	3280208	Phosphoglycerate kinase 1 OS=Mus musculus GN=Pgk1 PE=1 SV=4	10.38	110.38
P_Q61576	Q61576	51	24	2097551	2174932	Peptidyl-prolyl cis-trans isomerase FKBP10 OS=Mus musculus GN=Fkbp10 PE=1 SV=2	3.68911	103.689
P_Q8BGD9	Q8BGD9	55	24	1445109	1497525	Eukaryotic translation initiation factor 4B OS=Mus musculus GN=Eif4b PE=1 SV=1	3.62713	103.627
P_P70168	P70168	51	25	1319144	1676708	Importin subunit beta-1 OS=Mus musculus GN=Kpnb1 PE=1 SV=2	27.1058	127.106
P_Q8BGQ7	Q8BGQ7	48	25	1021578	1231431	Alanine--tRNA ligase, cytoplasmic OS=Mus musculus GN=Aars PE=1 SV=1	20.542	120.542
P_P26041	P26041	52	25	1853862	2187816	Moesin OS=Mus musculus GN=Msn PE=1 SV=3	18.014	118.014
P_Q9JKR6	Q9JKR6	38	25	675206	774114	Hypoxia up-regulated protein 1 OS=Mus musculus GN=Hyou1 PE=1 SV=1	14.6486	114.649
P_P80318	P80318	44	25	1189761	1327592	T-complex protein 1 subunit gamma OS=Mus musculus GN=Cct3 PE=1 SV=1	11.5848	111.585
P_P11087	P11087	42	25	444528	425046	Collagen alpha-1(I) chain OS=Mus musculus GN=Col1a1 PE=1 SV=4	-4.38263	95.6174
P_E9Q555	E9Q555	37	26	220222	286717	E3 ubiquitin-protein ligase RNF213 OS=Mus musculus GN=Rnf213 PE=1 SV=2	30.1945	130.195
P_Q8BHN3	Q8BHN3	50	26	1281371	1492588	Neutral alpha-glucosidase AB OS=Mus musculus GN=Ganab PE=1 SV=1	16.4837	116.484
P_Q6P5E4	Q6P5E4	43	27	656627	808462	UDP-glucose:glycoprotein glucosyltransferase 1 OS=Mus musculus GN=Uggt1 PE=1 SV=4	23.1235	123.123
P_Q9D0R2	Q9D0R2	54	27	1605076	1947563	Threonine--tRNA ligase, cytoplasmic OS=Mus musculus GN=Tars PE=1 SV=2	21.3377	121.338
P_P46935	P46935	52	27	964988	1114641	E3 ubiquitin-protein ligase NEDD4 OS=Mus musculus GN=Nedd4 PE=1 SV=3	15.5083	115.508
P_Q3U1J4	Q3U1J4	41	28	1118924	1342369	DNA damage-binding protein 1 OS=Mus musculus GN=Ddb1 PE=1 SV=2	19.9696	119.97
P_Q6NZJ6	Q6NZJ6	45	28	505777	588843	Eukaryotic translation initiation factor 4 gamma 1 OS=Mus musculus GN=Eif4g1 PE=1 SV=1	16.4234	116.423
P_B2RQC6	B2RQC6	51	28	669733	778583	CAD protein OS=Mus musculus GN=Cad PE=1 SV=1	16.2527	116.253
P_O88844	O88844	56	28	2096061	2375374	Isocitrate dehydrogenase [NADP] cytoplasmic OS=Mus musculus GN=Idh1 PE=1 SV=2	13.3256	113.326
P_P57780	P57780	51	28	844625	942728	Alpha-actinin-4 OS=Mus musculus GN=Actn4 PE=1 SV=1	11.615	111.615
P_Q9QUR6	Q9QUR6	45	29	1160492	1339261	Prolyl endopeptidase OS=Mus musculus GN=Prep PE=1 SV=1	15.4046	115.405
P_P30416	P30416	56	29	1496635	1724727	Peptidyl-prolyl cis-trans isomerase FKBP4 OS=Mus musculus GN=Fkbp4 PE=1 SV=5	15.2403	115.24
P_Q6ZQ38	Q6ZQ38	57	30	905670	1135602	Cullin-associated NEDD8-dissociated protein 1 OS=Mus musculus GN=Cand1 PE=1 SV=2	25.3881	125.388
P_Q9JKF1	Q9JKF1	44	30	446669	524599	Ras GTPase-activating-like protein IQGAP1 OS=Mus musculus GN=Iqgap1 PE=1 SV=2	17.4469	117.447
P_P63017	P63017	107	30	5151025	5571896	Heat shock cognate 71 kDa protein OS=Mus musculus GN=Hspa8 PE=1 SV=1	8.17063	108.171
P_P42932	P42932	76	31	2447053	2828774	T-complex protein 1 subunit theta OS=Mus musculus GN=Cct8 PE=1 SV=3	15.5992	115.599
P_P09103	P09103	104	31	8752626	9665703	Protein disulfide-isomerase OS=Mus musculus GN=P4hb PE=1 SV=2	10.432	110.432
P_P27773	P27773	99	31	6812874	7507507	Protein disulfide-isomerase A3 OS=Mus musculus GN=Pdia3 PE=1 SV=2	10.1959	110.196
P_Q7TMY8	Q7TMY8	50	32	287754	318801	E3 ubiquitin-protein ligase HUWE1 OS=Mus musculus GN=Huwe1 PE=1 SV=5	10.7894	110.789
P_P08003	P08003	67	33	1736249	1927076	Protein disulfide-isomerase A4 OS=Mus musculus GN=Pdia4 PE=1 SV=3	10.9908	110.991
P_Q8CGC7	Q8CGC7	55	34	1171844	1418636	Bifunctional glutamate/proline--tRNA ligase OS=Mus musculus GN=Eprs PE=1 SV=4	21.0601	121.06
P_P14824	P14824	52	34	2779222	3232207	Annexin A6 OS=Mus musculus GN=Anxa6 PE=1 SV=3	16.299	116.299
P_Q61316	Q61316	70	35	2303963	2669077	Heat shock 70 kDa protein 4 OS=Mus musculus GN=Hspa4 PE=1 SV=1	15.8472	115.847
P_Q01853	Q01853	80	36	2645323	2988501	Transitional endoplasmic reticulum ATPase OS=Mus musculus GN=Vcp PE=1 SV=4	12.973	112.973
P_Q61699	Q61699	82	36	2501698	2772394	Heat shock protein 105 kDa OS=Mus musculus GN=Hsph1 PE=1 SV=2	10.8205	110.82
P_P23116	P23116	60	37	783829	968358	Eukaryotic translation initiation factor 3 subunit A OS=Mus musculus GN=Eif3a PE=1 SV=5	23.542	123.542
P_P09405	P09405	89	39	7504854	9738847	Nucleolin OS=Mus musculus GN=Ncl PE=1 SV=2	29.7673	129.767
P_P52480	P52480	114	39	11100537	13014406	Pyruvate kinase PKM OS=Mus musculus GN=Pkm PE=1 SV=4	17.2412	117.241
P_Q60864	Q60864	89	39	4412078	4683408	Stress-induced-phosphoprotein 1 OS=Mus musculus GN=Stip1 PE=1 SV=1	6.14971	106.15
P_Q91V92	Q91V92	69	40	1569942	1826546	ATP-citrate synthase OS=Mus musculus GN=Acly PE=1 SV=1	16.3448	116.345
P_P08113	P08113	134	41	11386557	12429501	Endoplasmin OS=Mus musculus GN=Hsp90b1 PE=1 SV=2	9.15943	109.159
P_Q64727	Q64727	89	44	1637698	1899403	Vinculin OS=Mus musculus GN=Vcl PE=1 SV=4	15.9801	115.98
P_P26039	P26039	92	49	1267055	1514098	Talin-1 OS=Mus musculus GN=Tln1 PE=1 SV=2	19.4974	119.497
P_P58252	P58252	122	49	5590434	6380362	Elongation factor 2 OS=Mus musculus GN=Eef2 PE=1 SV=2	14.13	114.13
P_Q68FD5	Q68FD5	92	50	2247606	2801552	Clathrin heavy chain 1 OS=Mus musculus GN=Cltc PE=1 SV=3	24.646	124.646
P_Q62261	Q62261	77	50	1137092	1233438	Spectrin beta chain, non-erythrocytic 1 OS=Mus musculus GN=Sptbn1 PE=1 SV=2	8.47302	108.473
P_Q8VHX6	Q8VHX6	98	59	1387982	1502355	Filamin-C OS=Mus musculus GN=Flnc PE=1 SV=3	8.24024	108.24
P_P16546	P16546	99	60	1249333	1339469	Spectrin alpha chain, non-erythrocytic 1 OS=Mus musculus GN=Sptan1 PE=1 SV=4	7.21473	107.215
P_Q9JHU4	Q9JHU4	94	61	951582	1179744	Cytoplasmic dynein 1 heavy chain 1 OS=Mus musculus GN=Dync1h1 PE=1 SV=2	23.9771	123.977
P_Q9QXS1	Q9QXS1	104	66	715767	788158	Plectin OS=Mus musculus GN=Plec PE=1 SV=3	10.1138	110.114
P_P19096	P19096	127	69	3007242	3511329	Fatty acid synthase OS=Mus musculus GN=Fasn PE=1 SV=2	16.7624	116.762
P_Q8VDD5	Q8VDD5	139	71	3017960	4080763	Myosin-9 OS=Mus musculus GN=Myh9 PE=1 SV=4	35.2159	135.216
P_Q80X90	Q80X90	137	73	2888730	3016207	Filamin-B OS=Mus musculus GN=Flnb PE=1 SV=3	4.41291	104.413
P_Q8BTM8	Q8BTM8	154	75	3936712	4276046	Filamin-A OS=Mus musculus GN=Flna PE=1 SV=5	8.61973	108.62
SLINE	UNIQUE	ScanNum	SEQUENCE	m/z_130.141141_int	m/z_131.138176_int

## Sheet: TFEB target gene proteins
	variance ratio*100
WD repeat domain phosphoinositide-interacting protein 2 OS=Mus musculus GN=Wipi2 PE=1 SV=1	21.1762
Vacuolar protein-sorting-associated protein 36 OS=Mus musculus GN=Vps36 PE=1 SV=1	58.917
Vacuolar protein-sorting-associated protein 25 OS=Mus musculus GN=Vps25 PE=1 SV=1	-0.456329
Vacuolar protein sorting-associated protein 4B OS=Mus musculus GN=Vps4b PE=1 SV=2	21.7722
Vacuolar protein sorting-associated protein 4A OS=Mus musculus GN=Vps4a PE=1 SV=1	11.1938
Vacuolar protein sorting-associated protein 35 OS=Mus musculus GN=Vps35 PE=1 SV=1	20.3094
Vacuolar protein sorting-associated protein 29 OS=Mus musculus GN=Vps29 PE=1 SV=1	12.8159
Vacuolar protein sorting-associated protein 26A OS=Mus musculus GN=Vps26a PE=1 SV=1	11.3948
GTPase-activating protein and VPS9 domain-containing protein 1 OS=Mus musculus GN=Gapvd1 PE=1 SV=2	20.3437
Ubiquitin-like-conjugating enzyme ATG3 OS=Mus musculus GN=Atg3 PE=1 SV=1	17.8317
Ubiquitin-like modifier-activating enzyme ATG7 OS=Mus musculus GN=Atg7 PE=1 SV=1	1.96117
Cysteine protease ATG4B OS=Mus musculus GN=Atg4b PE=1 SV=2	-15.4976
Sequestosome-1 OS=Mus musculus GN=Sqstm1 PE=1 SV=1	7.36632
Lysosome-associated membrane glycoprotein 2 OS=Mus musculus GN=Lamp2 PE=1 SV=2	11.6987
Lysosome-associated membrane glycoprotein 1 OS=Mus musculus GN=Lamp1 PE=1 SV=2	-1.01329
Lysosome membrane protein 2 OS=Mus musculus GN=Scarb2 PE=1 SV=3	6.03304
Lysosomal protective protein OS=Mus musculus GN=Ctsa PE=1 SV=1	0.378849
Lysosomal alpha-glucosidase OS=Mus musculus GN=Gaa PE=1 SV=2	7.73741
Lysosomal acid lipase/cholesteryl ester hydrolase OS=Mus musculus GN=Lipa PE=1 SV=2	12.1341
Cathepsin Z OS=Mus musculus GN=Ctsz PE=1 SV=1	1.62782
Cathepsin L1 OS=Mus musculus GN=Ctsl PE=1 SV=2	21.6823
Cathepsin D OS=Mus musculus GN=Ctsd PE=1 SV=1	1.77278
Cathepsin B OS=Mus musculus GN=Ctsb PE=1 SV=2	3.75765
V-type proton ATPase subunit H OS=Mus musculus GN=Atp6v1h PE=1 SV=1	13.2696
V-type proton ATPase subunit G 1 OS=Mus musculus GN=Atp6v1g1 PE=1 SV=3	-0.758762
V-type proton ATPase subunit F OS=Mus musculus GN=Atp6v1f PE=1 SV=2	3.13771
V-type proton ATPase subunit E 1 OS=Mus musculus GN=Atp6v1e1 PE=1 SV=2	9.39739
V-type proton ATPase subunit C 1 OS=Mus musculus GN=Atp6v1c1 PE=1 SV=4	13.3035
V-type proton ATPase subunit B, brain isoform OS=Mus musculus GN=Atp6v1b2 PE=1 SV=1	16.5094
V-type proton ATPase catalytic subunit A OS=Mus musculus GN=Atp6v1a PE=1 SV=2	10.4333
