# Supplementary material for: Activation of mitochondrial TUFM ameliorates metabolic dysregulation through coordinating autophagy induction
Source: Commun Biol. 2021 Jan 4;4:1. doi: 10.1038/s42003-020-01566-0 (PMC7782552; doi:10.1038/s42003-020-01566-0)
Supplement: Supplementary file 11 — Supplementary Data 8 [file 42003_2020_1566_MOESM11_ESM.xlsx]

## Sheet: Figure 1
Figure 1c	DMSO	Kaem
	0	0
	0	3
	5	3
	0	0
	0	2
	0	2
	4	1
	3	12
	0	1
	0	3
	0	4
	0	10
	1	13
	2	20
	5	7
	5	5
	7	3
	0	8
	0	0
	0	0
	0	0
	0	11
	0	12
	0	5
	10	7
	0	10
	0	5
	0	4
	1	2
	2	2
Figure 1k	GFP puncta					mRFP puncta
DMSO	6	5	4	6	2	17	15	12	12	3
Rapa	16	14	18	15	19	46	40	39	30	25
Baf A1	30	43	33	29	31	0	0	2	1	2
Kaem	10	11	12	15	9	40	39	32	27	22

## Sheet: Figure 2
Figure 2g	0.5 h			1 h
DMSO	1.02224	0.977759	1.0056	0.555052	1.44495	0.850545
Kaem	1.19314	1.1306	1.2005	2.88237	3.17173	2.57973
Figure 2i	WT		H151Q
	Nuc	Cyt	Nuc	Cyt
	8	1	0	1
	4	0	0	2
	2	0	0	2
	6	0	4	2
	2	3	0	2
	3	0	0	1
	2	0	3	3
	2	2	0	1

## Sheet: Figure 3
Figure 3b	DMSO	Kaem
	2	13
	2	11
	5	9
	3	10
	1	6
	1	5
	2	9
	4	8
	5	10
	7	2
Figure 3f	GFP puncta					mRFP puncta
DMSO	6	5	4	6	2	17	15	12	12	3
Rapa	16	14	18	15	19	46	40	39	30	25
Baf A1	30	43	33	29	31	0	0	2	1	2
Kaem	10	11	12	15	9	40	39	32	27	22
Figure 3k	DMSO	Kaem
	0.344653	0.248041
	0.354786	0.253979
	0.361238	0.257416
Figure 3m	Control	Kaem	Kaem+CQ
	0.39445	0.187822	0.4658
	0.499038	0.270156	0.4506
	0.459275	0.244689	0.55874

## Sheet: Figure 4
Figure 4j	Veh	Kaem
	2.994	2.272
	7.156	3.739
	8.094	4.157
	7.1626	3.364
	4.2016	4.077
	5.32	3.829
	9.1274	3.3418
Figure 4k	Veh	Kaem
	353	287
	532	610
	502	560
	246	1251
	604	500
	723	375
	675	1268
Figure 4l	Veh	Kaem
	5.38244	40.7666
	1.19761	32.2165
	3.29002	36.4915

## Sheet: Figure 7
Figure 7d		PA+OA
	-	-	Kaem	Kaem+siTUFM
	0	128	33	110
	0	41	20	130
	0	40	28	26
	0	55	49	150
	0	50	12	23
	0	39	15	45
	0	82	15	40
	0	71	24	76
	0	54	24	52
	0	47	5	18
	0	51	18	63
	0	25	30	43
	0	28	34	37
	0	30	12	79
Figure 7i	WT	TUFM OE
	26.549	21.515
	41.5	8.094
	31.451	38.75
	28.214	76.773
	31.828	80
	57.405	16.077
	62.916	82.655
	101.048	34.351
	80.184	28.698
	71.75	35.514
	44.37	33.092
	80.977	61.545
	89.882	40
	35.69	54.333
	45	8.429
Figure 7j	WT	TUFM OE
	51	66
	54	32
	51	12
	28	22
	29	5
	37	26
	40	29
	62	20
	38	43
	48	35
	92	65
	44	33
	51	8
	40	48
	80	14
